# Supplementary material for: A pangenomic atlas reveals eco-evolutionary dynamics that shape type VI secretion systems in plant-pathogenic Ralstonia
Source: mBio. 2024 Aug 27;15(10):e00323-24. doi: 10.1128/mbio.00323-24 (PMC11481896; doi:10.1128/mbio.00323-24)
Supplement: Table S1 — BLASTp results of Burkholderiaceae species T6SS genes. [file mbio.00323-24-s0002.xlsx]

## Sheet: Genome Summary
GENOME	Accession number
Achromobacter_bronchisepticus-A_GCF_014490035.1	GCF_014490035.1
Achromobacter_denitrificans_GCF_002205315.1	GCF_002205315.1
Achromobacter_insolitus_GCF_001971645.1	GCF_001971645.1
Achromobacter_insuavis-A_GCF_016127315.1	GCF_016127315.1
Achromobacter_pestifer-A_GCF_013267355.1	GCF_013267355.1
Achromobacter_ruhlandii_GCF_001514355.1	GCF_001514355.1
Achromobacter_sp002902905_GCF_002902905.1	GCF_002902905.1
Achromobacter_spanius_GCF_002812705.1	GCF_002812705.1
Achromobacter_spanius-B_GCF_003600685.1	GCF_003600685.1
Achromobacter_spanius-C_GCF_003994415.1	GCF_003994415.1
Achromobacter_spanius-D_GCF_002966795.1	GCF_002966795.1
Achromobacter_xylosoxidans_GCF_001457475.1	GCF_001457475.1
Achromobacter_xylosoxidans-B_GCF_000165835.1	GCF_000165835.1
Acidovorax_carolinensis_GCF_002157145.1	GCF_002157145.1
Acidovorax_eiseniae_GCF_000015565.1	GCF_000015565.1
Acidovorax_sp000302535_GCF_000302535.1	GCF_000302535.1
Acidovorax_sp001714725_GCF_001714725.1	GCF_001714725.1
Acidovorax_sp002176815_GCF_002176815.1	GCF_002176815.1
Acidovorax_sp002754495_GCF_003669015.1	GCF_003669015.1
Paracidovorax_avenae_GCF_000176855.2	GCF_000176855.2
Paracidovorax_citrulli_GCF_000015325.1	GCF_000015325.1
Acidovorax-C_sp011303755_GCF_011303755.1	GCF_011303755.1
Acidovorax-F_monticola_GCF_014489595.1	GCF_014489595.1
Advenella_mimigardefordensis_GCF_000521505.1	GCF_000521505.1
Alcaligenes_aquatilis_GCF_002242175.1	GCF_002242175.1
Alcaligenes_faecalis_GCF_002443155.1	GCF_002443155.1
Alcaligenes_faecalis-C_GCF_004319585.1	GCF_004319585.1
Alcaligenes_phenolicus_GCF_016807785.1	GCF_016807785.1
Alicycliphilus_denitrificans_GCF_000204645.1	GCF_000204645.1
Aquabacterium_olei_GCF_003100395.1	GCF_003100395.1
Basilea_psittacipulmonis_GCF_000743945.1	GCF_000743945.1
Bordetella_avium_GCF_004009615.1	GCF_004009615.1
Bordetella_hinzii_GCF_001078295.1	GCF_001078295.1
Bordetella_holmesii_GCF_000341465.2	GCF_000341465.2
Bordetella_pertussis_GCF_000306945.1	GCF_000306945.1
Bordetella_pseudohinzii_GCF_001698185.1	GCF_001698185.1
Bordetella_trematum_GCF_900078695.1	GCF_900078695.1
Bordetella-A_petrii_GCF_000067205.1	GCF_000067205.1
Bordetella-B_sp002119665_GCF_002119665.1	GCF_002119665.1
Bordetella-C_bronchialis_GCF_001676705.1	GCF_001676705.1
Bordetella-C_flabilis_GCF_001676725.1	GCF_001676725.1
Bordetella-C_sp001704295_GCF_001704295.1	GCF_001704295.1
Bordetella-C_sp002119685_GCF_002119685.1	GCF_002119685.1
Bordetella-C_sp002119725_GCF_002119725.1	GCF_002119725.1
Burkholderia_acidophila_GCF_002097715.1	GCF_002097715.1
Burkholderia_aenigmatica_GCF_003711145.1	GCF_003711145.1
Burkholderia_ambifaria_GCF_000203915.1	GCF_000203915.1
Burkholderia_anthina_GCF_003366075.1	GCF_003366075.1
Burkholderia_cenocepacia_GCF_001999885.1	GCF_001999885.1
Burkholderia_cenocepacia-B_GCF_014211915.1	GCF_014211915.1
Burkholderia_cepacia_GCF_001411495.1	GCF_001411495.1
Burkholderia_cepacia-D_GCF_000292915.1	GCF_000292915.1
Burkholderia_cepacia-F_GCF_001718835.1	GCF_001718835.1
Burkholderia_contaminans_GCF_001029145.1	GCF_001029145.1
Burkholderia_diffusa_GCF_001523915.2	GCF_001523915.2
Burkholderia_diffusa-B_GCF_001718315.1	GCF_001718315.1
Burkholderia_dolosa_GCF_000959505.1	GCF_000959505.1
Burkholderia_gladioli_GCF_000959725.1	GCF_000959725.1
Burkholderia_glumae_GCF_000022645.2	GCF_000022645.2
Burkholderia_humptydooensis_GCF_000385525.1	GCF_000385525.1
Burkholderia_lata_GCF_000012945.1	GCF_000012945.1
Burkholderia_latens-A_GCF_001718795.1	GCF_001718795.1
Burkholderia_mallei_GCF_000011705.1	GCF_000011705.1
Burkholderia_metallica_GCF_001718555.1	GCF_001718555.1
Burkholderia_multivorans_GCF_000959525.1	GCF_000959525.1
Burkholderia_oklahomensis_GCF_000959365.1	GCF_000959365.1
Burkholderia_plantarii_GCF_000835205.1	GCF_000835205.1
Burkholderia_pseudomultivorans_GCF_000755725.1	GCF_000755725.1
Burkholderia_pyrrocinia_GCF_001028665.1	GCF_001028665.1
Burkholderia_pyrrocinia-B_GCF_003330765.1	GCF_003330765.1
Burkholderia_seminalis_GCF_000705535.2	GCF_000705535.2
Burkholderia_singularis_GCF_001718875.1	GCF_001718875.1
Burkholderia_sp001522585_GCF_001522585.2	GCF_001522585.2
Burkholderia_sp001524625_GCF_001524625.2	GCF_001524625.2
Burkholderia_sp002223185_GCF_003966315.1	GCF_003966315.1
Burkholderia_stabilis_GCF_001742165.1	GCF_001742165.1
Burkholderia_stagnalis_GCF_001718955.1	GCF_001718955.1
Burkholderia_territorii_GCF_001718335.1	GCF_001718335.1
Burkholderia_thailandensis_GCF_000012365.1	GCF_000012365.1
Burkholderia_ubonensis_GCF_001718855.1	GCF_001718855.1
Burkholderia_vietnamiensis_GCF_000959445.1	GCF_000959445.1
Caballeronia_cordobensis_GCF_000828875.1	GCF_000828875.1
Caballeronia_insecticola_GCF_000402035.1	GCF_000402035.1
Caballeronia_sp011493005_GCF_011493005.1	GCF_011493005.1
Caballeronia_sp018408855_GCF_009938265.1	GCF_009938265.1
Castellaniella_defragrans_GCF_000612685.1	GCF_000612685.1
Collimonas_arenae_GCF_001584165.1	GCF_001584165.1
Collimonas_arenae-A_GCF_000786695.1	GCF_000786695.1
Collimonas_fungivorans_GCF_001584145.1	GCF_001584145.1
Collimonas_fungivorans-A_GCF_000221045.1	GCF_000221045.1
Collimonas_pratensis_GCF_001584185.1	GCF_001584185.1
Comamonas_acidovorans_GCF_000214395.1	GCF_000214395.1
Comamonas_antarcticus_GCF_013363755.1	GCF_013363755.1
Comamonas_kerstersii_GCF_002056725.1	GCF_002056725.1
Comamonas_koreensis_GCF_014076495.1	GCF_014076495.1
Comamonas_testosteroni-B_GCF_000739375.1	GCF_000739375.1
Comamonas_testosteroni-E_GCF_008727115.1	GCF_008727115.1
Comamonas_testosteroni-F_GCF_014076415.1	GCF_014076415.1
Comamonas_thiooxydans_GCF_000093145.3	GCF_000093145.3
Comamonas_tsuruhatensis_GCF_001753225.1	GCF_001753225.1
Comamonas-C_sp007954405_GCF_007954405.1	GCF_007954405.1
Cupriavidus_basilensis_GCF_008801925.2	GCF_008801925.2
Cupriavidus_campinensis_GCF_008271425.1	GCF_008271425.1
Cupriavidus_gilardii_GCF_001281465.1	GCF_001281465.1
Cupriavidus_lacunae_GCF_002011925.2	GCF_002011925.2
Cupriavidus_malaysiensis_GCF_001854325.1	GCF_001854325.1
Cupriavidus_metallidurans_GCF_000196015.1	GCF_000196015.1
Cupriavidus_necator_GCF_004798725.1	GCF_004798725.1
Cupriavidus_oxalaticus_GCF_016894385.1	GCF_016894385.1
Cupriavidus_oxalaticus-A_GCF_004768545.1	GCF_004768545.1
Cupriavidus_pauculus-C_GCF_003854935.1	GCF_003854935.1
Cupriavidus_pauculus-D_GCF_008693385.1	GCF_008693385.1
Cupriavidus_pinatubonensis_GCF_000203875.1	GCF_000203875.1
Diaphorobacter_nitroreducens_GCF_000015545.1	GCF_000015545.1
Diaphorobacter-A_aerolatus_GCF_014489535.1	GCF_014489535.1
Diaphorobacter-A_ruginosibacter_GCF_014395975.1	GCF_014395975.1
Duganella_sp003217375_GCF_012849375.1	GCF_012849375.1
Giesbergeria_suum_GCF_003008595.1	GCF_003008595.1
Herbaspirillum_frisingense_GCF_014171515.1	GCF_014171515.1
Herbaspirillum_huttiense_GCF_004367745.1	GCF_004367745.1
Herbaspirillum_robiniae_GCF_002025725.1	GCF_002025725.1
Herbaspirillum_rubrisubalbicans_GCF_003719195.1	GCF_003719195.1
Herbaspirillum_seropedicae_GCF_001040945.1	GCF_001040945.1
Herbaspirillum_sp002257565_GCF_002257565.1	GCF_002257565.1
Herminiimonas_arsenitoxidans_GCF_900130075.1	GCF_900130075.1
Herminiimonas_sp000013625_GCF_000013625.1	GCF_000013625.1
Hydrogenophaga_crassostreae_GCF_001761385.1	GCF_001761385.1
Hydrogenophaga_intermedia_GCF_000263795.2	GCF_000263795.2
Hydrogenophaga_pseudoflava_GCF_004353865.1	GCF_004353865.1
Hydrogenophaga_sp001713375_GCF_001713375.1	GCF_001713375.1
Hydrogenophaga_sp004795855_GCF_004795855.1	GCF_004795855.1
Hydrogenophaga_sp009859475_GCF_009859475.1	GCF_009859475.1
Hydrogenophaga_sp010104355_GCF_010104355.1	GCF_010104355.1
Hydrogenophaga_sp011388215_GCF_011388215.1	GCF_011388215.1
Hydromonas_cinctiostellae_GCF_003339525.1	GCF_003339525.1
Hylemonella_sp013334205_GCF_013334205.1	GCF_013334205.1
Ideonella_filiformis_GCF_002222655.1	GCF_002222655.1
Inhella_inkyongensis_GCF_005952805.1	GCF_005952805.1
Janthinobacterium_agaricidamnosum_GCF_000723165.1	GCF_000723165.1
Janthinobacterium_lividum_GCF_013372065.1	GCF_013372065.1
Janthinobacterium_sp001758725_GCF_001758625.2	GCF_001758625.2
Janthinobacterium_sp001865675_GCF_001865675.1	GCF_001865675.1
Janthinobacterium_sp002002885_GCF_002002885.1	GCF_002002885.1
Janthinobacterium_tructae_GCF_006517255.1	GCF_006517255.1
Kerstersia_gyiorum_GCF_004551665.1	GCF_004551665.1
Kinneretia_sp015624425_GCF_015624425.1	GCF_015624425.1
Lautropia_mirabilis_GCF_900637555.1	GCF_900637555.1
Leptothrix_cholodnii_GCF_000019785.1	GCF_000019785.1
Limnobacter_sp002954425_GCF_013004065.1	GCF_013004065.1
Limnohabitans-A_sp001412535_GCF_001412535.1	GCF_001412535.1
Limnohabitans-A_sp001412575_GCF_001412575.1	GCF_001412575.1
Massilia_oculi_GCF_003143515.1	GCF_003143515.1
Massilia_putida_GCF_001941825.1	GCF_001941825.1
Massilia_sp001412595_GCF_001412595.2	GCF_001412595.2
Massilia_sp001485665_GCF_015689335.1	GCF_015689335.1
Massilia_sp012849555_GCF_012849555.1	GCF_012849555.1
Massilia_sp014171595_GCF_014171595.1	GCF_014171595.1
Massilia_sp015101885_GCF_015101885.1	GCF_015101885.1
Massilia_violaceinigra_GCF_002752675.1	GCF_002752675.1
Melaminivora-A_sp003008575_GCF_003008575.1	GCF_003008575.1
Methylibium_petroleiphilum_GCF_004136295.1	GCF_004136295.1
Mycetohabitans_rhizoxinica_GCF_000198775.1	GCF_000198775.1
Mycoavidus_cysteinexigens_GCF_003966915.1	GCF_003966915.1
Mycoavidus_sp014218255_GCF_014218255.1	GCF_014218255.1
Noviherbaspirillum_sp007874125_GCF_007874125.1	GCF_007874125.1
Oligella_ureolytica_GCF_016028735.1	GCF_016028735.1
Oligella_urethralis_GCF_002984485.1	GCF_002984485.1
Orrella_dioscoreae_GCF_900089455.2	GCF_900089455.2
Ottowia_oryzae_GCF_003008535.1	GCF_003008535.1
Ottowia_sp001262075_GCF_001262075.1	GCF_001262075.1
Oxalobacter_formigenes_GCF_002127965.1	GCF_002127965.1
Pandoraea_apista_GCF_001465595.2	GCF_001465595.2
Pandoraea_cepalis_GCF_004193915.1	GCF_004193915.1
Pandoraea_faecigallinarum_GCF_001029105.3	GCF_001029105.3
Pandoraea_fibrosis_GCF_000807775.2	GCF_000807775.2
Pandoraea_norimbergensis_GCF_001465545.3	GCF_001465545.3
Pandoraea_oxalativorans_GCF_000972785.3	GCF_000972785.3
Pandoraea_pulmonicola_GCF_000815105.2	GCF_000815105.2
Pandoraea_sputorum_GCF_000814845.2	GCF_000814845.2
Pandoraea_thiooxydans_GCF_001931675.1	GCF_001931675.1
Pandoraea_vervacti_GCF_000934605.2	GCF_000934605.2
Paraburkholderia_acidiphila_GCF_009789655.1	GCF_009789655.1
Paraburkholderia_acidisoli_GCF_009789675.1	GCF_009789675.1
Paraburkholderia_aromaticivorans_GCF_002278075.1	GCF_002278075.1
Paraburkholderia_aromaticivorans-A_GCF_012689525.1	GCF_012689525.1
Paraburkholderia_atlantica_GCF_000092885.1	GCF_000092885.1
Paraburkholderia_caffeinilytica_GCF_003368325.1	GCF_003368325.1
Paraburkholderia_caffeinitolerans_GCF_003286395.1	GCF_003286395.1
Paraburkholderia_caledonica_GCF_003330745.1	GCF_003330745.1
Paraburkholderia_caribensis_GCF_002902945.1	GCF_002902945.1
Paraburkholderia_fungorum_GCF_000961515.1	GCF_000961515.1
Paraburkholderia_ginsengisoli_GCF_016128195.1	GCF_016128195.1
Paraburkholderia_graminis_GCF_003330785.1	GCF_003330785.1
Paraburkholderia_hospita_GCF_002902965.1	GCF_002902965.1
Paraburkholderia_megapolitana_GCF_007556815.1	GCF_007556815.1
Paraburkholderia_phenoliruptrix_GCF_000300095.1	GCF_000300095.1
Paraburkholderia_phymatum_GCF_000020045.1	GCF_000020045.1
Paraburkholderia_phytofirmans_GCF_000020125.1	GCF_000020125.1
Paraburkholderia_sp000148685_GCF_000148685.1	GCF_000148685.1
Paraburkholderia_sp000178415_GCF_902459535.1	GCF_902459535.1
Paraburkholderia_sp001634365_GCF_001634365.1	GCF_001634365.1
Paraburkholderia_sp001922345_GCF_001922345.1	GCF_001922345.1
Paraburkholderia_sp013426895_GCF_013426895.1	GCF_013426895.1
Paraburkholderia_sprentiae_GCF_001865575.1	GCF_001865575.1
Paraburkholderia_terrae_GCF_002902925.1	GCF_002902925.1
Paraburkholderia_terricola_GCF_003330825.1	GCF_003330825.1
Paraburkholderia_tropica_GCF_014171495.1	GCF_014171495.1
Paraburkholderia_xenovorans_GCF_000013645.1	GCF_000013645.1
Paucibacter-A_sp001477625_GCF_001477625.1	GCF_001477625.1
Paucimonas_sp004114795_GCF_004114795.1	GCF_004114795.1
Pelistega_ratti_GCF_009833965.1	GCF_009833965.1
Pigmentiphaga_aceris_GCF_008119665.1	GCF_008119665.1
Pigmentiphaga_sp003854895_GCF_003854895.1	GCF_003854895.1
Polaromonas_naphthalenivorans_GCF_000015505.1	GCF_000015505.1
Polaromonas_sp000013865_GCF_000013865.1	GCF_000013865.1
Polaromonas_sp003711205_GCF_003711205.1	GCF_003711205.1
Polaromonas_vacuolata_GCF_012584515.1	GCF_012584515.1
Polynucleobacter_asymbioticus_GCF_000016345.1	GCF_000016345.1
Polynucleobacter_difficilis_GCF_003065365.1	GCF_003065365.1
Polynucleobacter_duraquae_GCF_000973625.1	GCF_000973625.1
Polynucleobacter_necessarius-D_GCF_000019745.1	GCF_000019745.1
Polynucleobacter_necessarius-E_GCF_900095205.1	GCF_900095205.1
Polynucleobacter_necessarius-F_GCF_900096765.1	GCF_900096765.1
Polynucleobacter_necessarius-G_GCF_900095195.1	GCF_900095195.1
Polynucleobacter_necessarius-H_GCF_900095215.1	GCF_900095215.1
Polynucleobacter_necessarius-I_GCF_900095175.1	GCF_900095175.1
Polynucleobacter_necessarius-K_GCF_900096755.1	GCF_900096755.1
Polynucleobacter_paneuropaeus_GCF_003261295.1	GCF_003261295.1
Polynucleobacter_sp013307225_GCF_013307225.1	GCF_013307225.1
Polynucleobacter_sp013307245_GCF_013307245.1	GCF_013307245.1
Pseudoduganella_albidiflava_GCF_004322755.1	GCF_004322755.1
Pseudoduganella_armeniaca_GCF_003028855.1	GCF_003028855.1
Pseudoduganella_flava_GCF_009789595.1	GCF_009789595.1
Pseudoduganella_haloabium_GCF_003293715.1	GCF_003293715.1
Pseudoduganella_plicata_GCF_004421005.1	GCF_004421005.1
Pseudoduganella_sp001191005_GCF_001191005.1	GCF_001191005.1
Pseudoduganella_umbonata_GCF_005280315.1	GCF_005280315.1
Pulveribacter_suum_GCF_003013695.1	GCF_003013695.1
Pusillimonas-A_sp011388195_GCF_011388195.1	GCF_011388195.1
Pusillimonas-C_sp000209655_GCF_000209655.1	GCF_000209655.1
Pusillimonas-D_thiosulfatoxidans_GCF_004022565.1	GCF_004022565.1
Ralstonia_insidiosa_GCF_001653935.1	GCF_001653935.1
Ralstonia_mannitolilytica_GCF_000954135.1	GCF_000954135.1
Ralstonia_pickettii_GCF_018726805.1	GCF_018726805.1
Ralstonia_pickettii-B_GCF_000020205.1	GCF_000020205.1
Ralstonia_pseudosolanacearum_GCF_000009125.1	GCF_000009125.1
Ralstonia_solanacearum_GCF_001587155.1	GCF_001587155.1
Ralstonia_syzygii_GCF_000283475.1	GCF_000283475.1
Ralstonia_wenshanensis_GCF_021173085.1	GCF_021173085.1
Ramlibacter_tataouinensis_GCF_000215705.1	GCF_000215705.1
Ramlibacter_tataouinensis-B_GCF_001580455.1	GCF_001580455.1
Rhizobacter_gummiphilus_GCF_002116905.1	GCF_002116905.1
Rhodoferax_antarcticus_GCF_001955735.1	GCF_001955735.1
Rhodoferax_ferrireducens_GCF_000013605.1	GCF_000013605.1
Rhodoferax_saidenbachensis_GCF_001955715.1	GCF_001955715.1
Rhodoferax_sp006974105_GCF_006974105.1	GCF_006974105.1
Rhodoferax-A_sediminis_GCF_006970865.1	GCF_006970865.1
Rhodoferax-B_koreense_GCF_001955695.1	GCF_001955695.1
Roseateles_depolymerans_GCF_001483865.1	GCF_001483865.1
Rubrivivax_gelatinosus-A_GCF_000284255.1	GCF_000284255.1
Schlegelella_thermodepolymerans_GCF_015476235.1	GCF_015476235.1
Serpentinomonas_mccroryi_GCF_000828915.1	GCF_000828915.1
Serpentinomonas_raichei_GCF_000828895.1	GCF_000828895.1
Sphaerotilus_sulfidivorans_GCF_008329925.1	GCF_008329925.1
Sutterella_faecalis_GCF_006337085.1	GCF_006337085.1
Sutterella_megalosphaeroides_GCF_003609995.1	GCF_003609995.1
Sutterella_wadsworthensis_GCF_016724805.1	GCF_016724805.1
Symbiobacter_mobilis_GCF_000477435.1	GCF_000477435.1
Taylorella_asinigenitalis_GCF_000226625.1	GCF_000226625.1
Taylorella_equigenitalis_GCF_000276685.1	GCF_000276685.1
Thiomonas_arsenitoxydans_GCF_000092605.1	GCF_000092605.1
Thiomonas_intermedia_GCF_002028405.1	GCF_002028405.1
Trinickia_sp005280735_GCF_005280735.1	GCF_005280735.1
Undibacterium_parvum_GCF_003955735.1	GCF_003955735.1
Undibacterium_sp009937955_GCF_009937955.1	GCF_009937955.1
Undibacterium_sp009937975_GCF_009937975.1	GCF_009937975.1
Variovorax_boronicumulans_GCF_002291405.1	GCF_002291405.1
Variovorax_paradoxus_GCF_000023345.1	GCF_000023345.1
Variovorax_paradoxus-C_GCF_000184745.1	GCF_000184745.1
Variovorax_paradoxus-E_GCF_000463015.1	GCF_000463015.1
Variovorax_paradoxus-G_GCF_009755665.1	GCF_009755665.1
Variovorax_sp001577265_GCF_001577265.1	GCF_001577265.1
Variovorax_sp002754375_GCF_014843395.1	GCF_014843395.1
Variovorax_sp003019815_GCF_003019815.1	GCF_003019815.1
Variovorax_sp014302995_GCF_014302995.1	GCF_014302995.1
Variovorax_sp014303735_GCF_014303735.1	GCF_014303735.1
Variovorax_sp017161115_GCF_017161115.1	GCF_017161115.1
Variovorax_sp900115375_GCF_016806145.1	GCF_016806145.1
Xylophilus_rhododendri_GCF_009906855.1	GCF_009906855.1

## Sheet: Blast Summary
GTDB-genus	GTDB-species	VgrG	tssL	tssK	tssJ	tssB	tssC	hcp	tssE	tssF	tssG	tssH	tssA	tssM	tagF	ompA	GH10	RS_RS20775	m15_pep	RS_RS20790	RS_RS20665
Achromobacter	bronchisepticus-A	4	2	2	1	2	2	2	2	2	2	2	2	2	1	1	0	1	1	0	1
Achromobacter	denitrificans	3	1	1	1	1	1	1	1	1	1	1	1	1	1	1	0	1	1	0	1
Achromobacter	insolitus	2	2	2	1	2	2	2	2	2	2	2	2	2	1	1	0	1	1	0	0
Achromobacter	insuavis-A	4	1	1	1	1	1	1	1	1	1	1	1	1	1	1	0	1	1	0	1
Achromobacter	pestifer-A	3	1	1	1	1	1	1	1	1	1	1	1	1	1	1	0	1	1	0	1
Achromobacter	ruhlandii	4	1	1	1	1	1	1	1	1	1	1	1	0	1	1	0	1	1	0	1
Achromobacter	sp002902905	0	0	0	0	0	0	0	0	0	0	0	0	0	0	0	0	0	0	0	0
Achromobacter	spanius	5	3	3	1	3	3	3	2	3	3	3	3	4	1	1	0	1	1	0	1
Achromobacter	spanius-B	12	3	3	2	3	3	2	2	2	3	3	2	3	1	1	0	1	1	0	1
Achromobacter	spanius-C	9	2	2	0	2	2	1	0	2	2	2	0	2	0	0	0	0	0	0	0
Achromobacter	spanius-D	9	2	2	1	2	2	2	1	2	2	2	1	2	1	1	0	1	1	0	1
Achromobacter	xylosoxidans	3	1	1	1	1	1	1	1	1	1	1	1	1	1	1	0	1	2	0	1
Achromobacter	xylosoxidans-B	4	2	2	1	2	2	2	2	2	2	2	2	2	1	1	0	1	1	0	1
Acidovorax	carolinensis	0	0	0	0	0	0	0	0	0	0	0	0	0	0	0	0	0	0	0	0
Acidovorax	eiseniae	0	0	0	0	0	0	0	0	0	0	0	0	0	0	0	0	0	0	0	0
Acidovorax	sp000302535	0	0	0	0	0	0	0	0	0	0	0	0	0	0	0	0	0	0	0	0
Acidovorax	sp001714725	0	0	0	0	0	0	0	0	0	0	0	0	0	0	0	0	0	0	0	0
Acidovorax	sp002176815	0	0	0	0	0	0	0	0	0	0	0	0	0	0	0	0	0	0	0	0
Acidovorax	sp002754495	0	0	0	0	0	0	0	0	0	0	0	0	0	0	0	0	0	0	0	0
Acidovorax-C	sp011303755	0	0	0	0	0	0	0	0	0	0	0	0	0	0	0	0	0	0	0	0
Acidovorax-F	monticola	0	0	0	0	0	0	0	0	0	0	0	0	0	0	0	0	0	0	0	0
Advenella	mimigardefordensis	9	1	1	0	1	1	1	1	1	1	1	1	1	0	1	0	0	0	0	0
Alcaligenes	aquatilis	1	1	1	0	1	1	1	0	1	1	1	0	1	0	0	0	0	0	0	0
Alcaligenes	faecalis	1	1	1	1	1	1	1	1	1	1	0	1	1	0	0	0	0	0	0	0
Alcaligenes	faecalis-C	1	2	2	1	2	2	2	1	2	2	1	0	2	0	0	0	0	0	0	0
Alcaligenes	phenolicus	1	1	1	1	1	1	1	1	1	1	0	1	1	0	0	0	0	0	0	0
Alicycliphilus	denitrificans	1	0	0	0	0	0	0	0	0	0	0	0	0	0	0	0	0	0	0	0
Aquabacterium	olei	3	1	1	1	1	1	1	1	1	1	1	1	1	1	1	0	1	1	0	1
Basilea	psittacipulmonis	0	0	0	0	0	0	0	0	0	0	0	0	0	0	0	0	0	0	0	0
Bordetella	avium	1	0	1	0	1	1	1	1	1	1	1	1	1	0	0	0	0	0	0	0
Bordetella	hinzii	0	0	0	0	0	0	0	0	0	0	0	1	0	0	0	0	0	0	0	0
Bordetella	holmesii	0	0	0	0	0	0	0	0	0	0	0	0	0	0	0	0	0	0	0	0
Bordetella	pertussis	0	0	0	0	0	0	0	0	0	0	0	0	0	0	0	0	0	0	0	0
Bordetella	pseudohinzii	0	0	0	0	0	0	0	0	0	0	0	0	0	0	0	0	0	0	0	0
Bordetella	trematum	0	0	0	0	0	0	0	0	0	0	0	0	0	0	0	0	0	0	0	0
Bordetella-A	petrii	3	2	2	0	2	2	2	1	2	2	2	2	2	0	0	0	0	0	0	0
Bordetella-B	sp002119665	3	1	1	0	1	1	1	1	1	1	1	1	1	0	0	0	0	0	0	0
Bordetella-C	bronchialis	5	2	3	2	3	3	2	2	3	3	3	2	3	0	0	0	0	0	0	0
Bordetella-C	flabilis	5	2	3	2	4	4	2	2	3	3	3	3	3	0	0	0	0	0	0	0
Bordetella-C	sp001704295	3	1	2	2	2	2	1	1	2	2	2	2	2	0	0	0	0	0	0	0
Bordetella-C	sp002119685	1	1	1	1	1	1	0	1	1	1	1	1	1	0	0	0	0	0	0	0
Bordetella-C	sp002119725	3	2	2	2	2	2	1	2	2	2	2	2	2	0	0	0	0	0	0	0
Burkholderia	acidophila	16	5	5	6	5	5	7	4	7	5	5	3	6	1	1	0	0	1	0	1
Burkholderia	aenigmatica	12	2	2	2	2	2	4	2	4	2	2	2	2	1	1	0	1	1	0	1
Burkholderia	ambifaria	8	3	2	2	2	2	2	2	3	2	2	2	2	1	1	0	0	1	0	1
Burkholderia	anthina	14	4	4	3	4	4	3	3	6	4	4	3	4	2	1	0	0	1	0	1
Burkholderia	cenocepacia	14	2	2	2	2	2	1	1	4	2	2	1	3	1	1	0	1	1	0	1
Burkholderia	cenocepacia-B	11	4	2	2	2	2	1	2	3	3	2	2	2	1	1	0	0	1	0	1
Burkholderia	cepacia	19	3	3	2	2	2	3	2	2	3	2	2	2	1	1	0	1	1	0	1
Burkholderia	cepacia-D	6	2	2	2	2	2	2	2	5	2	2	2	2	1	1	0	1	1	0	1
Burkholderia	cepacia-F	23	6	6	6	5	7	5	4	10	6	5	3	7	1	1	0	0	1	0	1
Burkholderia	contaminans	12	2	2	2	2	2	3	2	4	2	2	2	3	1	1	0	0	1	0	1
Burkholderia	diffusa	9	3	3	2	3	3	2	1	5	3	3	2	3	1	1	0	0	1	0	1
Burkholderia	diffusa-B	10	6	3	3	3	3	3	3	3	3	3	3	4	2	1	0	0	1	0	1
Burkholderia	dolosa	8	3	3	3	3	3	3	2	3	3	3	2	3	1	1	0	0	1	0	1
Burkholderia	gladioli	14	2	2	1	2	2	1	2	4	2	2	2	2	1	1	0	0	1	0	1
Burkholderia	glumae	13	4	3	4	4	5	3	2	6	4	3	3	6	1	1	0	0	1	0	1
Burkholderia	humptydooensis	10	4	5	2	5	5	4	3	6	5	5	5	5	1	1	1	0	1	0	1
Burkholderia	lata	11	3	3	3	3	3	4	3	5	3	3	3	4	1	1	0	1	1	0	1
Burkholderia	latens-A	4	2	2	2	2	1	1	1	4	2	2	1	2	1	1	0	0	1	0	1
Burkholderia	mallei	7	3	4	2	3	4	2	3	6	4	2	4	4	1	1	1	1	1	0	0
Burkholderia	metallica	13	5	4	5	3	4	2	2	5	4	3	2	5	1	1	0	0	1	0	1
Burkholderia	multivorans	7	3	2	2	2	2	2	2	3	2	2	2	3	1	1	0	0	1	0	1
Burkholderia	oklahomensis	11	4	5	2	5	5	5	3	7	5	5	4	5	1	1	1	1	1	0	1
Burkholderia	plantarii	11	3	3	2	4	4	3	3	4	4	3	4	4	1	1	0	0	1	0	1
Burkholderia	pseudomultivorans	11	4	3	4	3	3	2	2	7	3	3	2	4	1	1	0	0	1	0	1
Burkholderia	pyrrocinia	10	2	2	2	2	2	1	1	5	2	2	1	3	1	1	0	0	1	0	1
Burkholderia	pyrrocinia-B	16	3	3	3	3	3	2	2	4	3	3	2	3	1	1	0	0	1	0	1
Burkholderia	seminalis	9	1	1	1	1	1	1	1	1	1	1	1	1	1	1	0	0	1	0	1
Burkholderia	singularis	1	0	1	0	1	1	0	0	1	1	1	0	1	0	0	1	0	0	0	0
Burkholderia	sp001522585	8	1	1	1	1	1	1	1	2	1	1	1	1	1	1	0	0	1	0	1
Burkholderia	sp001524625	9	4	5	4	5	5	4	4	7	5	5	4	5	1	1	2	1	1	0	1
Burkholderia	sp002223185	13	3	3	1	3	3	2	1	6	3	3	2	3	1	1	0	0	1	0	1
Burkholderia	stabilis	11	3	1	2	2	2	2	2	2	2	2	2	1	1	1	0	0	1	0	1
Burkholderia	stagnalis	11	3	3	3	3	3	3	3	3	3	3	3	3	1	1	0	0	1	0	1
Burkholderia	territorii	9	1	2	1	2	2	2	1	3	2	2	1	2	1	1	0	0	1	0	1
Burkholderia	thailandensis	11	4	5	3	5	5	4	3	7	5	5	5	5	1	1	1	1	1	0	1
Burkholderia	ubonensis	24	6	6	7	5	7	5	4	11	6	5	3	8	1	1	0	0	1	0	1
Burkholderia	vietnamiensis	11	2	2	2	1	2	1	1	6	2	1	1	2	1	1	0	0	1	0	1
Caballeronia	cordobensis	5	3	3	1	3	3	5	1	3	3	3	2	2	0	1	0	0	0	0	0
Caballeronia	insecticola	2	1	1	1	2	3	4	1	3	2	2	2	1	0	2	0	0	0	0	0
Caballeronia	sp011493005	4	2	0	0	1	0	0	0	0	0	0	0	1	0	1	0	0	0	0	0
Caballeronia	sp018408855	6	5	4	2	4	4	6	2	5	4	4	4	4	0	1	0	0	0	0	0
Castellaniella	defragrans	0	0	0	0	0	0	0	0	0	0	0	0	0	0	0	0	0	0	0	0
Collimonas	arenae	2	0	0	0	0	0	0	0	0	0	0	0	0	0	1	0	0	0	0	0
Collimonas	arenae-A	10	2	2	2	2	2	4	1	2	2	2	2	2	1	2	0	0	1	0	2
Collimonas	fungivorans	10	1	1	1	1	1	3	1	1	1	1	1	1	1	1	0	0	1	0	2
Collimonas	fungivorans-A	6	1	1	1	1	1	3	1	1	1	1	1	1	1	1	0	0	1	0	2
Collimonas	pratensis	9	1	1	1	1	1	5	1	1	1	1	1	0	1	1	0	0	1	0	2
Comamonas	acidovorans	3	1	1	0	1	1	1	1	1	1	1	1	1	0	0	0	0	0	0	0
Comamonas	antarcticus	0	0	0	0	0	0	0	0	0	0	0	0	0	0	0	0	0	0	0	0
Comamonas	kerstersii	0	0	0	0	0	0	0	0	0	0	0	0	0	0	0	0	0	0	0	0
Comamonas	koreensis	0	0	0	0	0	0	0	0	0	0	0	0	0	0	0	0	0	0	0	0
Comamonas	testosteroni-B	0	0	0	0	0	0	0	0	0	0	0	2	0	0	0	0	0	0	0	0
Comamonas	testosteroni-E	0	0	0	0	0	0	0	0	0	0	0	0	0	0	0	0	0	0	0	0
Comamonas	testosteroni-F	0	0	0	0	0	0	0	0	0	0	0	0	0	0	0	0	0	0	0	0
Comamonas	thiooxydans	0	0	0	0	0	0	0	0	0	0	0	0	0	0	0	0	0	0	0	0
Comamonas	tsuruhatensis	4	1	1	0	1	1	1	1	1	1	1	1	1	0	0	0	0	0	0	0
Comamonas-C	sp007954405	0	0	0	0	0	0	0	0	0	0	0	0	0	0	0	0	0	0	0	0
Cupriavidus	basilensis	5	3	0	1	2	2	2	1	1	1	2	1	1	0	0	0	0	0	0	0
Cupriavidus	campinensis	3	2	2	1	2	2	4	0	1	2	1	1	4	0	0	0	0	0	0	0
Cupriavidus	gilardii	1	0	0	0	0	0	0	0	0	0	0	1	0	1	1	0	1	1	0	0
Cupriavidus	lacunae	5	2	2	1	2	2	2	1	2	2	2	1	4	0	0	0	0	0	0	0
Cupriavidus	malaysiensis	5	1	1	1	1	1	1	1	1	1	1	0	1	0	0	0	0	0	0	0
Cupriavidus	metallidurans	2	1	0	1	1	1	1	0	1	0	1	0	1	0	1	0	0	0	0	0
Cupriavidus	necator	6	3	2	1	2	2	2	2	2	2	2	2	2	0	0	0	0	0	0	0
Cupriavidus	oxalaticus	4	1	1	0	1	1	1	1	1	1	1	1	1	0	0	0	0	0	0	0
Cupriavidus	oxalaticus-A	2	1	1	0	1	1	1	1	1	1	1	1	1	0	0	0	0	0	0	0
Cupriavidus	pauculus-C	6	1	1	1	1	1	1	0	1	1	1	0	3	0	0	0	0	0	0	0
Cupriavidus	pauculus-D	0	0	0	0	0	0	0	0	0	0	0	0	0	0	0	0	0	0	0	0
Cupriavidus	pinatubonensis	3	2	2	1	2	2	2	1	2	2	2	2	3	0	0	0	0	0	0	0
Diaphorobacter	nitroreducens	0	0	0	0	0	0	0	0	0	0	0	0	0	0	0	0	0	0	0	0
Diaphorobacter-A	aerolatus	3	1	1	1	2	0	2	1	2	2	1	1	1	0	0	0	0	0	0	0
Diaphorobacter-A	ruginosibacter	0	0	0	0	0	0	0	0	0	0	0	0	0	0	0	0	0	0	0	0
Duganella	sp003217375	4	2	2	0	2	2	2	2	2	2	2	2	2	2	2	1	1	2	0	2
Giesbergeria	suum	0	0	0	0	0	0	0	0	0	0	0	0	0	0	0	0	0	0	0	0
Herbaspirillum	frisingense	4	1	1	1	1	1	1	1	1	1	1	1	0	1	1	0	0	1	0	1
Herbaspirillum	huttiense	10	1	1	1	1	1	1	1	1	1	1	1	1	1	1	0	1	1	0	1
Herbaspirillum	robiniae	5	2	2	1	2	2	4	1	2	2	2	2	2	1	1	0	1	1	0	1
Herbaspirillum	rubrisubalbicans	11	1	2	1	1	2	2	1	2	2	1	2	2	1	1	0	1	1	0	1
Herbaspirillum	seropedicae	9	2	2	2	2	2	2	2	2	2	2	2	1	2	2	0	1	2	0	2
Herbaspirillum	sp002257565	0	0	0	0	0	0	0	0	0	0	0	0	0	0	0	0	0	0	0	0
Herminiimonas	arsenitoxidans	0	0	0	0	0	0	0	0	0	0	0	0	0	0	0	0	0	0	0	0
Herminiimonas	sp000013625	0	0	0	0	0	0	0	0	0	0	0	0	0	0	0	0	0	0	0	0
Hydrogenophaga	crassostreae	0	0	0	0	0	0	0	0	0	0	0	0	0	0	0	0	0	0	0	0
Hydrogenophaga	intermedia	0	0	0	0	0	0	0	0	0	0	0	0	0	0	0	0	0	0	0	0
Hydrogenophaga	pseudoflava	0	0	0	0	0	0	0	0	0	0	0	0	0	0	0	0	0	0	0	0
Hydrogenophaga	sp001713375	1	0	0	0	0	0	0	0	0	0	0	0	0	0	0	0	0	0	0	0
Hydrogenophaga	sp004795855	0	0	0	0	0	0	0	0	0	0	0	0	0	0	0	0	0	0	0	0
Hydrogenophaga	sp009859475	1	0	0	0	0	0	0	0	0	0	0	0	0	0	0	0	0	0	0	0
Hydrogenophaga	sp010104355	1	0	0	0	0	0	0	0	0	0	0	0	0	0	0	0	0	0	0	0
Hydrogenophaga	sp011388215	0	0	0	0	0	0	0	0	0	0	0	0	0	0	0	0	0	0	0	0
Hydromonas	cinctiostellae	0	0	0	0	0	0	0	0	0	0	0	0	0	0	1	0	0	0	0	0
Hylemonella	sp013334205	0	0	0	0	0	0	0	0	0	0	0	0	0	0	0	0	0	0	0	0
Ideonella	filiformis	0	0	0	0	0	0	0	0	0	0	0	0	0	0	0	0	0	0	0	0
Inhella	inkyongensis	0	0	0	0	0	0	0	0	0	0	0	0	0	0	0	0	0	0	0	0
Janthinobacterium	agaricidamnosum	14	3	2	0	2	2	3	2	2	2	2	2	3	2	2	1	1	2	0	2
Janthinobacterium	lividum	10	2	3	1	2	2	3	2	3	3	2	2	2	2	2	1	1	2	0	2
Janthinobacterium	sp001758725	5	1	2	1	1	1	1	1	3	3	1	1	1	1	1	1	0	1	0	1
Janthinobacterium	sp001865675	4	2	4	1	3	3	4	2	3	3	3	4	3	2	2	1	1	2	0	2
Janthinobacterium	sp002002885	6	2	3	1	2	2	3	2	4	3	2	2	2	2	2	1	1	2	0	2
Janthinobacterium	tructae	4	1	2	1	1	1	1	1	3	3	1	1	1	1	1	1	0	1	0	1
Kerstersia	gyiorum	0	0	0	0	0	0	0	0	0	0	0	0	0	0	0	0	0	0	0	0
Kinneretia	sp015624425	2	0	1	1	1	1	1	0	1	1	1	1	1	0	0	1	0	0	0	0
Lautropia	mirabilis	0	0	0	0	0	0	0	0	0	0	0	0	0	0	0	0	0	0	0	0
Leptothrix	cholodnii	2	1	1	1	1	1	1	1	1	1	1	1	1	0	0	0	0	0	0	0
Limnobacter	sp002954425	1	1	1	0	1	1	1	1	1	1	1	1	1	1	0	0	0	0	0	0
Limnohabitans-A	sp001412535	0	0	0	0	0	0	0	0	0	0	0	0	0	0	0	0	0	0	0	0
Limnohabitans-A	sp001412575	0	0	0	0	0	0	0	0	0	0	0	0	0	0	0	0	0	0	0	0
Massilia	oculi	5	1	3	0	1	1	0	3	4	4	0	3	1	0	0	1	0	0	0	0
Massilia	putida	3	1	2	1	1	1	1	2	2	2	1	1	0	1	1	1	0	1	0	1
Massilia	sp001412595	3	1	2	1	1	1	2	2	2	2	1	1	1	1	1	1	0	1	0	1
Massilia	sp001485665	14	3	3	1	3	3	2	3	3	3	3	3	3	1	1	1	1	1	0	1
Massilia	sp012849555	15	3	5	1	3	3	4	4	5	5	3	3	3	2	2	1	0	2	0	2
Massilia	sp014171595	6	2	2	0	2	2	3	3	2	1	0	2	1	0	1	1	1	1	0	1
Massilia	sp015101885	4	0	1	0	0	0	0	1	2	2	0	1	0	0	0	2	0	0	0	0
Massilia	violaceinigra	7	2	1	1	2	2	2	2	2	2	1	2	2	1	1	1	0	1	0	0
Melaminivora-A	sp003008575	0	0	0	0	0	0	0	0	0	0	0	0	0	0	0	0	0	0	0	0
Methylibium	petroleiphilum	0	0	0	0	0	0	0	0	0	0	0	0	0	0	0	0	0	0	0	0
Mycetohabitans	rhizoxinica	1	0	0	0	0	0	0	0	0	0	0	0	0	0	0	0	0	0	0	0
Mycoavidus	cysteinexigens	3	1	1	0	1	1	1	1	1	1	1	1	1	0	0	0	0	0	0	0
Mycoavidus	sp014218255	1	0	0	0	0	0	0	0	0	0	0	0	0	0	0	0	0	0	0	0
Noviherbaspirillum	sp007874125	3	1	1	1	1	1	1	1	1	1	1	1	1	1	1	0	1	1	0	1
Oligella	ureolytica	0	0	0	0	0	1	1	1	1	0	0	0	0	0	0	0	0	0	0	0
Oligella	urethralis	1	1	1	1	1	1	2	1	1	1	1	1	1	0	0	0	0	0	0	0
Orrella	dioscoreae	4	2	2	2	2	2	2	2	2	2	2	2	2	1	1	0	1	1	0	1
Ottowia	oryzae	0	0	0	0	0	0	0	0	0	0	0	0	0	0	0	0	0	0	0	0
Ottowia	sp001262075	0	0	0	0	0	0	0	0	0	0	0	0	0	0	0	0	0	0	0	0
Oxalobacter	formigenes	0	0	0	0	0	0	0	0	0	0	0	0	0	0	0	0	0	0	0	0
Pandoraea	apista	0	0	0	0	0	0	0	0	0	0	0	0	0	0	0	0	0	0	0	0
Pandoraea	cepalis	0	0	0	0	0	0	0	0	0	0	0	0	0	0	0	0	0	0	0	0
Pandoraea	faecigallinarum	0	0	0	0	0	0	0	0	0	0	0	0	0	0	0	0	0	0	0	0
Pandoraea	fibrosis	0	0	0	0	0	0	0	0	0	0	0	0	0	0	0	0	0	0	0	0
Pandoraea	norimbergensis	2	0	0	0	0	0	0	0	1	1	1	0	1	0	0	0	0	0	0	0
Pandoraea	oxalativorans	1	1	1	1	1	0	1	0	1	1	1	0	1	0	0	0	0	0	0	0
Pandoraea	pulmonicola	2	1	1	0	1	1	1	0	1	1	1	0	1	0	0	0	0	0	0	0
Pandoraea	sputorum	1	0	0	0	0	0	0	0	0	0	0	0	0	0	0	0	0	0	0	0
Pandoraea	thiooxydans	0	0	0	0	0	0	0	0	0	0	0	0	0	0	0	0	0	0	0	0
Pandoraea	vervacti	0	0	0	0	0	0	0	0	0	0	0	0	0	0	0	0	0	0	0	0
Paraburkholderia	acidiphila	3	1	1	1	1	1	1	1	2	2	1	1	1	0	1	0	0	0	0	0
Paraburkholderia	acidisoli	4	2	3	2	3	3	5	3	4	3	3	3	3	1	2	0	1	1	0	1
Paraburkholderia	aromaticivorans	3	2	2	1	2	2	1	2	4	3	2	2	2	0	1	0	0	0	0	0
Paraburkholderia	aromaticivorans-A	4	2	3	1	2	3	4	2	4	4	3	3	3	0	1	0	0	0	0	0
Paraburkholderia	atlantica	4	2	3	1	2	3	2	2	3	3	3	2	3	0	0	0	0	0	0	0
Paraburkholderia	caffeinilytica	4	1	1	2	1	1	1	1	2	2	2	1	1	1	2	0	0	1	0	1
Paraburkholderia	caffeinitolerans	8	2	2	1	2	2	2	1	3	2	0	2	2	0	0	0	0	0	0	0
Paraburkholderia	caledonica	4	2	2	2	2	2	2	2	3	2	2	2	1	1	1	0	0	1	0	1
Paraburkholderia	caribensis	11	2	2	2	2	2	2	1	2	2	2	2	3	1	2	0	0	1	0	1
Paraburkholderia	fungorum	6	3	3	3	3	3	3	2	3	3	2	2	3	1	2	0	0	1	0	1
Paraburkholderia	ginsengisoli	1	0	0	0	0	0	0	0	0	0	0	0	0	0	1	0	0	0	0	0
Paraburkholderia	graminis	6	3	2	2	2	3	1	2	3	3	2	2	3	1	2	0	0	1	0	1
Paraburkholderia	hospita	5	2	3	1	3	4	3	2	3	3	3	3	4	0	1	0	0	0	0	0
Paraburkholderia	megapolitana	7	1	1	1	1	1	1	1	3	1	1	1	1	1	1	0	0	1	1	1
Paraburkholderia	phenoliruptrix	6	2	2	2	2	2	1	1	2	2	2	1	3	1	1	0	0	1	0	1
Paraburkholderia	phymatum	7	1	2	1	2	2	3	2	4	3	2	3	2	0	1	0	0	0	0	0
Paraburkholderia	phytofirmans	3	1	2	2	2	2	3	1	4	2	2	2	2	1	2	0	0	1	0	1
Paraburkholderia	sp000148685	5	3	3	3	3	3	2	2	4	4	3	3	4	1	1	0	0	1	0	1
Paraburkholderia	sp000178415	5	2	2	2	2	2	3	1	4	3	2	2	2	1	2	0	0	1	0	1
Paraburkholderia	sp001634365	5	2	2	2	2	2	2	0	3	2	1	2	3	0	1	0	0	0	0	0
Paraburkholderia	sp001922345	10	3	3	1	3	3	2	1	4	3	1	1	5	0	0	0	0	0	0	0
Paraburkholderia	sp013426895	10	2	2	2	2	2	4	2	3	2	2	2	2	1	2	0	0	1	0	1
Paraburkholderia	sprentiae	9	2	4	2	3	4	2	1	4	4	4	2	5	0	1	0	0	0	0	0
Paraburkholderia	terrae	6	1	1	1	1	1	3	1	1	2	2	1	2	0	1	0	0	0	0	0
Paraburkholderia	terricola	6	1	1	2	1	1	1	1	1	2	1	1	1	1	2	0	0	1	0	1
Paraburkholderia	tropica	10	3	3	1	3	3	3	1	4	5	3	3	2	1	2	0	0	1	0	1
Paraburkholderia	xenovorans	2	1	1	1	1	1	3	1	3	2	1	1	1	0	1	0	0	0	0	0
Paracidovorax	avenae	8	1	1	1	1	1	1	1	1	1	1	1	1	1	1	1	0	0	0	0
Paracidovorax	citrulli	11	1	1	1	1	1	1	1	1	1	1	1	1	1	1	1	0	0	0	0
Paucibacter-A	sp001477625	1	0	0	0	0	0	0	0	0	0	0	0	0	0	0	1	0	0	0	0
Paucimonas	sp004114795	4	1	1	1	1	1	1	1	1	1	1	1	1	1	1	0	1	1	0	1
Pelistega	ratti	0	0	0	0	0	0	0	0	0	0	0	0	0	0	0	0	0	0	0	0
Pigmentiphaga	aceris	0	0	0	0	0	0	0	0	0	0	0	0	0	0	0	0	0	0	0	0
Pigmentiphaga	sp003854895	1	0	1	0	1	1	1	1	1	1	1	1	1	0	0	0	0	0	0	0
Polaromonas	naphthalenivorans	0	0	0	0	0	0	0	0	0	0	0	0	0	0	0	0	0	0	0	0
Polaromonas	sp000013865	0	0	0	0	0	0	0	0	0	0	0	0	0	0	0	0	0	0	0	0
Polaromonas	sp003711205	0	0	0	0	0	0	0	0	0	0	0	0	0	0	0	0	0	0	0	0
Polaromonas	vacuolata	0	0	0	0	0	0	0	0	0	0	0	0	0	0	0	0	0	0	0	0
Polynucleobacter	asymbioticus	0	0	0	0	0	0	0	0	0	0	0	0	0	0	0	0	0	0	0	0
Polynucleobacter	difficilis	0	0	0	0	0	0	0	0	0	0	0	0	0	0	0	0	0	0	0	0
Polynucleobacter	duraquae	0	0	0	0	0	0	0	0	0	0	0	0	0	0	0	0	0	0	0	0
Polynucleobacter	necessarius-D	0	0	0	0	0	0	0	0	0	0	0	0	0	0	0	0	0	0	0	0
Polynucleobacter	necessarius-E	0	0	0	0	0	0	0	0	0	0	0	0	0	0	0	0	0	0	0	0
Polynucleobacter	necessarius-F	0	0	0	0	0	0	0	0	0	0	0	0	0	0	0	0	0	0	0	0
Polynucleobacter	necessarius-G	0	0	0	0	0	0	0	0	0	0	0	0	0	0	0	0	0	0	0	0
Polynucleobacter	necessarius-H	0	0	0	0	0	0	0	0	0	0	0	0	0	0	0	0	0	0	0	0
Polynucleobacter	necessarius-I	0	0	0	0	0	0	0	0	0	0	0	0	0	0	0	0	0	0	0	0
Polynucleobacter	necessarius-K	0	0	0	0	0	0	0	0	0	0	0	0	0	0	0	0	0	0	0	0
Polynucleobacter	paneuropaeus	0	0	0	0	0	0	0	0	0	0	0	0	0	0	0	0	0	0	0	0
Polynucleobacter	sp013307225	0	0	0	0	0	0	0	0	0	0	0	0	0	0	0	0	0	0	0	0
Polynucleobacter	sp013307245	0	0	0	0	0	0	0	0	0	0	0	0	0	0	0	0	0	0	0	0
Pseudoduganella	albidiflava	17	5	4	2	3	3	4	3	8	5	2	3	3	2	2	1	1	2	0	2
Pseudoduganella	armeniaca	12	2	1	1	1	0	4	1	1	1	1	1	1	2	2	1	0	2	0	1
Pseudoduganella	flava	9	2	3	1	3	3	4	3	7	4	3	3	3	3	2	1	1	2	0	2
Pseudoduganella	haloabium	9	3	2	1	2	2	2	2	2	2	2	1	3	2	2	1	1	2	0	1
Pseudoduganella	plicata	11	3	3	1	3	3	2	1	5	3	2	3	3	2	2	1	0	2	0	1
Pseudoduganella	sp001191005	1	1	1	0	1	1	3	1	2	1	1	1	1	0	1	1	0	1	0	1
Pseudoduganella	umbonata	10	3	4	0	2	2	4	2	4	3	2	2	3	1	1	1	1	2	0	1
Pulveribacter	suum	0	0	0	0	0	0	0	0	0	0	0	0	0	0	0	0	0	0	0	0
Pusillimonas-A	sp011388195	1	0	1	0	1	1	2	0	1	1	1	1	1	0	0	0	0	0	0	0
Pusillimonas-C	sp000209655	2	2	2	0	2	2	2	1	2	2	2	2	2	0	0	0	0	0	0	0
Pusillimonas-D	thiosulfatoxidans	0	0	0	0	0	0	0	0	0	0	0	0	0	0	0	0	0	0	0	0
Ralstonia	wenshanensis	7	2	2	1	2	2	2	2	0	2	2	2	1	1	1	0	1	1	1	1
Ralstonia	insidiosa	2	2	2	2	2	2	1	1	3	2	2	1	1	1	2	0	1	1	1	0
Ralstonia	mannitolilytica	4	0	0	0	0	0	0	0	0	0	0	0	0	0	0	0	0	0	0	0
Ralstonia	pickettii	7	2	1	1	1	1	1	2	2	2	1	2	2	1	1	0	1	1	1	1
Ralstonia	pickettii-B	1	0	0	0	0	0	0	0	0	0	0	0	0	0	0	0	0	0	0	0
Ralstonia	pseudosolanacearum	11	1	1	1	1	1	1	1	1	1	1	1	1	1	1	1	1	1	1	1
Ralstonia	solanacearum	6	1	1	1	1	1	1	1	1	1	1	1	1	1	1	1	1	1	1	1
Ralstonia	syzygii	8	1	1	1	1	1	1	1	1	1	1	1	1	1	1	1	1	1	1	1
Ramlibacter	tataouinensis	0	0	0	0	0	0	0	0	0	0	0	0	0	0	0	0	0	0	0	0
Ramlibacter	tataouinensis-B	0	0	0	1	0	0	0	0	0	0	0	0	1	0	0	0	0	0	0	0
Rhizobacter	gummiphilus	1	1	1	1	1	1	1	0	1	1	1	1	1	0	0	0	0	0	0	0
Rhodoferax	antarcticus	0	0	0	0	0	0	0	0	0	0	0	0	0	0	0	0	0	0	0	0
Rhodoferax	ferrireducens	0	0	0	0	0	0	0	0	0	0	0	0	0	0	0	0	0	0	0	0
Rhodoferax	saidenbachensis	1	0	1	0	1	1	1	1	1	1	1	1	1	0	0	0	0	0	0	0
Rhodoferax	sp006974105	8	1	1	1	1	1	1	0	1	1	1	0	1	0	0	0	0	0	0	0
Rhodoferax-A	sediminis	0	0	0	0	0	0	0	0	0	0	0	0	0	0	0	0	0	0	0	0
Rhodoferax-B	koreense	4	1	1	1	1	1	1	1	1	1	1	0	1	0	0	0	0	0	0	0
Roseateles	depolymerans	4	1	1	1	1	1	2	0	1	1	1	1	1	0	0	1	0	0	0	0
Rubrivivax	gelatinosus-A	7	2	2	2	2	2	2	2	2	2	1	2	2	2	2	0	1	2	0	2
Schlegelella	thermodepolymerans	4	2	2	2	2	2	2	2	2	2	2	2	2	1	1	0	1	1	0	1
Serpentinomonas	mccroryi	0	0	0	0	0	0	0	0	0	0	0	0	0	0	0	0	0	0	0	0
Serpentinomonas	raichei	0	0	0	0	0	0	0	0	0	0	0	0	0	0	0	0	0	0	0	0
Sphaerotilus	sulfidivorans	2	1	1	1	1	1	1	1	1	1	1	1	1	0	0	0	0	0	0	0
Sutterella	faecalis	0	0	0	0	0	0	0	0	0	0	0	0	0	0	0	0	0	0	0	0
Sutterella	megalosphaeroides	0	0	0	0	0	0	0	0	0	0	0	0	0	0	0	0	0	0	0	0
Sutterella	wadsworthensis	0	0	0	0	0	0	0	0	0	0	0	0	0	0	0	0	0	0	0	0
Symbiobacter	mobilis	0	0	0	0	0	0	0	0	0	0	0	0	0	0	0	0	0	0	0	0
Taylorella	asinigenitalis	3	1	1	0	1	1	1	1	1	1	0	1	1	0	0	0	0	0	0	0
Taylorella	equigenitalis	4	1	1	0	1	1	1	1	1	1	1	1	1	0	0	0	0	0	0	0
Thiomonas	arsenitoxydans	0	0	0	0	0	0	0	0	0	0	0	0	0	0	0	0	0	0	0	1
Thiomonas	intermedia	0	0	0	0	0	0	0	0	0	0	0	0	0	0	0	0	0	0	0	0
Trinickia	sp005280735	7	3	4	3	4	4	4	4	6	5	4	4	4	1	1	0	0	1	0	1
Undibacterium	parvum	0	0	0	0	0	0	0	0	0	0	0	0	0	0	0	1	0	0	0	0
Undibacterium	sp009937955	0	0	0	0	0	0	0	0	0	0	0	0	0	0	0	1	0	0	0	0
Undibacterium	sp009937975	0	0	0	0	0	0	0	0	0	0	0	0	0	0	0	1	0	0	0	0
Variovorax	boronicumulans	7	4	3	1	3	3	3	2	4	4	4	3	5	2	1	0	1	1	0	1
Variovorax	paradoxus	7	2	2	2	2	2	2	2	2	2	2	2	3	0	0	0	0	0	0	0
Variovorax	paradoxus-C	15	4	4	3	4	4	4	3	4	4	4	4	5	1	1	0	1	1	0	1
Variovorax	paradoxus-E	6	2	2	2	2	2	3	2	2	2	2	2	3	0	0	0	0	0	0	0
Variovorax	paradoxus-G	4	2	2	1	2	2	2	2	2	2	2	2	3	0	0	0	0	0	0	0
Variovorax	sp001577265	3	1	1	1	1	1	1	1	1	2	2	1	1	1	0	0	2	0	0	0
Variovorax	sp002754375	9	3	3	3	3	3	3	2	4	4	3	3	2	1	1	0	1	1	0	1
Variovorax	sp003019815	8	3	3	1	3	3	4	3	3	3	3	3	4	1	0	0	0	0	0	0
Variovorax	sp014302995	7	3	3	2	3	3	3	3	4	4	3	3	4	1	1	0	1	1	0	1
Variovorax	sp014303735	5	1	1	2	1	1	1	0	1	1	1	1	2	0	0	0	0	0	0	0
Variovorax	sp017161115	10	3	3	2	3	3	2	2	3	3	3	2	4	1	1	0	1	1	0	1
Variovorax	sp900115375	10	3	3	3	3	3	3	2	3	3	3	3	3	1	0	0	0	0	0	0
Xylophilus	rhododendri	3	1	1	0	1	2	2	1	1	1	1	1	1	1	0	0	0	0	0	0

## Sheet: jackhmmer Summary
GENOME	Accession number	tssL	tssK	tssJ	tssB	tssC	hcp	tssE	tssF	tssG	tssH	tssA	tssM	tagF	ompA	GH10	RS_RS20775	M15	RS_RS20790	RS_RS20665
Achromobacter_sp002902905_GCF_002902905.1	GCF_002902905.1	0	0	0	0	0	0	0	0	0	28	0	0	0	11	0	1	0	18	13
Acidovorax_carolinensis_GCF_002157145.1	GCF_002157145.1	0	0	0	0	0	0	0	0	0	24	0	0	0	13	0	2	0	9	9
Acidovorax_eiseniae_GCF_000015565.1	GCF_000015565.1	0	0	0	0	0	0	0	0	0	29	0	0	0	4	0	5	0	7	10
Acidovorax_sp000302535_GCF_000302535.1	GCF_000302535.1	0	0	0	0	0	0	0	0	0	30	0	0	0	13	0	3	0	13	11
Acidovorax_sp001714725_GCF_001714725.1	GCF_001714725.1	0	0	0	0	0	0	0	0	0	25	0	0	0	10	0	2	0	8	11
Acidovorax_sp002176815_GCF_002176815.1	GCF_002176815.1	0	0	0	0	0	0	0	0	0	32	0	0	0	11	0	2	0	7	9
Acidovorax_sp002754495_GCF_003669015.1	GCF_003669015.1	0	0	0	0	0	0	0	0	0	27	0	0	0	11	0	5	0	13	17
Acidovorax-C_sp011303755_GCF_011303755.1	GCF_011303755.1	0	0	0	0	0	0	1	0	0	25	0	0	0	8	0	2	0	7	12
Acidovorax-F_monticola_GCF_014489595.1	GCF_014489595.1	0	0	0	0	0	0	1	0	0	22	0	0	0	10	0	3	0	10	14
Alicycliphilus_denitrificans_GCF_000204645.1	GCF_000204645.1	0	0	0	0	0	0	0	0	0	37	0	0	0	13	0	2	1	13	9
Basilea_psittacipulmonis_GCF_000743945.1	GCF_000743945.1	0	0	0	0	0	0	0	0	0	10	0	0	0	4	0	3	0	2	5
Bordetella_hinzii_GCF_001078295.1	GCF_001078295.1	0	0	0	0	0	0	0	0	0	25	1	0	0	11	0	1	1	12	13
Bordetella_holmesii_GCF_000341465.2	GCF_000341465.2	0	0	0	0	0	0	0	0	0	19	0	0	0	6	0	1	0	6	9
Bordetella_pertussis_GCF_000306945.1	GCF_000306945.1	0	0	0	0	0	0	0	0	0	18	0	0	0	9	0	1	1	4	13
Bordetella_pseudohinzii_GCF_001698185.1	GCF_001698185.1	0	0	0	0	0	0	0	0	0	24	0	0	0	10	0	1	1	7	13
Bordetella_trematum_GCF_900078695.1	GCF_900078695.1	0	0	0	0	0	0	1	0	0	22	0	0	0	8	0	2	0	13	7
Caballeronia_sp011493005_GCF_011493005.1	GCF_011493005.1	2	0	1	1	0	0	1	0	0	46	0	1	0	28	0	4	0	21	25
Castellaniella_defragrans_GCF_000612685.1	GCF_000612685.1	0	0	0	0	0	0	0	0	0	22	0	0	0	9	0	2	0	9	9
Collimonas_arenae_GCF_001584165.1	GCF_001584165.1	0	0	0	0	0	0	0	0	0	21	0	0	0	14	0	2	1	13	17
Comamonas_antarcticus_GCF_013363755.1	GCF_013363755.1	0	0	0	0	0	0	1	0	0	27	0	0	0	10	0	3	0	13	15
Comamonas_kerstersii_GCF_002056725.1	GCF_002056725.1	0	0	0	0	0	0	1	0	0	20	0	0	0	10	0	2	1	9	14
Comamonas_koreensis_GCF_014076495.1	GCF_014076495.1	0	0	0	0	0	0	1	0	0	26	0	0	0	10	0	3	0	12	15
Comamonas_testosteroni-B_GCF_000739375.1	GCF_000739375.1	0	0	0	0	0	0	0	0	0	25	1	0	0	10	0	3	0	15	12
Comamonas_testosteroni-E_GCF_008727115.1	GCF_008727115.1	0	0	0	0	0	0	1	0	0	23	0	0	0	12	0	2	0	9	12
Comamonas_testosteroni-F_GCF_014076415.1	GCF_014076415.1	0	0	0	0	0	0	0	0	0	31	0	0	0	11	0	3	0	16	14
Comamonas_thiooxydans_GCF_000093145.3	GCF_000093145.3	0	0	0	0	0	0	0	0	0	28	0	0	0	10	0	2	0	16	11
Comamonas-C_sp007954405_GCF_007954405.1	GCF_007954405.1	0	0	0	0	0	0	0	0	0	19	0	0	0	7	0	2	0	8	16
Cupriavidus_gilardii_GCF_001281465.1	GCF_001281465.1	0	0	0	0	0	0	0	0	0	33	1	0	1	15	0	3	1	8	16
Cupriavidus_pauculus-D_GCF_008693385.1	GCF_008693385.1	0	0	0	0	0	0	0	0	0	44	0	0	0	19	0	2	0	23	16
Diaphorobacter_nitroreducens_GCF_000015545.1	GCF_000015545.1	0	0	0	0	0	0	0	0	0	25	0	0	0	12	0	3	0	9	11
Diaphorobacter-A_ruginosibacter_GCF_014395975.1	GCF_014395975.1	0	0	0	0	0	0	0	0	0	30	0	0	0	11	0	3	0	11	13
Giesbergeria_suum_GCF_003008595.1	GCF_003008595.1	0	0	0	0	0	0	0	0	0	22	0	0	0	10	0	2	0	10	14
Herbaspirillum_sp002257565_GCF_002257565.1	GCF_002257565.1	0	0	1	0	0	0	0	0	0	27	0	0	0	13	0	3	1	17	18
Herminiimonas_arsenitoxidans_GCF_900130075.1	GCF_900130075.1	0	0	0	0	0	0	0	0	0	20	0	0	0	12	0	2	1	14	17
Herminiimonas_sp000013625_GCF_000013625.1	GCF_000013625.1	0	0	0	0	0	0	0	0	0	29	0	0	0	13	0	3	1	16	21
Hydrogenophaga_crassostreae_GCF_001761385.1	GCF_001761385.1	0	0	0	0	0	0	0	0	0	28	0	0	0	15	0	3	0	13	12
Hydrogenophaga_intermedia_GCF_000263795.2	GCF_000263795.2	0	0	0	0	0	0	0	0	0	29	0	0	0	12	0	3	0	11	17
Hydrogenophaga_pseudoflava_GCF_004353865.1	GCF_004353865.1	0	0	0	0	0	0	0	0	0	37	0	0	0	15	0	3	1	11	9
Hydrogenophaga_sp001713375_GCF_001713375.1	GCF_001713375.1	0	0	0	0	0	0	1	0	0	35	0	0	0	18	0	3	0	13	16
Hydrogenophaga_sp004795855_GCF_004795855.1	GCF_004795855.1	0	0	0	0	0	0	0	0	0	28	0	0	0	20	0	4	0	11	14
Hydrogenophaga_sp009859475_GCF_009859475.1	GCF_009859475.1	0	0	0	0	0	0	1	0	0	35	0	0	0	17	0	3	0	13	19
Hydrogenophaga_sp010104355_GCF_010104355.1	GCF_010104355.1	0	0	0	0	0	0	1	0	0	31	0	0	0	17	0	1	0	12	22
Hydrogenophaga_sp011388215_GCF_011388215.1	GCF_011388215.1	0	0	0	0	0	0	0	0	0	31	0	0	0	12	0	3	0	12	18
Hydromonas_cinctiostellae_GCF_003339525.1	GCF_003339525.1	0	0	0	0	0	0	1	0	0	13	0	0	0	16	0	1	0	4	12
Hylemonella_sp013334205_GCF_013334205.1	GCF_013334205.1	0	0	0	0	0	0	0	0	0	28	0	0	0	6	0	3	0	10	18
Ideonella_filiformis_GCF_002222655.1	GCF_002222655.1	0	0	0	0	0	0	0	0	0	31	0	0	0	7	0	1	0	10	13
Inhella_inkyongensis_GCF_005952805.1	GCF_005952805.1	0	0	0	0	0	0	0	0	0	23	0	0	0	5	0	2	0	9	25
Kerstersia_gyiorum_GCF_004551665.1	GCF_004551665.1	0	0	0	0	0	0	0	0	0	21	0	0	0	8	0	1	1	12	13
Lautropia_mirabilis_GCF_900637555.1	GCF_900637555.1	0	0	0	0	0	0	0	0	0	18	0	0	0	9	0	4	0	7	10
Limnohabitans-A_sp001412535_GCF_001412535.1	GCF_001412535.1	0	0	0	0	0	0	0	0	0	16	0	0	0	9	0	1	0	7	15
Limnohabitans-A_sp001412575_GCF_001412575.1	GCF_001412575.1	0	0	0	0	0	0	0	0	0	18	0	0	0	4	0	1	0	7	8
Massilia_sp015101885_GCF_015101885.1	GCF_015101885.1	0	1	0	0	0	0	1	2	2	33	1	0	0	14	2	3	0	12	22
Melaminivora-A_sp003008575_GCF_003008575.1	GCF_003008575.1	0	0	0	0	0	0	0	0	0	26	0	0	0	10	0	4	0	8	14
Methylibium_petroleiphilum_GCF_004136295.1	GCF_004136295.1	0	0	0	0	0	0	0	0	0	44	0	0	0	12	0	2	0	11	16
Mycetohabitans_rhizoxinica_GCF_000198775.1	GCF_000198775.1	0	0	0	0	0	0	4	0	0	25	0	0	0	6	0	2	0	6	7
Mycoavidus_sp014218255_GCF_014218255.1	GCF_014218255.1	0	0	0	0	0	0	0	0	0	13	0	0	0	5	0	2	0	3	6
Ottowia_oryzae_GCF_003008535.1	GCF_003008535.1	0	0	0	0	0	0	0	0	0	25	0	0	0	16	0	3	0	7	11
Ottowia_sp001262075_GCF_001262075.1	GCF_001262075.1	0	0	0	0	0	0	1	0	0	16	0	0	0	7	0	3	0	6	11
Oxalobacter_formigenes_GCF_002127965.1	GCF_002127965.1	0	0	0	0	0	0	0	0	0	20	0	0	0	6	0	1	0	8	9
Pandoraea_apista_GCF_001465595.2	GCF_001465595.2	0	0	0	0	0	0	0	0	0	30	0	0	0	11	0	1	0	15	18
Pandoraea_cepalis_GCF_004193915.1	GCF_004193915.1	0	0	0	0	0	0	0	0	0	27	0	0	0	13	0	3	0	8	18
Pandoraea_faecigallinarum_GCF_001029105.3	GCF_001029105.3	0	0	0	0	0	0	1	0	0	32	0	0	0	10	0	1	0	14	21
Pandoraea_fibrosis_GCF_000807775.2	GCF_000807775.2	0	0	0	0	0	0	0	0	0	26	0	0	0	12	0	1	0	15	22
Pandoraea_sputorum_GCF_000814845.2	GCF_000814845.2	0	0	0	0	0	0	2	0	0	25	0	0	0	13	0	1	0	14	21
Pandoraea_thiooxydans_GCF_001931675.1	GCF_001931675.1	0	0	0	0	0	0	0	0	0	27	0	0	0	12	0	2	0	11	13
Pandoraea_vervacti_GCF_000934605.2	GCF_000934605.2	0	0	0	0	0	0	0	0	0	29	0	0	0	12	0	4	0	13	20
Paraburkholderia_ginsengisoli_GCF_016128195.1	GCF_016128195.1	0	0	0	0	0	0	0	0	0	40	0	0	0	26	0	5	0	14	24
Pelistega_ratti_GCF_009833965.1	GCF_009833965.1	0	0	0	0	0	0	0	0	0	15	0	0	0	9	0	1	0	2	9
Pigmentiphaga_aceris_GCF_008119665.1	GCF_008119665.1	0	0	0	0	0	0	0	0	0	38	0	0	0	8	0	3	0	13	26
Polaromonas_naphthalenivorans_GCF_000015505.1	GCF_000015505.1	0	0	0	0	0	0	1	0	0	41	0	0	0	13	0	3	0	12	13
Polaromonas_sp000013865_GCF_000013865.1	GCF_000013865.1	0	0	0	0	0	0	0	0	0	40	0	0	0	16	0	3	0	10	16
Polaromonas_sp003711205_GCF_003711205.1	GCF_003711205.1	0	0	0	0	0	0	0	0	0	24	0	0	0	12	0	2	0	8	19
Polaromonas_vacuolata_GCF_012584515.1	GCF_012584515.1	0	0	0	0	0	0	0	0	0	22	0	0	0	8	0	2	0	7	13
Polynucleobacter_asymbioticus_GCF_000016345.1	GCF_000016345.1	0	0	0	0	0	0	0	0	0	13	0	0	0	6	0	2	1	2	17
Polynucleobacter_difficilis_GCF_003065365.1	GCF_003065365.1	0	0	0	0	0	0	0	0	0	15	0	0	0	5	0	1	0	2	10
Polynucleobacter_duraquae_GCF_000973625.1	GCF_000973625.1	0	0	0	0	0	0	0	0	0	14	0	0	0	5	0	1	0	1	18
Polynucleobacter_necessarius-D_GCF_000019745.1	GCF_000019745.1	0	0	0	0	0	0	0	0	0	8	0	0	0	4	0	1	0	1	13
Polynucleobacter_necessarius-E_GCF_900095205.1	GCF_900095205.1	0	0	0	0	0	0	0	0	0	9	0	0	0	5	0	1	0	1	14
Polynucleobacter_necessarius-F_GCF_900096765.1	GCF_900096765.1	0	0	0	0	0	0	0	0	0	9	0	0	0	3	0	1	0	3	12
Polynucleobacter_necessarius-G_GCF_900095195.1	GCF_900095195.1	0	0	0	0	0	0	0	0	0	9	0	0	0	4	0	1	0	1	12
Polynucleobacter_necessarius-H_GCF_900095215.1	GCF_900095215.1	0	0	0	0	0	0	0	0	0	8	0	0	0	5	0	1	0	0	11
Polynucleobacter_necessarius-I_GCF_900095175.1	GCF_900095175.1	0	0	0	0	0	0	0	0	0	11	0	0	0	4	0	1	0	2	8
Polynucleobacter_necessarius-K_GCF_900096755.1	GCF_900096755.1	0	0	0	0	0	0	0	0	0	10	0	0	0	3	0	1	0	1	11
Polynucleobacter_paneuropaeus_GCF_003261295.1	GCF_003261295.1	0	0	0	0	0	0	0	0	0	10	0	0	0	4	0	1	0	3	9
Polynucleobacter_sp013307225_GCF_013307225.1	GCF_013307225.1	0	0	0	0	0	0	0	0	0	13	0	0	0	6	0	1	0	3	10
Polynucleobacter_sp013307245_GCF_013307245.1	GCF_013307245.1	0	0	0	0	0	0	0	0	0	12	0	0	0	7	0	1	1	2	11
Pulveribacter_suum_GCF_003013695.1	GCF_003013695.1	0	0	0	0	0	0	0	0	0	23	0	0	0	11	0	3	0	8	11
Pusillimonas-D_thiosulfatoxidans_GCF_004022565.1	GCF_004022565.1	0	0	0	0	0	0	0	0	0	19	0	0	0	8	0	1	0	7	13
Ralstonia_mannitolilytica_GCF_000954135.1	GCF_000954135.1	0	0	0	0	0	0	0	0	0	39	0	0	0	8	0	7	0	14	10
Ralstonia_pickettii-B_GCF_000020205.1	GCF_000020205.1	0	0	0	0	0	0	0	0	0	43	0	0	0	12	0	7	0	13	13
Ramlibacter_tataouinensis_GCF_000215705.1	GCF_000215705.1	0	0	0	0	0	0	0	0	0	28	0	0	0	10	0	3	0	7	10
Ramlibacter_tataouinensis-B_GCF_001580455.1	GCF_001580455.1	1	0	1	0	0	0	0	0	0	22	0	1	1	10	0	2	0	11	25
Rhodoferax_antarcticus_GCF_001955735.1	GCF_001955735.1	0	0	0	0	0	0	0	0	0	26	0	0	0	11	0	1	0	8	15
Rhodoferax_ferrireducens_GCF_000013605.1	GCF_000013605.1	0	0	0	0	0	0	0	0	0	33	0	0	0	15	0	5	0	12	18
Rhodoferax-A_sediminis_GCF_006970865.1	GCF_006970865.1	1	0	0	0	0	0	0	0	0	34	0	0	0	12	0	3	0	8	13
Serpentinomonas_mccroryi_GCF_000828915.1	GCF_000828915.1	0	0	0	0	0	0	0	0	0	18	0	0	0	10	0	1	0	7	8
Serpentinomonas_raichei_GCF_000828895.1	GCF_000828895.1	0	0	0	0	0	0	0	0	0	20	0	0	0	11	0	1	0	5	8
Sutterella_faecalis_GCF_006337085.1	GCF_006337085.1	0	0	0	0	0	0	0	0	0	13	0	0	0	5	0	2	0	5	10
Sutterella_megalosphaeroides_GCF_003609995.1	GCF_003609995.1	0	0	0	0	0	0	0	0	0	13	0	0	0	3	0	2	0	3	10
Sutterella_wadsworthensis_GCF_016724805.1	GCF_016724805.1	0	0	0	0	0	0	0	0	0	12	0	0	0	3	0	2	0	5	9
Symbiobacter_mobilis_GCF_000477435.1	GCF_000477435.1	0	0	0	0	0	0	0	0	0	16	0	0	0	7	0	1	0	7	24
Thiomonas_arsenitoxydans_GCF_000092605.1	GCF_000092605.1	0	0	0	0	0	0	0	0	0	29	0	0	0	5	0	1	0	9	13
Thiomonas_intermedia_GCF_002028405.1	GCF_002028405.1	0	0	0	0	0	0	0	0	0	27	0	0	0	9	0	5	0	5	9
Undibacterium_parvum_GCF_003955735.1	GCF_003955735.1	0	0	0	0	0	0	0	0	0	26	0	0	0	7	1	4	0	12	22
Undibacterium_sp009937955_GCF_009937955.1	GCF_009937955.1	0	0	0	0	0	0	0	0	0	30	0	0	0	17	1	2	0	14	38
Undibacterium_sp009937975_GCF_009937975.1	GCF_009937975.1	0	0	0	0	0	0	0	0	0	31	0	0	0	17	1	2	0	13	37
Achromobacter_denitrificans_GCF_002205315.1	GCF_002205315.1	1	1	1	1	1	1	1	1	1	35	1	1	1	14	0	2	3	16	19
Achromobacter_insuavis-A_GCF_016127315.1	GCF_016127315.1	1	1	1	1	1	1	1	1	1	30	1	1	1	11	0	2	1	20	24
Achromobacter_pestifer-A_GCF_013267355.1	GCF_013267355.1	1	1	1	1	1	1	1	1	1	36	1	1	1	12	0	5	2	17	16
Achromobacter_ruhlandii_GCF_001514355.1	GCF_001514355.1	1	1	1	1	1	1	1	1	1	30	1	2	1	12	0	4	1	16	22
Achromobacter_xylosoxidans_GCF_001457475.1	GCF_001457475.1	1	1	1	1	1	1	1	1	1	33	1	1	1	14	0	3	2	15	17
Paracidovorax_avenae_GCF_000176855.2	GCF_000176855.2	1	1	1	1	1	1	1	1	1	33	1	1	1	15	1	8	0	14	14
Paracidovorax_citrulli_GCF_000015325.1	GCF_000015325.1	1	1	1	1	1	1	1	1	1	28	1	1	1	12	1	5	0	10	12
Advenella_mimigardefordensis_GCF_000521505.1	GCF_000521505.1	1	1	1	1	1	1	1	1	1	21	1	1	1	12	0	4	0	8	7
Alcaligenes_aquatilis_GCF_002242175.1	GCF_002242175.1	1	1	1	1	1	1	1	1	1	22	1	1	0	11	0	1	0	9	12
Alcaligenes_faecalis_GCF_002443155.1	GCF_002443155.1	1	1	1	1	1	1	1	1	1	21	1	1	1	11	0	1	0	10	11
Alcaligenes_phenolicus_GCF_016807785.1	GCF_016807785.1	1	1	1	1	1	1	1	1	1	22	1	1	1	11	0	1	0	11	9
Aquabacterium_olei_GCF_003100395.1	GCF_003100395.1	1	1	1	1	1	1	1	1	1	39	1	1	1	10	0	2	1	12	15
Bordetella_avium_GCF_004009615.1	GCF_004009615.1	1	1	0	1	1	1	1	1	1	21	1	1	0	7	0	2	0	10	9
Bordetella-B_sp002119665_GCF_002119665.1	GCF_002119665.1	1	1	1	1	1	1	1	1	1	26	1	1	1	9	0	1	0	13	15
Bordetella-C_sp002119685_GCF_002119685.1	GCF_002119685.1	1	1	1	1	1	1	1	1	1	25	1	1	0	10	0	3	0	14	15
Burkholderia_seminalis_GCF_000705535.2	GCF_000705535.2	1	1	1	1	1	1	3	1	1	51	1	1	1	24	0	3	1	24	22
Burkholderia_singularis_GCF_001718875.1	GCF_001718875.1	1	1	0	1	1	1	1	1	1	31	1	1	0	17	1	1	0	12	15
Burkholderia_sp001522585_GCF_001522585.2	GCF_001522585.2	1	1	1	1	1	1	1	2	1	39	1	1	1	22	0	4	1	21	21
Burkholderia_vietnamiensis_GCF_000959445.1	GCF_000959445.1	2	2	2	1	2	1	2	6	2	44	1	2	1	26	0	6	1	16	25
Comamonas_acidovorans_GCF_000214395.1	GCF_000214395.1	1	1	1	1	1	1	2	1	1	36	1	1	1	15	0	3	0	15	23
Comamonas_tsuruhatensis_GCF_001753225.1	GCF_001753225.1	1	1	1	1	1	1	2	1	1	36	1	1	1	14	0	5	0	17	20
Cupriavidus_malaysiensis_GCF_001854325.1	GCF_001854325.1	2	1	2	1	1	1	1	1	1	51	1	1	1	23	0	4	0	23	19
Cupriavidus_metallidurans_GCF_000196015.1	GCF_000196015.1	1	0	1	1	1	1	1	1	1	40	1	2	0	12	0	3	0	21	16
Cupriavidus_oxalaticus_GCF_016894385.1	GCF_016894385.1	2	1	1	1	1	1	3	1	1	45	1	1	0	23	0	4	0	13	17
Cupriavidus_oxalaticus-A_GCF_004768545.1	GCF_004768545.1	2	1	1	1	1	1	2	1	1	47	1	1	0	26	0	2	0	22	19
Cupriavidus_pauculus-C_GCF_003854935.1	GCF_003854935.1	1	1	1	1	1	1	1	1	1	34	0	4	0	18	0	4	0	17	18
Herbaspirillum_frisingense_GCF_014171515.1	GCF_014171515.1	1	1	1	1	1	1	1	1	1	23	1	1	1	13	0	1	2	17	17
Herbaspirillum_huttiense_GCF_004367745.1	GCF_004367745.1	1	1	1	1	1	1	1	1	1	29	1	2	1	13	0	6	2	18	21
Janthinobacterium_sp001758725_GCF_001758625.2	GCF_001758625.2	1	2	1	1	1	1	3	3	3	29	1	1	1	15	1	3	1	23	30
Janthinobacterium_tructae_GCF_006517255.1	GCF_006517255.1	1	2	1	1	1	1	2	3	3	35	1	1	1	20	1	4	1	20	32
Massilia_oculi_GCF_003143515.1	GCF_003143515.1	1	3	0	1	1	1	4	4	4	34	3	1	1	15	1	2	0	15	23
Massilia_putida_GCF_001941825.1	GCF_001941825.1	1	2	1	1	1	1	2	2	2	44	1	0	1	14	1	3	2	19	29
Mycoavidus_cysteinexigens_GCF_003966915.1	GCF_003966915.1	1	1	0	1	1	1	1	1	1	14	1	1	0	5	0	2	0	3	7
Noviherbaspirillum_sp007874125_GCF_007874125.1	GCF_007874125.1	1	1	1	1	1	1	1	1	1	43	1	1	1	14	0	2	1	14	20
Oligella_ureolytica_GCF_016028735.1	GCF_016028735.1	0	0	0	0	1	1	1	1	0	15	0	0	0	8	0	1	0	2	8
Pandoraea_norimbergensis_GCF_001465545.3	GCF_001465545.3	1	0	1	0	0	1	2	1	1	30	1	2	0	12	0	1	0	20	18
Pandoraea_pulmonicola_GCF_000815105.2	GCF_000815105.2	1	1	1	1	1	1	2	1	1	31	1	1	0	13	0	1	0	14	21
Paraburkholderia_caffeinilytica_GCF_003368325.1	GCF_003368325.1	1	1	2	1	1	1	3	1	2	46	1	1	1	24	0	4	1	21	31
Paraburkholderia_megapolitana_GCF_007556815.1	GCF_007556815.1	1	1	1	1	1	1	2	3	1	33	1	1	1	15	0	6	1	21	26
Paraburkholderia_terricola_GCF_003330825.1	GCF_003330825.1	1	1	2	1	1	1	4	1	1	40	1	1	1	22	0	4	1	15	19
Paucibacter-A_sp001477625_GCF_001477625.1	GCF_001477625.1	0	0	0	0	0	1	1	0	0	29	0	0	0	13	1	1	0	14	25
Paucimonas_sp004114795_GCF_004114795.1	GCF_004114795.1	1	1	1	1	1	1	1	1	1	37	1	1	1	17	0	2	1	14	16
Pigmentiphaga_sp003854895_GCF_003854895.1	GCF_003854895.1	1	1	0	1	1	1	1	1	1	29	1	1	0	10	0	1	0	10	10
Ralstonia_insidiosa_GCF_001653935.1	GCF_001653935.1	2	2	4	2	2	1	2	3	2	35	2	2	1	14	0	2	1	18	18
Ralstonia_pickettii_GCF_018726805.1	GCF_018726805.1	3	0	1	1	1	1	2	2	2	31	2	2	1	14	0	5	1	12	15
Ralstonia_pseudosolanacearum_GCF_000009125.1	GCF_000009125.1	1	1	1	1	1	1	2	1	1	31	1	1	1	14	1	7	1	16	18
Ralstonia_solanacearum_GCF_001587155.1	GCF_001587155.1	1	1	1	1	1	1	1	1	1	39	1	1	1	10	1	7	1	16	19
Ralstonia_syzygii_GCF_000283475.1	GCF_000283475.1	1	1	1	1	1	1	2	1	1	31	1	1	1	12	1	8	1	17	16
Rhodoferax_saidenbachensis_GCF_001955715.1	GCF_001955715.1	1	1	0	1	1	1	1	1	1	27	1	1	0	11	0	2	0	9	14
Rhodoferax_sp006974105_GCF_006974105.1	GCF_006974105.1	1	1	1	1	1	1	1	1	1	22	1	1	1	10	0	1	0	8	19
Rhodoferax-B_koreense_GCF_001955695.1	GCF_001955695.1	1	1	1	1	1	1	1	1	1	36	1	1	1	21	0	2	0	14	21
Taylorella_asinigenitalis_GCF_000226625.1	GCF_000226625.1	1	1	1	1	1	1	1	1	1	8	1	1	1	5	0	1	0	3	6
Taylorella_equigenitalis_GCF_000276685.1	GCF_000276685.1	1	1	1	1	1	1	1	1	1	10	1	1	1	5	0	1	0	4	7
Achromobacter_bronchisepticus-A_GCF_014490035.1	GCF_014490035.1	2	2	2	2	2	2	2	2	2	34	2	2	2	13	0	3	2	15	20
Achromobacter_insolitus_GCF_001971645.1	GCF_001971645.1	2	2	2	2	2	2	2	2	2	27	2	2	2	14	0	2	1	14	17
Achromobacter_spanius-D_GCF_002966795.1	GCF_002966795.1	2	2	2	2	2	2	2	2	2	31	2	2	1	12	0	4	1	16	20
Achromobacter_xylosoxidans-B_GCF_000165835.1	GCF_000165835.1	2	2	2	2	2	2	2	2	2	36	2	2	2	14	0	4	3	16	17
Alcaligenes_faecalis-C_GCF_004319585.1	GCF_004319585.1	2	2	2	2	2	2	2	2	2	22	2	2	1	11	0	1	0	8	12
Bordetella-A_petrii_GCF_000067205.1	GCF_000067205.1	2	2	2	2	2	2	2	2	2	28	2	2	1	14	0	3	0	10	12
Bordetella-C_flabilis_GCF_001676725.1	GCF_001676725.1	3	3	3	4	4	2	3	3	3	28	3	3	1	11	0	3	0	10	12
Bordetella-C_sp001704295_GCF_001704295.1	GCF_001704295.1	2	2	2	2	2	2	3	2	2	26	2	2	1	12	0	3	0	11	15
Bordetella-C_sp002119725_GCF_002119725.1	GCF_002119725.1	2	2	2	2	2	2	2	2	2	24	2	2	1	12	0	3	0	9	16
Burkholderia_ambifaria_GCF_000203915.1	GCF_000203915.1	3	2	2	2	2	2	3	4	2	44	2	2	1	27	0	7	1	16	20
Burkholderia_cenocepacia_GCF_001999885.1	GCF_001999885.1	2	2	3	2	2	2	3	4	2	50	2	4	1	27	0	7	1	22	21
Burkholderia_cenocepacia-B_GCF_014211915.1	GCF_014211915.1	4	2	2	2	2	2	4	3	3	41	3	3	1	25	0	3	1	22	17
Burkholderia_cepacia-D_GCF_000292915.1	GCF_000292915.1	2	2	2	2	2	2	2	5	2	40	2	2	2	17	0	3	1	17	19
Burkholderia_gladioli_GCF_000959725.1	GCF_000959725.1	2	2	1	2	1	2	5	4	2	43	2	2	2	18	0	3	1	28	22
Burkholderia_latens-A_GCF_001718795.1	GCF_001718795.1	3	2	2	2	1	2	2	5	2	45	3	3	1	28	0	4	1	17	19
Burkholderia_multivorans_GCF_000959525.1	GCF_000959525.1	4	2	2	2	2	2	4	3	2	44	2	3	1	22	0	4	1	15	17
Burkholderia_pyrrocinia_GCF_001028665.1	GCF_001028665.1	2	2	2	2	2	2	2	5	2	46	2	4	1	19	0	4	1	17	23
Burkholderia_stabilis_GCF_001742165.1	GCF_001742165.1	3	1	2	2	2	2	3	2	2	52	2	1	1	22	0	2	1	22	26
Cupriavidus_basilensis_GCF_008801925.2	GCF_008801925.2	3	0	1	2	2	2	2	1	1	51	1	3	0	17	0	2	0	27	21
Cupriavidus_lacunae_GCF_002011925.2	GCF_002011925.2	2	2	1	2	2	2	2	2	2	43	2	5	0	20	0	2	0	19	19
Cupriavidus_necator_GCF_004798725.1	GCF_004798725.1	4	2	1	2	2	2	2	2	2	47	2	2	0	23	0	4	0	17	13
Cupriavidus_pinatubonensis_GCF_000203875.1	GCF_000203875.1	2	2	1	2	2	2	2	2	2	49	2	4	0	29	0	2	0	19	15
Duganella_sp003217375_GCF_012849375.1	GCF_012849375.1	2	2	0	2	2	2	2	2	2	27	2	2	2	16	1	3	2	25	32
Herbaspirillum_rubrisubalbicans_GCF_003719195.1	GCF_003719195.1	2	2	1	2	2	2	2	2	2	34	2	3	1	12	0	4	2	17	16
Herbaspirillum_seropedicae_GCF_001040945.1	GCF_001040945.1	2	2	2	2	2	2	2	2	2	31	2	3	2	17	0	7	4	14	16
Kinneretia_sp015624425_GCF_015624425.1	GCF_015624425.1	1	1	1	1	1	2	2	1	1	32	1	1	1	17	1	3	0	16	33
Leptothrix_cholodnii_GCF_000019785.1	GCF_000019785.1	1	1	1	1	1	2	2	1	1	41	1	1	1	13	0	2	0	10	20
Massilia_sp001412595_GCF_001412595.2	GCF_001412595.2	1	2	1	1	1	2	2	2	2	39	1	1	1	18	1	1	2	19	22
Massilia_violaceinigra_GCF_002752675.1	GCF_002752675.1	2	1	1	2	2	2	3	2	2	40	2	2	2	24	1	6	1	18	39
Oligella_urethralis_GCF_002984485.1	GCF_002984485.1	1	1	1	1	1	2	1	1	1	17	1	1	1	9	0	1	0	2	8
Orrella_dioscoreae_GCF_900089455.2	GCF_900089455.2	2	2	2	2	2	2	2	2	2	24	2	2	2	11	0	3	1	11	13
Pandoraea_oxalativorans_GCF_000972785.3	GCF_000972785.3	1	1	1	1	0	2	2	1	1	35	1	2	0	11	0	3	0	13	23
Paraburkholderia_acidiphila_GCF_009789655.1	GCF_009789655.1	1	1	2	1	1	2	2	2	2	42	1	2	0	35	0	5	0	25	26
Paraburkholderia_aromaticivorans_GCF_002278075.1	GCF_002278075.1	2	2	1	2	2	2	2	4	3	59	2	2	1	29	0	4	0	22	31
Paraburkholderia_caffeinitolerans_GCF_003286395.1	GCF_003286395.1	2	2	2	2	2	2	2	3	2	26	2	2	1	25	0	8	0	10	22
Paraburkholderia_caledonica_GCF_003330745.1	GCF_003330745.1	2	2	2	2	2	2	2	3	2	37	2	1	1	28	0	4	1	21	25
Paraburkholderia_caribensis_GCF_002902945.1	GCF_002902945.1	2	2	2	2	2	2	2	2	2	53	2	4	1	35	0	4	1	23	34
Paraburkholderia_graminis_GCF_003330785.1	GCF_003330785.1	3	2	2	2	3	2	4	3	3	41	2	3	2	25	0	4	1	13	29
Paraburkholderia_phenoliruptrix_GCF_000300095.1	GCF_000300095.1	2	2	2	2	2	2	2	2	2	50	2	4	1	23	0	5	1	17	26
Paraburkholderia_sp001634365_GCF_001634365.1	GCF_001634365.1	2	2	2	2	2	2	3	3	2	42	2	3	0	32	0	3	0	23	30
Pusillimonas-A_sp011388195_GCF_011388195.1	GCF_011388195.1	1	1	1	1	1	2	1	1	1	19	1	1	0	6	0	1	1	6	8
Pusillimonas-C_sp000209655_GCF_000209655.1	GCF_000209655.1	2	2	2	2	2	2	2	2	2	25	2	2	1	9	0	2	0	6	12
Ralstonia_wenshanensis_GCF_021173085.1	GCF_021173085.1	3	2	2	2	2	2	3	2	2	33	2	1	1	15	0	3	1	13	18
Rhizobacter_gummiphilus_GCF_002116905.1	GCF_002116905.1	1	1	1	1	1	2	1	1	1	45	1	1	1	15	0	3	0	17	24
Roseateles_depolymerans_GCF_001483865.1	GCF_001483865.1	1	1	1	1	1	2	2	1	1	31	1	1	1	10	1	5	0	16	25
Rubrivivax_gelatinosus-A_GCF_000284255.1	GCF_000284255.1	2	2	2	2	2	2	2	2	2	37	2	2	2	21	0	5	2	19	22
Sphaerotilus_sulfidivorans_GCF_008329925.1	GCF_008329925.1	1	1	1	1	1	2	1	1	1	38	1	1	1	20	0	2	1	10	14
Variovorax_sp001577265_GCF_001577265.1	GCF_001577265.1	2	1	1	1	1	2	1	1	2	28	1	2	1	22	0	7	0	13	8
Variovorax_sp014303735_GCF_014303735.1	GCF_014303735.1	2	1	2	1	1	2	1	1	1	25	1	2	1	18	0	6	0	12	11
Achromobacter_spanius_GCF_002812705.1	GCF_002812705.1	3	3	3	3	3	3	3	3	3	32	3	4	2	12	0	4	1	17	21
Achromobacter_spanius-B_GCF_003600685.1	GCF_003600685.1	3	3	3	3	3	3	3	3	3	29	3	3	2	12	0	4	1	16	21
Achromobacter_spanius-C_GCF_003994415.1	GCF_003994415.1	2	2	2	2	2	3	2	2	2	34	2	2	0	11	0	2	0	19	18
Bordetella-C_bronchialis_GCF_001676705.1	GCF_001676705.1	3	3	3	3	3	3	3	3	3	26	3	3	1	12	0	3	0	12	17
Burkholderia_cepacia_GCF_001411495.1	GCF_001411495.1	3	3	3	2	2	3	3	2	3	51	2	2	2	22	0	8	1	24	25
Burkholderia_contaminans_GCF_001029145.1	GCF_001029145.1	2	2	2	2	2	3	3	4	2	50	2	3	2	27	0	5	2	22	23
Burkholderia_diffusa_GCF_001523915.2	GCF_001523915.2	3	3	3	3	3	3	4	5	3	46	3	4	1	23	0	3	1	16	20
Burkholderia_diffusa-B_GCF_001718315.1	GCF_001718315.1	8	4	3	3	3	3	4	3	3	45	3	4	2	30	0	2	1	18	25
Burkholderia_metallica_GCF_001718555.1	GCF_001718555.1	5	4	5	3	4	3	4	5	4	46	3	6	1	27	0	3	1	18	24
Burkholderia_pyrrocinia-B_GCF_003330765.1	GCF_003330765.1	3	3	3	3	3	3	5	4	3	49	3	4	2	29	0	3	1	20	26
Burkholderia_sp002223185_GCF_003966315.1	GCF_003966315.1	3	3	3	3	3	3	3	6	3	50	3	4	1	27	0	12	1	25	21
Burkholderia_stagnalis_GCF_001718955.1	GCF_001718955.1	4	3	3	3	3	3	5	3	3	48	3	3	2	28	0	8	1	22	29
Burkholderia_territorii_GCF_001718335.1	GCF_001718335.1	2	2	1	2	2	3	2	3	2	45	2	2	1	27	0	5	1	18	23
Collimonas_fungivorans_GCF_001584145.1	GCF_001584145.1	1	1	1	1	1	3	2	1	1	24	1	1	1	16	0	7	2	16	19
Collimonas_fungivorans-A_GCF_000221045.1	GCF_000221045.1	1	1	1	1	1	3	3	1	1	25	1	1	1	13	0	5	2	13	17
Diaphorobacter-A_aerolatus_GCF_014489535.1	GCF_014489535.1	2	1	2	2	0	3	2	2	2	23	3	4	2	13	0	2	0	7	12
Herbaspirillum_robiniae_GCF_002025725.1	GCF_002025725.1	2	2	2	2	2	3	2	2	2	25	2	3	1	14	0	2	2	17	18
Janthinobacterium_lividum_GCF_013372065.1	GCF_013372065.1	2	3	1	2	2	3	5	3	3	33	2	2	2	17	1	3	2	21	34
Janthinobacterium_sp002002885_GCF_002002885.1	GCF_002002885.1	2	3	1	2	2	3	2	5	3	32	2	2	2	17	1	6	2	19	34
Limnobacter_sp002954425_GCF_013004065.1	GCF_013004065.1	1	1	0	1	1	3	1	1	1	22	1	1	1	9	0	1	0	6	13
Massilia_sp001485665_GCF_015689335.1	GCF_015689335.1	3	3	1	3	3	3	5	3	3	48	3	3	2	26	1	9	1	17	43
Massilia_sp014171595_GCF_014171595.1	GCF_014171595.1	2	3	2	2	2	3	3	4	3	27	2	2	2	19	1	5	0	11	26
Paraburkholderia_atlantica_GCF_000092885.1	GCF_000092885.1	4	3	2	2	3	3	3	3	3	47	3	4	0	29	0	5	0	20	20
Paraburkholderia_fungorum_GCF_000961515.1	GCF_000961515.1	3	3	3	3	3	3	3	3	3	53	3	4	2	28	0	4	1	23	33
Paraburkholderia_hospita_GCF_002902965.1	GCF_002902965.1	3	3	1	3	4	3	3	3	3	56	3	5	1	37	0	4	0	31	43
Paraburkholderia_phytofirmans_GCF_000020125.1	GCF_000020125.1	2	2	2	2	2	3	2	4	2	51	2	2	1	27	0	4	1	21	25
Paraburkholderia_sp000148685_GCF_000148685.1	GCF_000148685.1	3	3	3	3	3	3	4	4	4	47	3	5	2	26	0	4	1	14	24
Paraburkholderia_sp000178415_GCF_902459535.1	GCF_902459535.1	2	2	2	2	2	3	2	4	3	55	2	2	1	30	0	4	1	21	33
Paraburkholderia_terrae_GCF_002902925.1	GCF_002902925.1	1	1	1	1	1	3	2	2	2	53	1	3	1	32	0	4	0	29	41
Paraburkholderia_xenovorans_GCF_000013645.1	GCF_000013645.1	1	1	1	1	1	3	1	3	2	54	1	1	0	25	0	4	0	22	28
Pseudoduganella_haloabium_GCF_003293715.1	GCF_003293715.1	3	2	1	2	2	3	2	2	2	32	2	3	2	17	1	5	2	21	27
Pseudoduganella_plicata_GCF_004421005.1	GCF_004421005.1	3	3	1	3	3	3	1	5	3	32	3	3	3	16	1	3	2	18	29
Pseudoduganella_sp001191005_GCF_001191005.1	GCF_001191005.1	1	1	0	1	1	3	2	2	1	35	1	1	0	14	1	5	1	21	37
Schlegelella_thermodepolymerans_GCF_015476235.1	GCF_015476235.1	2	2	2	2	2	3	2	2	2	35	2	2	2	12	0	2	3	11	19
Variovorax_paradoxus_GCF_000023345.1	GCF_000023345.1	3	2	2	2	2	3	2	2	2	36	2	3	2	22	0	5	0	14	18
Variovorax_paradoxus-E_GCF_000463015.1	GCF_000463015.1	3	2	2	2	2	3	2	2	2	42	2	3	2	26	0	6	0	17	17
Variovorax_paradoxus-G_GCF_009755665.1	GCF_009755665.1	3	2	2	2	2	3	2	2	2	31	2	3	2	20	0	5	0	10	16
Burkholderia_aenigmatica_GCF_003711145.1	GCF_003711145.1	2	2	2	2	2	4	2	5	2	55	2	2	2	19	0	6	1	26	25
Burkholderia_anthina_GCF_003366075.1	GCF_003366075.1	4	4	4	4	4	4	4	6	4	56	4	5	2	22	0	10	1	19	20
Burkholderia_dolosa_GCF_000959505.1	GCF_000959505.1	4	3	3	3	3	4	3	3	3	43	3	4	1	25	0	3	1	15	20
Burkholderia_glumae_GCF_000022645.2	GCF_000022645.2	5	4	4	4	5	4	7	6	4	38	4	7	1	20	0	5	1	16	19
Burkholderia_lata_GCF_000012945.1	GCF_000012945.1	5	3	3	3	3	4	3	5	3	46	3	4	2	25	0	7	1	20	30
Burkholderia_mallei_GCF_000011705.1	GCF_000011705.1	4	3	3	3	4	4	5	6	4	31	5	4	1	16	1	3	2	10	15
Burkholderia_plantarii_GCF_000835205.1	GCF_000835205.1	5	4	2	4	4	4	4	4	4	41	4	4	2	16	0	5	1	25	26
Burkholderia_pseudomultivorans_GCF_000755725.1	GCF_000755725.1	5	3	4	3	3	4	3	7	3	50	3	6	1	30	0	7	2	19	21
Caballeronia_insecticola_GCF_000402035.1	GCF_000402035.1	1	1	2	2	3	4	2	4	2	46	2	1	0	25	0	5	0	17	31
Collimonas_arenae-A_GCF_000786695.1	GCF_000786695.1	2	2	2	2	2	4	2	2	2	24	2	3	1	23	0	5	2	18	24
Collimonas_pratensis_GCF_001584185.1	GCF_001584185.1	1	1	1	1	1	4	2	1	1	27	1	1	1	15	0	5	2	15	16
Cupriavidus_campinensis_GCF_008271425.1	GCF_008271425.1	3	2	2	2	2	4	1	2	2	34	2	5	0	23	0	2	0	17	19
Janthinobacterium_agaricidamnosum_GCF_000723165.1	GCF_000723165.1	3	2	0	2	2	4	2	2	2	29	2	3	3	16	1	7	2	20	27
Janthinobacterium_sp001865675_GCF_001865675.1	GCF_001865675.1	3	4	1	3	3	4	6	3	3	32	4	3	2	18	1	3	2	19	36
Paraburkholderia_aromaticivorans-A_GCF_012689525.1	GCF_012689525.1	3	3	1	3	3	4	4	4	4	49	3	3	1	32	0	4	0	26	32
Paraburkholderia_phymatum_GCF_000020045.1	GCF_000020045.1	4	2	1	2	2	4	2	5	3	58	3	2	0	31	0	4	0	22	31
Paraburkholderia_sp013426895_GCF_013426895.1	GCF_013426895.1	2	2	2	2	2	4	2	3	2	52	2	2	1	27	0	4	1	26	33
Paraburkholderia_sprentiae_GCF_001865575.1	GCF_001865575.1	4	4	2	3	4	4	4	4	4	43	4	7	1	31	0	5	0	19	19
Paraburkholderia_tropica_GCF_014171495.1	GCF_014171495.1	3	3	3	3	3	4	3	6	5	38	3	2	1	28	0	5	1	30	34
Pseudoduganella_armeniaca_GCF_003028855.1	GCF_003028855.1	2	1	1	1	0	4	2	1	1	31	1	3	2	15	1	6	2	18	28
Pseudoduganella_flava_GCF_009789595.1	GCF_009789595.1	3	3	2	3	3	4	4	7	4	37	3	3	3	16	1	6	2	24	31
Pseudoduganella_umbonata_GCF_005280315.1	GCF_005280315.1	3	4	0	2	2	4	3	4	3	38	3	3	1	16	1	6	3	21	26
Trinickia_sp005280735_GCF_005280735.1	GCF_005280735.1	5	4	3	4	4	4	6	5	5	53	4	5	1	24	0	5	1	23	32
Variovorax_boronicumulans_GCF_002291405.1	GCF_002291405.1	5	3	3	3	3	4	5	4	4	39	4	5	4	22	0	6	1	16	21
Variovorax_sp002754375_GCF_014843395.1	GCF_014843395.1	4	3	3	3	3	4	4	4	4	38	4	3	3	23	0	7	1	19	25
Variovorax_sp014302995_GCF_014302995.1	GCF_014302995.1	4	3	3	3	3	4	4	4	4	41	4	4	2	24	0	5	1	23	26
Variovorax_sp017161115_GCF_017161115.1	GCF_017161115.1	5	3	3	3	3	4	3	3	3	37	3	4	3	23	0	7	1	21	23
Xylophilus_rhododendri_GCF_009906855.1	GCF_009906855.1	1	1	0	2	2	4	1	1	1	27	1	1	1	10	0	1	0	18	20
Burkholderia_humptydooensis_GCF_000385525.1	GCF_000385525.1	5	5	4	5	5	5	7	6	5	40	5	5	2	17	1	3	2	11	22
Burkholderia_oklahomensis_GCF_000959365.1	GCF_000959365.1	5	5	4	5	5	5	5	7	5	39	5	5	2	18	1	4	2	15	18
Burkholderia_sp001524625_GCF_001524625.2	GCF_001524625.2	6	5	4	5	5	5	7	7	5	38	5	5	2	19	2	2	2	14	22
Burkholderia_thailandensis_GCF_000012365.1	GCF_000012365.1	6	5	4	5	5	5	6	7	5	31	5	5	2	19	1	6	2	15	17
Massilia_sp012849555_GCF_012849555.1	GCF_012849555.1	3	5	2	3	3	5	5	5	5	35	3	3	2	17	1	4	2	16	25
Paraburkholderia_acidisoli_GCF_009789675.1	GCF_009789675.1	4	3	2	3	3	5	3	4	3	38	3	3	1	27	0	5	1	25	31
Paraburkholderia_sp001922345_GCF_001922345.1	GCF_001922345.1	3	3	3	3	3	5	4	4	3	49	2	7	0	28	0	4	0	23	27
Variovorax_paradoxus-C_GCF_000184745.1	GCF_000184745.1	6	4	4	4	4	5	4	4	4	38	4	5	4	20	0	8	1	21	20
Variovorax_sp003019815_GCF_003019815.1	GCF_003019815.1	4	3	2	3	3	5	3	3	3	37	3	4	2	23	0	5	0	23	20
Variovorax_sp900115375_GCF_016806145.1	GCF_016806145.1	4	3	3	3	3	5	3	3	3	49	3	4	3	22	0	5	0	24	21
Burkholderia_cepacia-F_GCF_001718835.1	GCF_001718835.1	7	6	6	5	6	6	7	10	6	46	5	8	3	26	0	10	1	23	31
Burkholderia_ubonensis_GCF_001718855.1	GCF_001718855.1	7	6	7	5	6	6	7	11	6	49	5	9	3	27	0	10	1	23	31
Caballeronia_cordobensis_GCF_000828875.1	GCF_000828875.1	3	3	2	3	3	6	5	2	3	57	2	2	1	25	0	2	0	18	20
Pseudoduganella_albidiflava_GCF_004322755.1	GCF_004322755.1	5	4	2	3	3	6	3	8	5	38	3	3	3	18	1	6	3	17	30
Burkholderia_acidophila_GCF_002097715.1	GCF_002097715.1	6	5	6	5	5	8	6	7	5	38	5	8	3	25	0	4	1	26	29
Caballeronia_sp018408855_GCF_009938265.1	GCF_009938265.1	5	5	3	4	4	10	6	5	4	55	4	5	2	27	0	2	0	19	25

## Sheet: vgrG
Feature Id	Aliases	Genome	Type	Function
KOL96_RS00035	KOL96_00035, KOL96_RS00035, WP_232039396.1	Ralstonia wenshanensis GCF 021173085.1	gene	type VI secretion system tip protein VgrG
KOL96_RS00095	KOL96_00095, KOL96_RS00095, WP_232039403.1	Ralstonia wenshanensis GCF 021173085.1	gene	type VI secretion system tip protein VgrG
KOL96_RS00175	KOL96_00175, KOL96_RS00175, WP_232039415.1	Ralstonia wenshanensis GCF 021173085.1	gene	type VI secretion system tip protein VgrG
KOL96_RS01535	KOL96_01540, KOL96_RS01535, WP_232039728.1	Ralstonia wenshanensis GCF 021173085.1	gene	type VI secretion system Vgr family protein
KOL96_RS03715	KOL96_RS03715, WP_232040214.1	Ralstonia wenshanensis GCF 021173085.1	gene	type VI secretion system Vgr family protein
KOL96_RS06925	KOL96_06900, KOL96_RS06925, WP_232039201.1	Ralstonia wenshanensis GCF 021173085.1	gene	type VI secretion system tip protein VgrG
KOL96_RS16370	KOL96_16310, KOL96_RS16370, WP_232040299.1, vgrG	Ralstonia wenshanensis GCF 021173085.1	gene	type VI secretion system tip protein VgrG
IAG39_RS30795	IAG39_30795, IAG39_RS30795, WP_118933116.1, tssI	s Achromobacter bronchisepticus-A GCF 014490035.1	gene	type VI secretion system tip protein VgrG
IAG39_RS04010	IAG39_04010, IAG39_RS04010, WP_118935033.1	s Achromobacter bronchisepticus-A GCF 014490035.1	gene	type VI secretion system tip protein VgrG
IAG39_RS04070	IAG39_04070, IAG39_RS04070, WP_165867981.1, tssI	s Achromobacter bronchisepticus-A GCF 014490035.1	gene	type VI secretion system tip protein VgrG
IAG39_RS04130	IAG39_04130, IAG39_RS04130, WP_118931413.1	s Achromobacter bronchisepticus-A GCF 014490035.1	gene	type VI secretion system tip protein VgrG
B9P52_RS15860	B9P52_15860, B9P52_RS15860, WP_088446985.1	s Achromobacter denitrificans GCF 002205315.1	gene	type VI secretion system tip protein VgrG
B9P52_RS15890	B9P52_15890, B9P52_RS15890, WP_088446989.1, tssI	s Achromobacter denitrificans GCF 002205315.1	gene	type VI secretion system tip protein VgrG
B9P52_RS15950	B9P52_15950, B9P52_RS15950, WP_088446994.1, tssI	s Achromobacter denitrificans GCF 002205315.1	gene	type VI secretion system tip protein VgrG
BUW96_RS25140	BUW96_25140, BUW96_RS25140, WP_063961646.1, tssI	s Achromobacter insolitus GCF 001971645.1	gene	type VI secretion system tip protein VgrG
BUW96_RS30090	BUW96_RS30090, WP_084738659.1, tssI	s Achromobacter insolitus GCF 001971645.1	gene	type VI secretion system tip protein VgrG
I6I07_RS21795	I6I07_21795, I6I07_RS21795, WP_198483677.1	s Achromobacter insuavis-A GCF 016127315.1	gene	type VI secretion system tip protein VgrG
I6I07_RS21825	I6I07_21825, I6I07_RS21825, WP_198483682.1, tssI	s Achromobacter insuavis-A GCF 016127315.1	gene	type VI secretion system tip protein VgrG
I6I07_RS21885	I6I07_21885, I6I07_RS21885, WP_198483687.1	s Achromobacter insuavis-A GCF 016127315.1	gene	type VI secretion system tip protein VgrG
I6I07_RS24555	I6I07_24555, I6I07_RS24555, WP_198484101.1	s Achromobacter insuavis-A GCF 016127315.1	gene	type VI secretion system tip protein VgrG
FOC84_RS17260	FOC84_17260, FOC84_RS17260, WP_173145503.1	s Achromobacter pestifer-A GCF 013267355.1	gene	type VI secretion system tip protein VgrG
FOC84_RS17305	FOC84_17305, FOC84_RS17305, WP_173145512.1, tssI	s Achromobacter pestifer-A GCF 013267355.1	gene	type VI secretion system tip protein VgrG
FOC84_RS17365	FOC84_17365, FOC84_RS17365, WP_173145520.1	s Achromobacter pestifer-A GCF 013267355.1	gene	type VI secretion system tip protein VgrG
APT56_RS14475	APT56_14475, APT56_RS14475, WP_059270640.1	s Achromobacter ruhlandii GCF 001514355.1	gene	type VI secretion system tip protein VgrG
APT56_RS16105	APT56_16105, APT56_RS16105, WP_059270976.1	s Achromobacter ruhlandii GCF 001514355.1	gene	type VI secretion system tip protein VgrG
APT56_RS28215	APT56_RS28215, WP_082707179.1	s Achromobacter ruhlandii GCF 001514355.1	gene	type VI secretion system tip protein VgrG
APT56_RS16200	APT56_16200, APT56_RS16200, WP_059270995.1	s Achromobacter ruhlandii GCF 001514355.1	gene	type VI secretion system tip protein VgrG
CVS48_RS06645	CVS48_06645, CVS48_RS06645, WP_100853750.1, tssI	s Achromobacter spanius GCF 002812705.1	gene	type VI secretion system tip protein VgrG
CVS48_RS08530	CVS48_08530, CVS48_RS08530, WP_100854059.1, vgrG	s Achromobacter spanius GCF 002812705.1	gene	type VI secretion system tip protein VgrG
CVS48_RS02080	CVS48_02080, CVS48_RS02080, WP_100853048.1	s Achromobacter spanius GCF 002812705.1	gene	type VI secretion system tip protein VgrG
CVS48_RS02140	CVS48_02140, CVS48_RS02140, WP_100853057.1, tssI	s Achromobacter spanius GCF 002812705.1	gene	type VI secretion system tip protein VgrG
CVS48_RS02165	CVS48_02165, CVS48_RS02165, WP_100853062.1	s Achromobacter spanius GCF 002812705.1	gene	type VI secretion system tip protein VgrG
DVB37_RS09700	DVB37_09700, DVB37_RS09700, WP_120154848.1, tssI	s Achromobacter spanius-B GCF 003600685.1	gene	type VI secretion system tip protein VgrG
DVB37_RS10510	DVB37_10510, DVB37_RS10510, WP_120155001.1, tssI	s Achromobacter spanius-B GCF 003600685.1	gene	type VI secretion system tip protein VgrG
DVB37_RS13180	DVB37_13180, DVB37_RS13180, WP_120155522.1, tssI	s Achromobacter spanius-B GCF 003600685.1	gene	type VI secretion system tip protein VgrG
DVB37_RS13835	DVB37_13835, DVB37_RS13835, WP_120157491.1, tssI	s Achromobacter spanius-B GCF 003600685.1	gene	type VI secretion system tip protein VgrG
DVB37_RS14300	DVB37_14300, DVB37_RS14300, WP_120155823.1, tssI	s Achromobacter spanius-B GCF 003600685.1	gene	type VI secretion system tip protein VgrG
DVB37_RS17300	DVB37_17300, DVB37_RS17300, WP_120156307.1, tssI	s Achromobacter spanius-B GCF 003600685.1	gene	type VI secretion system tip protein VgrG
DVB37_RS24625	DVB37_24625, DVB37_RS24625, WP_120157639.1, tssI	s Achromobacter spanius-B GCF 003600685.1	gene	type VI secretion system tip protein VgrG
DVB37_RS27675	DVB37_27675, DVB37_RS27675, WP_120157320.1, tssI	s Achromobacter spanius-B GCF 003600685.1	gene	type VI secretion system tip protein VgrG
DVB37_RS03680	DVB37_03680, DVB37_RS03680, WP_120153870.1	s Achromobacter spanius-B GCF 003600685.1	gene	type VI secretion system tip protein VgrG
DVB37_RS03705	DVB37_03705, DVB37_RS03705, WP_120153878.1, tssI	s Achromobacter spanius-B GCF 003600685.1	gene	type VI secretion system tip protein VgrG
DVB37_RS03765	DVB37_03765, DVB37_RS03765, WP_120153886.1	s Achromobacter spanius-B GCF 003600685.1	gene	type VI secretion system tip protein VgrG
DVB37_RS03935	DVB37_03935, DVB37_RS03935, WP_120153929.1, tssI	s Achromobacter spanius-B GCF 003600685.1	gene	type VI secretion system tip protein VgrG
ELS24_RS11590	ELS24_11590, ELS24_RS11590, WP_127184192.1, tssI	s Achromobacter spanius-C GCF 003994415.1	gene	type VI secretion system tip protein VgrG
ELS24_RS12670	ELS24_12670, ELS24_RS12670, WP_127184315.1, tssI	s Achromobacter spanius-C GCF 003994415.1	gene	type VI secretion system tip protein VgrG
ELS24_RS14540	ELS24_14540, ELS24_RS14540, WP_127184532.1, tssI	s Achromobacter spanius-C GCF 003994415.1	gene	type VI secretion system tip protein VgrG
ELS24_RS15450	ELS24_15450, ELS24_RS15450, WP_050444712.1, tssI	s Achromobacter spanius-C GCF 003994415.1	gene	type VI secretion system tip protein VgrG
ELS24_RS19335	ELS24_19335, ELS24_RS19335, WP_127185065.1, tssI	s Achromobacter spanius-C GCF 003994415.1	gene	type VI secretion system tip protein VgrG
ELS24_RS26680	ELS24_26680, ELS24_RS26680, WP_127185841.1, tssI	s Achromobacter spanius-C GCF 003994415.1	gene	type VI secretion system tip protein VgrG
ELS24_RS28160	ELS24_28160, ELS24_RS28160, WP_127186014.1, vgrG	s Achromobacter spanius-C GCF 003994415.1	gene	type VI secretion system tip protein VgrG
ELS24_RS03705	ELS24_03705, ELS24_RS03705, WP_127183430.1, tssI	s Achromobacter spanius-C GCF 003994415.1	gene	type VI secretion system tip protein VgrG
ELS24_RS05080	ELS24_05080, ELS24_RS05080, WP_127183576.1, tssI	s Achromobacter spanius-C GCF 003994415.1	gene	type VI secretion system tip protein VgrG
CLM73_RS11565	CLM73_11565, CLM73_RS11565, WP_105241483.1, tssI	s Achromobacter spanius-D GCF 002966795.1	gene	type VI secretion system tip protein VgrG
CLM73_RS01870	CLM73_01870, CLM73_RS01870, WP_105241344.1, tssI	s Achromobacter spanius-D GCF 002966795.1	gene	type VI secretion system tip protein VgrG
CLM73_RS19905	CLM73_19840, CLM73_RS19905, WP_105239899.1, tssI	s Achromobacter spanius-D GCF 002966795.1	gene	type VI secretion system tip protein VgrG
CLM73_RS22315	CLM73_22250, CLM73_RS22315, WP_105240281.1, tssI	s Achromobacter spanius-D GCF 002966795.1	gene	type VI secretion system tip protein VgrG
CLM73_RS25190	CLM73_25135, CLM73_RS25190, WP_105241719.1, tssI	s Achromobacter spanius-D GCF 002966795.1	gene	type VI secretion system tip protein VgrG
CLM73_RS26015	CLM73_25960, CLM73_RS26015, WP_105240893.1, tssI	s Achromobacter spanius-D GCF 002966795.1	gene	type VI secretion system tip protein VgrG
CLM73_RS04070	CLM73_04075, CLM73_RS04070, WP_105237412.1	s Achromobacter spanius-D GCF 002966795.1	gene	type VI secretion system tip protein VgrG
CLM73_RS04100	CLM73_04105, CLM73_RS04100, WP_105237416.1, tssI	s Achromobacter spanius-D GCF 002966795.1	gene	type VI secretion system tip protein VgrG
CLM73_RS04160	CLM73_04165, CLM73_RS04160, WP_105237427.1, tssI	s Achromobacter spanius-D GCF 002966795.1	gene	type VI secretion system tip protein VgrG
AT699_RS16095	AT699_RS16095, ERS451415_03250, WP_024069108.1	s Achromobacter xylosoxidans GCF 001457475.1	gene	type VI secretion system tip protein VgrG
AT699_RS30985	AT699_RS30985, ERS451415_03262, WP_081247871.1	s Achromobacter xylosoxidans GCF 001457475.1	gene	type VI secretion system tip protein VgrG
AT699_RS16180	AT699_RS16180, ERS451415_03267, WP_024069122.1	s Achromobacter xylosoxidans GCF 001457475.1	gene	type VI secretion system tip protein VgrG
AXYL_RS34485	AXYL_05698, AXYL_RS34485, WP_013396295.1, tssI	s Achromobacter xylosoxidans-B GCF 000165835.1	gene	type VI secretion system tip protein VgrG
AXYL_RS28260	AXYL_05708, AXYL_RS28260, WP_013396305.1	s Achromobacter xylosoxidans-B GCF 000165835.1	gene	type VI secretion system tip protein VgrG
AXYL_RS31665	AXYL_06399, AXYL_RS31665, WP_013396979.1, tssI	s Achromobacter xylosoxidans-B GCF 000165835.1	gene	type VI secretion system tip protein VgrG
ACAV_RS09430	ACAV_RS09430, Acav_1905, WP_013594338.1, tssI	s Acidovorax-A avenae GCF 000176855.2	gene	type VI secretion system tip protein VgrG
ACAV_RS11870	ACAV_RS11870, Acav_2399, WP_013594815.1, tssI	s Acidovorax-A avenae GCF 000176855.2	gene	type VI secretion system tip protein VgrG
ACAV_RS01440	ACAV_RS01440, Acav_0298, WP_013592806.1, tssI	s Acidovorax-A avenae GCF 000176855.2	gene	type VI secretion system tip protein VgrG
ACAV_RS15420	ACAV_RS15420, Acav_3111, WP_013595502.1, tssI	s Acidovorax-A avenae GCF 000176855.2	gene	type VI secretion system tip protein VgrG
ACAV_RS16695	ACAV_RS16695, Acav_3369, WP_041828803.1, tssI	s Acidovorax-A avenae GCF 000176855.2	gene	type VI secretion system tip protein VgrG
ACAV_RS18225	ACAV_RS18225, Acav_3676, WP_013596053.1, tssI	s Acidovorax-A avenae GCF 000176855.2	gene	type VI secretion system tip protein VgrG
ACAV_RS18450	ACAV_RS18450, Acav_3724, WP_013596095.1, tssI	s Acidovorax-A avenae GCF 000176855.2	gene	type VI secretion system tip protein VgrG
ACAV_RS03225	ACAV_RS03225, Acav_0662, WP_013593140.1, tssI	s Acidovorax-A avenae GCF 000176855.2	gene	type VI secretion system tip protein VgrG
AAVE_RS10650	AAVE_RS10650, Aave_2127, WP_011795246.1, tssI	s Acidovorax-A citrulli GCF 000015325.1	gene	type VI secretion system tip protein VgrG
AAVE_RS01175	AAVE_RS01175, Aave_0241, WP_011793426.1, tssI	s Acidovorax-A citrulli GCF 000015325.1	gene	type VI secretion system tip protein VgrG
AAVE_RS13635	AAVE_RS13635, Aave_2735, WP_041827462.1, tssI	s Acidovorax-A citrulli GCF 000015325.1	gene	type VI secretion system tip protein VgrG
AAVE_RS14155	AAVE_RS14155, Aave_2840, WP_011795929.1	s Acidovorax-A citrulli GCF 000015325.1	gene	type VI secretion system tip protein VgrG
AAVE_RS16715	AAVE_RS16715, Aave_3347, WP_011796408.1	s Acidovorax-A citrulli GCF 000015325.1	gene	type VI secretion system tip protein VgrG
AAVE_RS17390	AAVE_RS17390, Aave_3486, WP_011796538.1, tssI	s Acidovorax-A citrulli GCF 000015325.1	gene	type VI secretion system tip protein VgrG
AAVE_RS18675	AAVE_RS18675, Aave_3752, WP_011796793.1, tssI	s Acidovorax-A citrulli GCF 000015325.1	gene	type VI secretion system tip protein VgrG
AAVE_RS18835	AAVE_RS18835, Aave_3783, WP_011796820.1, tssI	s Acidovorax-A citrulli GCF 000015325.1	gene	type VI secretion system tip protein VgrG
AAVE_RS19935	AAVE_RS19935, Aave_4009, WP_011797037.1, tssI	s Acidovorax-A citrulli GCF 000015325.1	gene	type VI secretion system tip protein VgrG
AAVE_RS02385	AAVE_RS02385, Aave_0481, WP_011793663.1	s Acidovorax-A citrulli GCF 000015325.1	gene	type VI secretion system tip protein VgrG
AAVE_RS02465	AAVE_RS02465, Aave_0497, WP_011793677.1, tssI	s Acidovorax-A citrulli GCF 000015325.1	gene	type VI secretion system tip protein VgrG
MIM_RS15110	MIM_RS15110, MIM_c28770, WP_025373597.1, tssI	s Advenella mimigardefordensis GCF 000521505.1	gene	type VI secretion system tip protein VgrG
MIM_RS22240	MIM_RS22240, MIM_c33390, WP_052342336.1, tssI	s Advenella mimigardefordensis GCF 000521505.1	gene	type VI secretion system tip protein VgrG
MIM_RS22245	MIM_RS22245, MIM_c33950, WP_025374141.1, tssI	s Advenella mimigardefordensis GCF 000521505.1	gene	type VI secretion system tip protein VgrG
MIM_RS17950	MIM_RS17950, MIM_c33990, WP_025374145.1, tssI	s Advenella mimigardefordensis GCF 000521505.1	gene	type VI secretion system tip protein VgrG
MIM_RS18385	MIM_RS18385, MIM_c34810, WP_025374227.1, tssI	s Advenella mimigardefordensis GCF 000521505.1	gene	type VI secretion system tip protein VgrG
MIM_RS18520	MIM_RS18520, MIM_c35070, WP_158318753.1, tssI	s Advenella mimigardefordensis GCF 000521505.1	gene	type VI secretion system tip protein VgrG
MIM_RS18535	MIM_RS18535, MIM_c35100, WP_025374257.1, tssI	s Advenella mimigardefordensis GCF 000521505.1	gene	type VI secretion system tip protein VgrG
MIM_RS18545	MIM_RS18545, MIM_c35120, WP_025374259.1, tssI	s Advenella mimigardefordensis GCF 000521505.1	gene	type VI secretion system tip protein VgrG
MIM_RS18880	MIM_RS18880, MIM_c35660, WP_025374323.1, tssI	s Advenella mimigardefordensis GCF 000521505.1	gene	type VI secretion system tip protein VgrG
AFA_RS09930	AFA_09945, AFA_RS09930, WP_094196778.1, tssI	s Alcaligenes aquatilis GCF 002242175.1	gene	type VI secretion system tip protein VgrG
CPY64_RS16050	CPY64_16050, CPY64_RS16050, WP_042485763.1, tssI	s Alcaligenes faecalis GCF 002443155.1	gene	type VI secretion system tip protein VgrG
EYC51_RS00215	EYC51_00215, EYC51_RS00215, WP_131070587.1, tssI	s Alcaligenes faecalis-C GCF 004319585.1	gene	type VI secretion system tip protein VgrG
CLH39_RS02400	CLH39_02400, CLH39_RS02400, WP_203145367.1, tssI	s Alcaligenes phenolicus GCF 016807785.1	gene	type VI secretion system tip protein VgrG
ALIDE2_RS19760	ALIDE2_RS19760, Alide2_3987, WP_013517910.1	s Alicycliphilus denitrificans GCF 000204645.1	gene	baseplate assembly protein
DEH84_RS00695	DEH84_00695, DEH84_RS00695, WP_109033847.1	s Aquabacterium olei GCF 003100395.1	gene	DUF2345 domain-containing protein
DEH84_RS16895	DEH84_16895, DEH84_RS16895, WP_159099021.1, tssI	s Aquabacterium olei GCF 003100395.1	gene	type VI secretion system tip protein VgrG
DEH84_RS00420	DEH84_00420, DEH84_RS00420, WP_109038125.1, tssI	s Aquabacterium olei GCF 003100395.1	gene	type VI secretion system tip protein VgrG
C0J09_RS01390	C0J09_01390, C0J09_RS01390, WP_119536709.1, tssI	s Bordetella avium GCF 004009615.1	gene	type VI secretion system tip protein VgrG
BPET_RS08190	BPET_RS08190, Bpet1614, WP_012248537.1	s Bordetella-A petrii GCF 000067205.1	gene	type VI secretion system tip protein VgrG
BPET_RS12405	BPET_RS12405, Bpet2453, WP_012249362.1	s Bordetella-A petrii GCF 000067205.1	gene	type VI secretion system tip protein VgrG
BPET_RS02600	BPET_RS02600, Bpet0519, WP_012247542.1, tssI	s Bordetella-A petrii GCF 000067205.1	gene	type VI secretion system tip protein VgrG
CAL15_RS21475	CAL15_21440, CAL15_RS21475, WP_086080351.1, tssI	s Bordetella-B sp002119665 GCF 002119665.1	gene	type VI secretion system tip protein VgrG
CAL15_RS23685	CAL15_23635, CAL15_RS23685, WP_157666727.1, tssI	s Bordetella-B sp002119665 GCF 002119665.1	gene	type VI secretion system tip protein VgrG
CAL15_RS03830	CAL15_03825, CAL15_RS03830, WP_086077368.1, tssI	s Bordetella-B sp002119665 GCF 002119665.1	gene	type VI secretion system tip protein VgrG
BAU06_RS20680	BAU06_20680, BAU06_RS20680, WP_066354699.1, tssI	s Bordetella-C bronchialis GCF 001676705.1	gene	type VI secretion system tip protein VgrG
BAU06_RS21470	BAU06_21470, BAU06_RS21470, WP_066355238.1, tssI	s Bordetella-C bronchialis GCF 001676705.1	gene	type VI secretion system tip protein VgrG
BAU06_RS21475	BAU06_21475, BAU06_RS21475, WP_066355240.1, tssI	s Bordetella-C bronchialis GCF 001676705.1	gene	type VI secretion system tip protein VgrG
BAU06_RS21640	BAU06_21640, BAU06_RS21640, WP_066355378.1, tssI	s Bordetella-C bronchialis GCF 001676705.1	gene	type VI secretion system tip protein VgrG
BAU06_RS25625	BAU06_25625, BAU06_RS25625, WP_066357431.1, tssI	s Bordetella-C bronchialis GCF 001676705.1	gene	type VI secretion system tip protein VgrG
BAU07_RS05690	BAU07_05690, BAU07_RS05690, WP_084025393.1, tssI	s Bordetella-C flabilis GCF 001676725.1	gene	type VI secretion system tip protein VgrG
BAU07_RS21790	BAU07_21790, BAU07_RS21790, WP_066662394.1, tssI	s Bordetella-C flabilis GCF 001676725.1	gene	type VI secretion system tip protein VgrG
BAU07_RS25750	BAU07_25750, BAU07_RS25750, WP_066664229.1, tssI	s Bordetella-C flabilis GCF 001676725.1	gene	type VI secretion system tip protein VgrG
BAU07_RS04910	BAU07_04910, BAU07_RS04910, WP_066654620.1, vgrG	s Bordetella-C flabilis GCF 001676725.1	gene	type VI secretion system tip protein VgrG
BAU07_RS04915	BAU07_04915, BAU07_RS04915, WP_066654621.1, vgrG	s Bordetella-C flabilis GCF 001676725.1	gene	type VI secretion system tip protein VgrG
AKI39_RS19950	AKI39_19910, AKI39_RS19950, WP_066640030.1, tssI	s Bordetella-C sp001704295 GCF 001704295.1	gene	type VI secretion system tip protein VgrG
AKI39_RS24525	AKI39_24495, AKI39_RS24525, WP_066641812.1, tssI	s Bordetella-C sp001704295 GCF 001704295.1	gene	type VI secretion system tip protein VgrG
AKI39_RS04005	AKI39_04005, AKI39_RS04005, WP_066632634.1, tssI	s Bordetella-C sp001704295 GCF 001704295.1	gene	type VI secretion system tip protein VgrG
CAL12_RS22690	CAL12_22690, CAL12_RS22690, WP_157793089.1, tssI	s Bordetella-C sp002119685 GCF 002119685.1	gene	type VI secretion system tip protein VgrG
CAL13_RS17580	CAL13_17560, CAL13_RS17580, WP_086073089.1	s Bordetella-C sp002119725 GCF 002119725.1	gene	type VI secretion system tip protein VgrG
CAL13_RS20825	CAL13_20800, CAL13_RS20825, WP_086073414.1, tssI	s Bordetella-C sp002119725 GCF 002119725.1	gene	type VI secretion system tip protein VgrG
CAL13_RS04580	CAL13_04575, CAL13_RS04580, WP_086071663.1, tssI	s Bordetella-C sp002119725 GCF 002119725.1	gene	type VI secretion system tip protein VgrG
B7P44_RS09485	B7P44_RS09485, WP_088511478.1, tssI	s Burkholderia acidophila GCF 002097715.1	gene	type VI secretion system tip protein VgrG
B7P44_RS17150	B7P44_RS17150, WP_084906136.1, tssI	s Burkholderia acidophila GCF 002097715.1	gene	type VI secretion system tip protein VgrG
B7P44_RS02220	B7P44_RS02220, WP_084900135.1	s Burkholderia acidophila GCF 002097715.1	gene	type VI secretion system tip protein VgrG
B7P44_RS02275	B7P44_RS02275, WP_084900164.1, tssI	s Burkholderia acidophila GCF 002097715.1	gene	type VI secretion system tip protein VgrG
B7P44_RS02310	B7P44_RS02310, WP_084900184.1	s Burkholderia acidophila GCF 002097715.1	gene	type VI secretion system tip protein VgrG
B7P44_RS20905	B7P44_RS20905, WP_084907880.1, tssI	s Burkholderia acidophila GCF 002097715.1	gene	type VI secretion system tip protein VgrG
B7P44_RS21420	B7P44_RS21420, WP_084908025.1	s Burkholderia acidophila GCF 002097715.1	gene	type VI secretion system tip protein VgrG
B7P44_RS21685	B7P44_RS21685, WP_084908071.1, vgrG	s Burkholderia acidophila GCF 002097715.1	gene	type VI secretion system tip protein VgrG
B7P44_RS24775	B7P44_RS24775, WP_084908593.1, vgrG	s Burkholderia acidophila GCF 002097715.1	gene	type VI secretion system tip protein VgrG
B7P44_RS24830	B7P44_RS24830, WP_084908602.1, tssI	s Burkholderia acidophila GCF 002097715.1	gene	type VI secretion system tip protein VgrG
B7P44_RS25625	B7P44_RS25625, WP_084908734.1	s Burkholderia acidophila GCF 002097715.1	gene	type VI secretion system tip protein VgrG
B7P44_RS26660	B7P44_RS26660, WP_084908908.1, vgrG	s Burkholderia acidophila GCF 002097715.1	gene	type VI secretion system tip protein VgrG
B7P44_RS29610	B7P44_RS29610, WP_088511549.1, vgrG	s Burkholderia acidophila GCF 002097715.1	gene	type VI secretion system tip protein VgrG
B7P44_RS32925	B7P44_RS32925, WP_084910230.1	s Burkholderia acidophila GCF 002097715.1	gene	DUF2345 domain-containing protein
B7P44_RS34550	B7P44_RS34550, WP_084910521.1, tssI	s Burkholderia acidophila GCF 002097715.1	gene	type VI secretion system tip protein VgrG
B7P44_RS35020	B7P44_RS35020, WP_084910745.1	s Burkholderia acidophila GCF 002097715.1	gene	type VI secretion system tip protein VgrG
CVS37_RS08150	CVS37_08185, CVS37_RS08150, WP_122945046.1	s Burkholderia aenigmatica GCF 003711145.1	gene	type VI secretion system tip protein VgrG
CVS37_RS08170	CVS37_08205, CVS37_RS08170, WP_122945050.1	s Burkholderia aenigmatica GCF 003711145.1	gene	type VI secretion system tip protein VgrG
CVS37_RS08185	CVS37_08220, CVS37_RS08185, WP_122945053.1, vgrG	s Burkholderia aenigmatica GCF 003711145.1	gene	type VI secretion system tip protein VgrG
CVS37_RS00840	CVS37_00855, CVS37_RS00840, WP_122944097.1, tssI	s Burkholderia aenigmatica GCF 003711145.1	gene	type VI secretion system tip protein VgrG
CVS37_RS20805	CVS37_20830, CVS37_RS20805, WP_122947053.1, tssI	s Burkholderia aenigmatica GCF 003711145.1	gene	type VI secretion system tip protein VgrG
CVS37_RS25565	CVS37_25590, CVS37_RS25565, WP_122947796.1, tssI	s Burkholderia aenigmatica GCF 003711145.1	gene	type VI secretion system tip protein VgrG
CVS37_RS26040	CVS37_26065, CVS37_RS26040, WP_122947873.1, tssI	s Burkholderia aenigmatica GCF 003711145.1	gene	type VI secretion system tip protein VgrG
CVS37_RS29770	CVS37_29805, CVS37_RS29770, WP_122948418.1	s Burkholderia aenigmatica GCF 003711145.1	gene	type VI secretion system tip protein VgrG
CVS37_RS31940	CVS37_31965, CVS37_RS31940, WP_122948771.1, tssI	s Burkholderia aenigmatica GCF 003711145.1	gene	type VI secretion system tip protein VgrG
CVS37_RS32150	CVS37_32175, CVS37_RS32150, WP_122948807.1	s Burkholderia aenigmatica GCF 003711145.1	gene	type VI secretion system tip protein VgrG
CVS37_RS33675	CVS37_33690, CVS37_RS33675, WP_122949054.1	s Burkholderia aenigmatica GCF 003711145.1	gene	type VI secretion system tip protein VgrG
CVS37_RS39010	CVS37_39025, CVS37_RS39010, WP_122950154.1	s Burkholderia aenigmatica GCF 003711145.1	gene	type VI secretion system tip protein VgrG
BAMB_RS06040	BAMB_RS06040, Bamb_1191, WP_011656515.1, tssI	s Burkholderia ambifaria GCF 000203915.1	gene	type VI secretion system tip protein VgrG
BAMB_RS01045	BAMB_RS01045, Bamb_0207, WP_041491066.1	s Burkholderia ambifaria GCF 000203915.1	gene	type VI secretion system tip protein VgrG
BAMB_RS11240	BAMB_RS11240, Bamb_2225, WP_011657434.1	s Burkholderia ambifaria GCF 000203915.1	gene	type VI secretion system tip protein VgrG
BAMB_RS13565	BAMB_RS13565, Bamb_2686, WP_041491263.1	s Burkholderia ambifaria GCF 000203915.1	gene	type VI secretion system tip protein VgrG
BAMB_RS01885	BAMB_RS01885, Bamb_0367, WP_011655811.1	s Burkholderia ambifaria GCF 000203915.1	gene	type VI secretion system tip protein VgrG
BAMB_RS17535	BAMB_RS17535, Bamb_3479, WP_011658503.1, tssI	s Burkholderia ambifaria GCF 000203915.1	gene	type VI secretion system tip protein VgrG
BAMB_RS26035	BAMB_RS26035, Bamb_5209, WP_011660137.1	s Burkholderia ambifaria GCF 000203915.1	gene	type VI secretion system tip protein VgrG
BAMB_RS26795	BAMB_RS26795, Bamb_5366, WP_011660284.1, tssI	s Burkholderia ambifaria GCF 000203915.1	gene	type VI secretion system tip protein VgrG
DCN14_RS07655	DCN14_07655, DCN14_RS07655, WP_096499374.1, tssI	s Burkholderia anthina GCF 003366075.1	gene	type VI secretion system tip protein VgrG
DCN14_RS00865	DCN14_00865, DCN14_RS00865, WP_096500813.1, vgrG	s Burkholderia anthina GCF 003366075.1	gene	type VI secretion system tip protein VgrG
DCN14_RS10580	DCN14_10580, DCN14_RS10580, WP_096509035.1	s Burkholderia anthina GCF 003366075.1	gene	type VI secretion system tip protein VgrG
DCN14_RS11210	DCN14_11210, DCN14_RS11210, WP_143331641.1	s Burkholderia anthina GCF 003366075.1	gene	type VI secretion system tip protein VgrG
DCN14_RS11550	DCN14_11550, DCN14_RS11550, WP_096501720.1, tssI	s Burkholderia anthina GCF 003366075.1	gene	type VI secretion system tip protein VgrG
DCN14_RS01560	DCN14_01560, DCN14_RS01560, WP_096500576.1	s Burkholderia anthina GCF 003366075.1	gene	type VI secretion system tip protein VgrG
DCN14_RS02840	DCN14_02840, DCN14_RS02840, WP_096500284.1, vgrG	s Burkholderia anthina GCF 003366075.1	gene	type VI secretion system tip protein VgrG
DCN14_RS03440	DCN14_03440, DCN14_RS03440, WP_115531404.1, tssI	s Burkholderia anthina GCF 003366075.1	gene	type VI secretion system tip protein VgrG
DCN14_RS16390	DCN14_16390, DCN14_RS16390, WP_096504307.1	s Burkholderia anthina GCF 003366075.1	gene	type VI secretion system tip protein VgrG
DCN14_RS16495	DCN14_16495, DCN14_RS16495, WP_096504334.1	s Burkholderia anthina GCF 003366075.1	gene	type VI secretion system tip protein VgrG
DCN14_RS28635	DCN14_28635, DCN14_RS28635, WP_096507179.1	s Burkholderia anthina GCF 003366075.1	gene	type VI secretion system tip protein VgrG
DCN14_RS33985	DCN14_33985, DCN14_RS33985, WP_096507051.1, vgrG	s Burkholderia anthina GCF 003366075.1	gene	type VI secretion system tip protein VgrG
DCN14_RS35335	DCN14_35335, DCN14_RS35335, WP_096504728.1, tssI	s Burkholderia anthina GCF 003366075.1	gene	type VI secretion system tip protein VgrG
DCN14_RS36830	DCN14_36830, DCN14_RS36830, WP_038442301.1	s Burkholderia anthina GCF 003366075.1	gene	type VI secretion system tip protein VgrG
A8E75_RS00320	A8E75_00330, A8E75_RS00320, WP_077189842.1, vgrG	s Burkholderia cenocepacia GCF 001999885.1	gene	type VI secretion system tip protein VgrG
A8E75_RS00845	A8E75_00855, A8E75_RS00845, WP_077189796.1, vgrG	s Burkholderia cenocepacia GCF 001999885.1	gene	type VI secretion system tip protein VgrG
A8E75_RS03595	A8E75_03585, A8E75_RS03595, WP_048988736.1, tssI	s Burkholderia cenocepacia GCF 001999885.1	gene	type VI secretion system tip protein VgrG
A8E75_RS09210	A8E75_09210, A8E75_RS09210, WP_077189325.1, vgrG	s Burkholderia cenocepacia GCF 001999885.1	gene	type VI secretion system tip protein VgrG
A8E75_RS10570	A8E75_10565, A8E75_RS10570, WP_077189088.1, tssI	s Burkholderia cenocepacia GCF 001999885.1	gene	type VI secretion system tip protein VgrG
A8E75_RS12185	A8E75_12215, A8E75_RS12185, WP_077215603.1, tssI	s Burkholderia cenocepacia GCF 001999885.1	gene	type VI secretion system tip protein VgrG
A8E75_RS13740	A8E75_13770, A8E75_RS13740, WP_077190384.1	s Burkholderia cenocepacia GCF 001999885.1	gene	LWXIA domain-containing protein
A8E75_RS13980	A8E75_14005, A8E75_RS13980, WP_077336330.1, tssI	s Burkholderia cenocepacia GCF 001999885.1	gene	type VI secretion system tip protein VgrG
A8E75_RS24665	A8E75_24685, A8E75_RS24665, WP_006497600.1, tssI	s Burkholderia cenocepacia GCF 001999885.1	gene	type VI secretion system tip protein VgrG
A8E75_RS24925	A8E75_24945, A8E75_RS24925, WP_077189658.1, tssI	s Burkholderia cenocepacia GCF 001999885.1	gene	type VI secretion system tip protein VgrG
A8E75_RS24945	A8E75_24965, A8E75_RS24945, WP_077336341.1, tssI	s Burkholderia cenocepacia GCF 001999885.1	gene	type VI secretion system tip protein VgrG
A8E75_RS24955	A8E75_24975, A8E75_RS24955, WP_077191093.1, vgrG	s Burkholderia cenocepacia GCF 001999885.1	gene	type VI secretion system tip protein VgrG
A8E75_RS29570	A8E75_29560, A8E75_RS29570, WP_058901636.1, tssI	s Burkholderia cenocepacia GCF 001999885.1	gene	type VI secretion system tip protein VgrG
A8E75_RS19750	A8E75_19790, A8E75_RS19750, WP_077188945.1, tssI	s Burkholderia cenocepacia GCF 001999885.1	gene	type VI secretion system tip protein VgrG
SY91_RS14150	SY91_02844, SY91_RS14150, WP_006478324.1	s Burkholderia cenocepacia-B GCF 014211915.1	gene	type VI secretion system tip protein VgrG
SY91_RS16370	SY91_03291, SY91_RS16370, WP_043887560.1	s Burkholderia cenocepacia-B GCF 014211915.1	gene	type VI secretion system tip protein VgrG
SY91_RS04425	SY91_00888, SY91_RS04425, WP_185921091.1	s Burkholderia cenocepacia-B GCF 014211915.1	gene	type VI secretion system tip protein VgrG
SY91_RS04530	SY91_00906, SY91_RS04530, WP_023476223.1	s Burkholderia cenocepacia-B GCF 014211915.1	gene	type VI secretion system tip protein VgrG
SY91_RS17010	SY91_03420, SY91_RS17010, WP_043886632.1	s Burkholderia cenocepacia-B GCF 014211915.1	gene	type VI secretion system tip protein VgrG
SY91_RS17165	SY91_03449, SY91_RS17165, WP_023474972.1, vgrG	s Burkholderia cenocepacia-B GCF 014211915.1	gene	type VI secretion system tip protein VgrG
SY91_RS21265	SY91_04277, SY91_RS21265, WP_043887634.1	s Burkholderia cenocepacia-B GCF 014211915.1	gene	type VI secretion system tip protein VgrG
SY91_RS22755	SY91_04581, SY91_RS22755, WP_185921395.1	s Burkholderia cenocepacia-B GCF 014211915.1	gene	LWXIA domain-containing protein
SY91_RS23635	SY91_04755, SY91_RS23635, WP_023475659.1, tssI	s Burkholderia cenocepacia-B GCF 014211915.1	gene	type VI secretion system tip protein VgrG
SY91_RS26650	SY91_05372, SY91_RS26650, WP_023474939.1	s Burkholderia cenocepacia-B GCF 014211915.1	gene	type VI secretion system tip protein VgrG
SY91_RS28175	SY91_05680, SY91_RS28175, WP_023475339.1	s Burkholderia cenocepacia-B GCF 014211915.1	gene	type VI secretion system tip protein VgrG
APZ15_RS10350	APZ15_10350, APZ15_RS10350, WP_027787852.1	s Burkholderia cepacia GCF 001411495.1	gene	type VI secretion system tip protein VgrG
APZ15_RS10535	APZ15_10535, APZ15_RS10535, WP_027787819.1	s Burkholderia cepacia GCF 001411495.1	gene	type VI secretion system tip protein VgrG
APZ15_RS10555	APZ15_10555, APZ15_RS10555, WP_034195794.1, tssI	s Burkholderia cepacia GCF 001411495.1	gene	type VI secretion system tip protein VgrG
APZ15_RS10570	APZ15_10570, APZ15_RS10570, WP_027787813.1, vgrG	s Burkholderia cepacia GCF 001411495.1	gene	type VI secretion system tip protein VgrG
APZ15_RS13370	APZ15_13370, APZ15_RS13370, WP_027787343.1	s Burkholderia cepacia GCF 001411495.1	gene	type VI secretion system tip protein VgrG
APZ15_RS13845	APZ15_13845, APZ15_RS13845, WP_027787260.1, tssI	s Burkholderia cepacia GCF 001411495.1	gene	type VI secretion system tip protein VgrG
APZ15_RS17275	APZ15_17275, APZ15_RS17275, WP_027786768.1, tssI	s Burkholderia cepacia GCF 001411495.1	gene	type VI secretion system tip protein VgrG
APZ15_RS02255	APZ15_02255, APZ15_RS02255, WP_027789041.1, tssI	s Burkholderia cepacia GCF 001411495.1	gene	type VI secretion system tip protein VgrG
APZ15_RS21580	APZ15_21580, APZ15_RS21580, WP_027790770.1, vgrG	s Burkholderia cepacia GCF 001411495.1	gene	type VI secretion system tip protein VgrG
APZ15_RS22470	APZ15_22470, APZ15_RS22470, WP_081040828.1, tssI	s Burkholderia cepacia GCF 001411495.1	gene	type VI secretion system tip protein VgrG
APZ15_RS25220	APZ15_25220, APZ15_RS25220, WP_027790133.1	s Burkholderia cepacia GCF 001411495.1	gene	type VI secretion system tip protein VgrG
APZ15_RS25360	APZ15_25360, APZ15_RS25360, WP_027790108.1	s Burkholderia cepacia GCF 001411495.1	gene	type VI secretion system tip protein VgrG
APZ15_RS25890	APZ15_25890, APZ15_RS25890, WP_081040831.1, tssI	s Burkholderia cepacia GCF 001411495.1	gene	type VI secretion system tip protein VgrG
APZ15_RS27015	APZ15_27015, APZ15_RS27015, WP_027789809.1	s Burkholderia cepacia GCF 001411495.1	gene	type VI secretion system tip protein VgrG
APZ15_RS27755	APZ15_27755, APZ15_RS27755, WP_027789681.1, tssI	s Burkholderia cepacia GCF 001411495.1	gene	type VI secretion system tip protein VgrG
APZ15_RS29590	APZ15_29590, APZ15_RS29590, WP_081040836.1, tssI	s Burkholderia cepacia GCF 001411495.1	gene	type VI secretion system tip protein VgrG
APZ15_RS31625	APZ15_31625, APZ15_RS31625, WP_027791622.1, tssI	s Burkholderia cepacia GCF 001411495.1	gene	type VI secretion system tip protein VgrG
APZ15_RS31940	APZ15_31940, APZ15_RS31940, WP_027791562.1	s Burkholderia cepacia GCF 001411495.1	gene	type VI secretion system tip protein VgrG
APZ15_RS32925	APZ15_32925, APZ15_RS32925, WP_027792266.1	s Burkholderia cepacia GCF 001411495.1	gene	type VI secretion system tip protein VgrG
GEM_RS10335	GEM_2076, GEM_RS10335, WP_014897350.1, vgrG	s Burkholderia cepacia-D GCF 000292915.1	gene	type VI secretion system tip protein VgrG
GEM_RS10355	GEM_2080, GEM_RS10355, WP_014897354.1	s Burkholderia cepacia-D GCF 000292915.1	gene	type VI secretion system tip protein VgrG
GEM_RS10375	GEM_2084, GEM_RS10375, WP_014897358.1	s Burkholderia cepacia-D GCF 000292915.1	gene	type VI secretion system tip protein VgrG
GEM_RS10560	GEM_2123, GEM_RS10560, WP_014897397.1	s Burkholderia cepacia-D GCF 000292915.1	gene	type VI secretion system tip protein VgrG
GEM_RS19245	GEM_3884, GEM_RS19245, WP_014899045.1	s Burkholderia cepacia-D GCF 000292915.1	gene	type VI secretion system tip protein VgrG
GEM_RS20815	GEM_4203, GEM_RS20815, WP_014899361.1, tssI	s Burkholderia cepacia-D GCF 000292915.1	gene	type VI secretion system tip protein VgrG
WT26_RS00510	WP_069271970.1, WT26_00510, WT26_RS00510, tssI	s Burkholderia cepacia-F GCF 001718835.1	gene	type VI secretion system tip protein VgrG
WT26_RS00550	WP_069269468.1, WT26_00550, WT26_RS00550, vgrG	s Burkholderia cepacia-F GCF 001718835.1	gene	type VI secretion system tip protein VgrG
WT26_RS03370	WP_155774672.1, WT26_03375, WT26_RS03370, tssI	s Burkholderia cepacia-F GCF 001718835.1	gene	type VI secretion system tip protein VgrG
WT26_RS16330	WP_069270445.1, WT26_16330, WT26_RS16330, tssI	s Burkholderia cepacia-F GCF 001718835.1	gene	type VI secretion system tip protein VgrG
WT26_RS20075	WP_080485684.1, WT26_20075, WT26_RS20075, tssI	s Burkholderia cepacia-F GCF 001718835.1	gene	type VI secretion system tip protein VgrG
WT26_RS20360	WP_069270629.1, WT26_20360, WT26_RS20360, tssI	s Burkholderia cepacia-F GCF 001718835.1	gene	type VI secretion system tip protein VgrG
WT26_RS05465	WP_069272333.1, WT26_05475, WT26_RS05465, tssI	s Burkholderia cepacia-F GCF 001718835.1	gene	type VI secretion system tip protein VgrG
WT26_RS05625	WP_069272340.1, WT26_05640, WT26_RS05625, tssI	s Burkholderia cepacia-F GCF 001718835.1	gene	type VI secretion system tip protein VgrG
WT26_RS07790	WP_060156967.1, WT26_07800, WT26_RS07790, tssI	s Burkholderia cepacia-F GCF 001718835.1	gene	type VI secretion system tip protein VgrG
WT26_RS08145	WP_069272569.1, WT26_08155, WT26_RS08145, tssI	s Burkholderia cepacia-F GCF 001718835.1	gene	type VI secretion system tip protein VgrG
WT26_RS21430	WP_080485705.1, WT26_21435, WT26_RS21430, tssI	s Burkholderia cepacia-F GCF 001718835.1	gene	type VI secretion system tip protein VgrG
WT26_RS22080	WP_069271814.1, WT26_22085, WT26_RS22080, tssI	s Burkholderia cepacia-F GCF 001718835.1	gene	type VI secretion system tip protein VgrG
WT26_RS22175	WP_069270870.1, WT26_22180, WT26_RS22175, vgrG	s Burkholderia cepacia-F GCF 001718835.1	gene	type VI secretion system tip protein VgrG
WT26_RS22795	WP_080485716.1, WT26_22800, WT26_RS22795, tssI	s Burkholderia cepacia-F GCF 001718835.1	gene	type VI secretion system tip protein VgrG
WT26_RS22900	WP_069274017.1, WT26_22910, WT26_RS22900, tssI	s Burkholderia cepacia-F GCF 001718835.1	gene	type VI secretion system tip protein VgrG
WT26_RS23475	WP_069270969.1, WT26_23485, WT26_RS23475, vgrG	s Burkholderia cepacia-F GCF 001718835.1	gene	type VI secretion system tip protein VgrG
WT26_RS23700	WP_069270989.1, WT26_23710, WT26_RS23700, vgrG	s Burkholderia cepacia-F GCF 001718835.1	gene	type VI secretion system tip protein VgrG
WT26_RS27405	WP_069274394.1, WT26_27400, WT26_RS27405, tssI	s Burkholderia cepacia-F GCF 001718835.1	gene	type VI secretion system tip protein VgrG
WT26_RS27915	WP_069271280.1, WT26_27910, WT26_RS27915, tssI	s Burkholderia cepacia-F GCF 001718835.1	gene	type VI secretion system tip protein VgrG
WT26_RS29540	WP_069271887.1, WT26_29535, WT26_RS29540, tssI	s Burkholderia cepacia-F GCF 001718835.1	gene	type VI secretion system tip protein VgrG
WT26_RS30840	WP_069271521.1, WT26_30835, WT26_RS30840, tssI	s Burkholderia cepacia-F GCF 001718835.1	gene	type VI secretion system tip protein VgrG
WT26_RS30890	WP_069271523.1, WT26_30885, WT26_RS30890	s Burkholderia cepacia-F GCF 001718835.1	gene	LWXIA domain-containing protein
WT26_RS34755	WP_069271781.1, WT26_34755, WT26_RS34755, vgrG	s Burkholderia cepacia-F GCF 001718835.1	gene	type VI secretion system tip protein VgrG
NL30_RS09045	NL30_09045, NL30_RS09045, WP_047850424.1, tssI	s Burkholderia contaminans GCF 001029145.1	gene	type VI secretion system tip protein VgrG
NL30_RS01195	NL30_01195, NL30_RS01195, WP_047849551.1, tssI	s Burkholderia contaminans GCF 001029145.1	gene	type VI secretion system tip protein VgrG
NL30_RS02080	NL30_02075, NL30_RS02080, WP_047849652.1	s Burkholderia contaminans GCF 001029145.1	gene	LWXIA domain-containing protein
NL30_RS03495	NL30_03490, NL30_RS03495, WP_047849810.1	s Burkholderia contaminans GCF 001029145.1	gene	type VI secretion system tip protein VgrG
NL30_RS04675	NL30_04675, NL30_RS04675, WP_047849968.1, tssI	s Burkholderia contaminans GCF 001029145.1	gene	type VI secretion system tip protein VgrG
NL30_RS18410	NL30_18405, NL30_RS18410, WP_047851445.1	s Burkholderia contaminans GCF 001029145.1	gene	type VI secretion system tip protein VgrG
NL30_RS18875	NL30_18870, NL30_RS18875, WP_053060260.1	s Burkholderia contaminans GCF 001029145.1	gene	type VI secretion system tip protein VgrG
NL30_RS20080	NL30_20075, NL30_RS20080, WP_047851557.1, tssI	s Burkholderia contaminans GCF 001029145.1	gene	type VI secretion system tip protein VgrG
NL30_RS20160	NL30_20155, NL30_RS20160, WP_047851562.1	s Burkholderia contaminans GCF 001029145.1	gene	type VI secretion system tip protein VgrG
NL30_RS23625	NL30_23615, NL30_RS23625, WP_047851891.1	s Burkholderia contaminans GCF 001029145.1	gene	type VI secretion system tip protein VgrG
NL30_RS26275	NL30_26265, NL30_RS26275, WP_047852173.1	s Burkholderia contaminans GCF 001029145.1	gene	type VI secretion system tip protein VgrG
NL30_RS28845	NL30_28835, NL30_RS28845, WP_047852364.1	s Burkholderia contaminans GCF 001029145.1	gene	type VI secretion system tip protein VgrG
WS66_RS07380	WP_059599249.1, WS66_07065, WS66_RS07380, tssI	s Burkholderia diffusa GCF 001523915.2	gene	type VI secretion system tip protein VgrG
WS66_RS09845	WP_059601542.1, WS66_09420, WS66_RS09845, vgrG	s Burkholderia diffusa GCF 001523915.2	gene	type VI secretion system tip protein VgrG
WS66_RS12100	WP_059607902.1, WS66_11630, WS66_RS12100	s Burkholderia diffusa GCF 001523915.2	gene	type VI secretion system tip protein VgrG
WS66_RS19005	WP_082729074.1, WS66_18280, WS66_RS19005	s Burkholderia diffusa GCF 001523915.2	gene	type VI secretion system tip protein VgrG
WS66_RS23170	WP_059603635.1, WS66_22300, WS66_RS23170	s Burkholderia diffusa GCF 001523915.2	gene	type VI secretion system tip protein VgrG
WS66_RS24900	WP_059602356.1, WS66_23945, WS66_RS24900	s Burkholderia diffusa GCF 001523915.2	gene	type VI secretion system tip protein VgrG
WS66_RS17150	WP_059605646.1, WS66_16540, WS66_RS17150	s Burkholderia diffusa GCF 001523915.2	gene	type VI secretion system tip protein VgrG
WS66_RS17295	WP_059599024.1, WS66_16675, WS66_RS17295, tssI	s Burkholderia diffusa GCF 001523915.2	gene	type VI secretion system tip protein VgrG
WS66_RS33845	WP_082728983.1, WS66_28345, WS66_RS33845, tssI	s Burkholderia diffusa GCF 001523915.2	gene	type VI secretion system tip protein VgrG
WI26_RS11490	WI26_11485, WI26_RS11490, WP_069225976.1	s Burkholderia diffusa-B GCF 001718315.1	gene	type VI secretion system tip protein VgrG
WI26_RS12770	WI26_12760, WI26_RS12770, WP_069226099.1	s Burkholderia diffusa-B GCF 001718315.1	gene	type VI secretion system tip protein VgrG
WI26_RS01855	WI26_01855, WI26_RS01855, WP_069225057.1	s Burkholderia diffusa-B GCF 001718315.1	gene	type VI secretion system tip protein VgrG
WI26_RS01950	WI26_01950, WI26_RS01950, WP_069225063.1	s Burkholderia diffusa-B GCF 001718315.1	gene	type VI secretion system tip protein VgrG
WI26_RS20095	WI26_20085, WI26_RS20095, WP_069226945.1, tssI	s Burkholderia diffusa-B GCF 001718315.1	gene	type VI secretion system tip protein VgrG
WI26_RS20700	WI26_20690, WI26_RS20700, WP_069227006.1, tssI	s Burkholderia diffusa-B GCF 001718315.1	gene	type VI secretion system tip protein VgrG
WI26_RS22355	WI26_22345, WI26_RS22355, WP_069227223.1, tssI	s Burkholderia diffusa-B GCF 001718315.1	gene	type VI secretion system tip protein VgrG
WI26_RS26090	WI26_26080, WI26_RS26090, WP_081334355.1, tssI	s Burkholderia diffusa-B GCF 001718315.1	gene	type VI secretion system tip protein VgrG
WI26_RS26710	WI26_26700, WI26_RS26710, WP_069227722.1, tssI	s Burkholderia diffusa-B GCF 001718315.1	gene	type VI secretion system tip protein VgrG
WI26_RS30330	WI26_30320, WI26_RS30330, WP_069228285.1	s Burkholderia diffusa-B GCF 001718315.1	gene	type VI secretion system tip protein VgrG
AK34_RS02440	AK34_3655, AK34_RS02440, WP_045552298.1	s Burkholderia dolosa GCF 000959505.1	gene	LWXIA domain-containing protein
AK34_RS04015	AK34_3971, AK34_RS04015, WP_035974150.1, vgrG	s Burkholderia dolosa GCF 000959505.1	gene	type VI secretion system tip protein VgrG
AK34_RS11045	AK34_5369, AK34_RS11045, WP_006767052.1, tssI	s Burkholderia dolosa GCF 000959505.1	gene	type VI secretion system tip protein VgrG
AK34_RS12245	AK34_5591, AK34_RS12245, WP_006767223.1	s Burkholderia dolosa GCF 000959505.1	gene	type VI secretion system tip protein VgrG
AK34_RS12995	AK34_RS12995, WP_035971545.1, tssI	s Burkholderia dolosa GCF 000959505.1	gene	type VI secretion system tip protein VgrG
AK34_RS23035	AK34_2021, AK34_RS23035, WP_035972754.1	s Burkholderia dolosa GCF 000959505.1	gene	type VI secretion system tip protein VgrG
AK34_RS26310	AK34_2673, AK34_RS26310, WP_006765336.1	s Burkholderia dolosa GCF 000959505.1	gene	type VI secretion system tip protein VgrG
AK34_RS27585	AK34_2930, AK34_RS27585, WP_006762926.1	s Burkholderia dolosa GCF 000959505.1	gene	type VI secretion system tip protein VgrG
BM43_RS00995	BM43_7443, BM43_RS00995, WP_042284301.1, tssI	s Burkholderia gladioli GCF 000959725.1	gene	type VI secretion system tip protein VgrG
BM43_RS03470	BM43_4577, BM43_RS03470, WP_042286255.1	s Burkholderia gladioli GCF 000959725.1	gene	type VI secretion system tip protein VgrG
BM43_RS03690	BM43_4623, BM43_RS03690, WP_036056817.1	s Burkholderia gladioli GCF 000959725.1	gene	type VI secretion system tip protein VgrG
BM43_RS04085	BM43_4702, BM43_RS04085, WP_036056751.1	s Burkholderia gladioli GCF 000959725.1	gene	type VI secretion system tip protein VgrG
BM43_RS04650	BM43_4817, BM43_RS04650, WP_036056672.1	s Burkholderia gladioli GCF 000959725.1	gene	type VI secretion system tip protein VgrG
BM43_RS05040	BM43_4895, BM43_RS05040, WP_036056613.1	s Burkholderia gladioli GCF 000959725.1	gene	Rhs element Vgr protein
BM43_RS05915	BM43_5076, BM43_RS05915, WP_036056453.1	s Burkholderia gladioli GCF 000959725.1	gene	type VI secretion system tip protein VgrG
BM43_RS12270	BM43_6362, BM43_RS12270, WP_036055403.1	s Burkholderia gladioli GCF 000959725.1	gene	type VI secretion system tip protein VgrG
BM43_RS16150	BM43_7155, BM43_RS16150, WP_036054681.1, tssI	s Burkholderia gladioli GCF 000959725.1	gene	type VI secretion system tip protein VgrG
BM43_RS22320	BM43_1118, BM43_RS22320, WP_036049011.1	s Burkholderia gladioli GCF 000959725.1	gene	type VI secretion system tip protein VgrG
BM43_RS29355	BM43_2533, BM43_RS29355, WP_080742100.1	s Burkholderia gladioli GCF 000959725.1	gene	type VI secretion system tip protein VgrG
BM43_RS29445	BM43_2552, BM43_RS29445, WP_013697244.1, tssI	s Burkholderia gladioli GCF 000959725.1	gene	type VI secretion system tip protein VgrG
BM43_RS31250	BM43_2920, BM43_RS31250, WP_036051870.1	s Burkholderia gladioli GCF 000959725.1	gene	type VI secretion system tip protein VgrG
BM43_RS19775	BM43_597, BM43_RS19775, WP_080742179.1	s Burkholderia gladioli GCF 000959725.1	gene	type VI secretion system tip protein VgrG
BGLU_RS18690	BGLU_RS18690, WP_043308110.1, bglu_2g01500, tssI	s Burkholderia glumae GCF 000022645.2	gene	type VI secretion system tip protein VgrG
BGLU_RS18955	BGLU_RS18955, WP_012733083.1, bglu_2g02140, vgrG	s Burkholderia glumae GCF 000022645.2	gene	type VI secretion system tip protein VgrG
BGLU_RS19140	BGLU_RS19140, WP_012733121.1, bglu_2g02560, tssI	s Burkholderia glumae GCF 000022645.2	gene	type VI secretion system tip protein VgrG
BGLU_RS20845	BGLU_RS20845, WP_012733432.1, bglu_2g05960, vgrG	s Burkholderia glumae GCF 000022645.2	gene	type VI secretion system tip protein VgrG
BGLU_RS21150	BGLU_RS21150, WP_012733489.1, bglu_2g06650	s Burkholderia glumae GCF 000022645.2	gene	type VI secretion system tip protein VgrG
BGLU_RS23160	BGLU_RS23160, WP_012733868.1, bglu_2g10830	s Burkholderia glumae GCF 000022645.2	gene	type VI secretion system tip protein VgrG
BGLU_RS23255	BGLU_RS23255, WP_012733884.1, bglu_2g11030, vgrG	s Burkholderia glumae GCF 000022645.2	gene	type VI secretion system tip protein VgrG
BGLU_RS28155	BGLU_RS28155, WP_015878098.1, bglu_2g21130	s Burkholderia glumae GCF 000022645.2	gene	type VI secretion system tip protein VgrG
BGLU_RS08215	BGLU_RS08215, WP_015875663.1, bglu_1g16310	s Burkholderia glumae GCF 000022645.2	gene	type VI secretion system tip protein VgrG
BGLU_RS11350	BGLU_RS11350, WP_015876216.1, bglu_1g22380	s Burkholderia glumae GCF 000022645.2	gene	type VI secretion system tip protein VgrG
BGLU_RS11835	BGLU_RS11835, WP_015876301.1, bglu_1g23340, tssI	s Burkholderia glumae GCF 000022645.2	gene	type VI secretion system tip protein VgrG
BGLU_RS33820	BGLU_RS33820, WP_015876478.1, bglu_1g25320	s Burkholderia glumae GCF 000022645.2	gene	type VI secretion system tip protein VgrG
BGLU_RS31195	BGLU_RS31195, WP_012735341.1, bglu_4p1020	s Burkholderia glumae GCF 000022645.2	gene	type VI secretion system tip protein VgrG
BTI_RS09140	BTI_1831, BTI_RS09140, WP_041861661.1, tssI	s Burkholderia humptydooensis GCF 000385525.1	gene	type VI secretion system tip protein VgrG
BTI_RS12625	BTI_2529, BTI_RS12625, WP_041861726.1, tssI	s Burkholderia humptydooensis GCF 000385525.1	gene	type VI secretion system tip protein VgrG
BTI_RS13845	BTI_2773, BTI_RS13845, WP_015601088.1, tssI	s Burkholderia humptydooensis GCF 000385525.1	gene	type VI secretion system tip protein VgrG
BTI_RS18815	BTI_3759, BTI_RS18815, WP_041861923.1, tssI	s Burkholderia humptydooensis GCF 000385525.1	gene	type VI secretion system tip protein VgrG
BTI_RS19955	BTI_3989, BTI_RS19955, WP_015603933.1, tssI	s Burkholderia humptydooensis GCF 000385525.1	gene	type VI secretion system tip protein VgrG
BTI_RS23035	BTI_4619, BTI_RS23035, WP_015603717.1, tssI	s Burkholderia humptydooensis GCF 000385525.1	gene	type VI secretion system tip protein VgrG
BTI_RS24570	BTI_4923, BTI_RS24570, WP_015604070.1, tssI	s Burkholderia humptydooensis GCF 000385525.1	gene	type VI secretion system tip protein VgrG
BTI_RS26715	BTI_5352, BTI_RS26715, WP_015602557.1, vgrG	s Burkholderia humptydooensis GCF 000385525.1	gene	type VI secretion system tip protein VgrG
BTI_RS26720	BTI_5353, BTI_RS26720, WP_015603735.1, vgrG	s Burkholderia humptydooensis GCF 000385525.1	gene	type VI secretion system tip protein VgrG
BTI_RS28815	BTI_5771, BTI_RS28815, WP_015603471.1, tssI	s Burkholderia humptydooensis GCF 000385525.1	gene	type VI secretion system tip protein VgrG
BCEP18194_RS05295	BCEP18194_RS05295, Bcep18194_C7609, WP_011350295.1, tssI	s Burkholderia lata GCF 000012945.1	gene	type VI secretion system tip protein VgrG
BCEP18194_RS05310	BCEP18194_RS05310, Bcep18194_C7612, WP_011350298.1	s Burkholderia lata GCF 000012945.1	gene	type VI secretion system tip protein VgrG
BCEP18194_RS05325	BCEP18194_RS05325, Bcep18194_C7615, WP_011350301.1	s Burkholderia lata GCF 000012945.1	gene	type VI secretion system tip protein VgrG
BCEP18194_RS17680	BCEP18194_RS17680, Bcep18194_A5512, WP_041492901.1	s Burkholderia lata GCF 000012945.1	gene	type VI secretion system tip protein VgrG
BCEP18194_RS07845	BCEP18194_RS07845, Bcep18194_A3549, WP_041492726.1	s Burkholderia lata GCF 000012945.1	gene	type VI secretion system tip protein VgrG
BCEP18194_RS07930	BCEP18194_RS07930, Bcep18194_A3567, WP_011350764.1	s Burkholderia lata GCF 000012945.1	gene	type VI secretion system tip protein VgrG
BCEP18194_RS10185	BCEP18194_RS10185, Bcep18194_A4023, WP_011351201.1	s Burkholderia lata GCF 000012945.1	gene	type VI secretion system tip protein VgrG
BCEP18194_RS10580	BCEP18194_RS10580, Bcep18194_A4099, WP_011351276.1	s Burkholderia lata GCF 000012945.1	gene	type VI secretion system tip protein VgrG
BCEP18194_RS26020	BCEP18194_RS26020, Bcep18194_B0646, WP_041493198.1, tssI	s Burkholderia lata GCF 000012945.1	gene	type VI secretion system tip protein VgrG
BCEP18194_RS27695	BCEP18194_RS27695, Bcep18194_B0985, WP_011354592.1, tssI	s Burkholderia lata GCF 000012945.1	gene	type VI secretion system tip protein VgrG
BCEP18194_RS37690	BCEP18194_RS37690, Bcep18194_B2999, WP_011356588.1	s Burkholderia lata GCF 000012945.1	gene	type VI secretion system tip protein VgrG
WK25_RS10635	WK25_10630, WK25_RS10635, WP_069241562.1	s Burkholderia latens-A GCF 001718795.1	gene	type VI secretion system tip protein VgrG
WK25_RS01655	WK25_01655, WK25_RS01655, WP_069240868.1	s Burkholderia latens-A GCF 001718795.1	gene	type VI secretion system tip protein VgrG
WK25_RS20350	WK25_20340, WK25_RS20350, WP_069242569.1	s Burkholderia latens-A GCF 001718795.1	gene	type VI secretion system tip protein VgrG
WK25_RS27020	WK25_27010, WK25_RS27020, WP_069243233.1, tssI	s Burkholderia latens-A GCF 001718795.1	gene	type VI secretion system tip protein VgrG
BMA_RS04050	BMA0855, BMA_RS04050, WP_004196687.1	s Burkholderia mallei GCF 000011705.1	gene	type VI secretion system tip protein VgrG
BMA_RS18050	BMAA0410, BMA_RS18050, WP_004203275.1, tssI	s Burkholderia mallei GCF 000011705.1	gene	type VI secretion system tip protein VgrG
BMA_RS18220	BMAA0445, BMA_RS18220, WP_004196185.1, vgrG	s Burkholderia mallei GCF 000011705.1	gene	type VI secretion system tip protein VgrG
BMA_RS18225	BMAA0446, BMA_RS18225, WP_004190563.1, vgrG	s Burkholderia mallei GCF 000011705.1	gene	type VI secretion system tip protein VgrG
BMA_RS19580	BMAA0737, BMA_RS19580, WP_004184913.1, tssI	s Burkholderia mallei GCF 000011705.1	gene	type VI secretion system tip protein VgrG
BMA_RS21960	BMAA1269, BMA_RS21960, WP_004202650.1, tssI	s Burkholderia mallei GCF 000011705.1	gene	type VI secretion system tip protein VgrG
BMA_RS25030	BMAA1901, BMA_RS25030, WP_004188373.1, tssI	s Burkholderia mallei GCF 000011705.1	gene	type VI secretion system tip protein VgrG
WJ16_RS06315	WJ16_06305, WJ16_RS06315, WP_069256322.1, tssI	s Burkholderia metallica GCF 001718555.1	gene	type VI secretion system tip protein VgrG
WJ16_RS00100	WJ16_00100, WJ16_RS00100, WP_069255355.1, tssI	s Burkholderia metallica GCF 001718555.1	gene	type VI secretion system tip protein VgrG
WJ16_RS11355	WJ16_11345, WJ16_RS11355, WP_069257139.1	s Burkholderia metallica GCF 001718555.1	gene	type VI secretion system tip protein VgrG
WJ16_RS01895	WJ16_01895, WJ16_RS01895, WP_069255596.1	s Burkholderia metallica GCF 001718555.1	gene	type VI secretion system tip protein VgrG
WJ16_RS01995	WJ16_01995, WJ16_RS01995, WP_069255609.1	s Burkholderia metallica GCF 001718555.1	gene	type VI secretion system tip protein VgrG
WJ16_RS17410	WJ16_17395, WJ16_RS17410, WP_084636057.1, tssI	s Burkholderia metallica GCF 001718555.1	gene	type VI secretion system tip protein VgrG
WJ16_RS20105	WJ16_20085, WJ16_RS20105, WP_069258875.1	s Burkholderia metallica GCF 001718555.1	gene	type VI secretion system tip protein VgrG
WJ16_RS21400	WJ16_21370, WJ16_RS21400, WP_069261070.1	s Burkholderia metallica GCF 001718555.1	gene	type VI secretion system tip protein VgrG
WJ16_RS22000	WJ16_21970, WJ16_RS22000, WP_069259203.1, vgrG	s Burkholderia metallica GCF 001718555.1	gene	type VI secretion system tip protein VgrG
WJ16_RS22965	WJ16_22940, WJ16_RS22965, WP_069259371.1, vgrG	s Burkholderia metallica GCF 001718555.1	gene	type VI secretion system tip protein VgrG
WJ16_RS28280	WJ16_28255, WJ16_RS28280, WP_069260309.1, vgrG	s Burkholderia metallica GCF 001718555.1	gene	type VI secretion system tip protein VgrG
WJ16_RS28860	WJ16_28835, WJ16_RS28860, WP_069260401.1	s Burkholderia metallica GCF 001718555.1	gene	LWXIA domain-containing protein
WJ16_RS30375	WJ16_30350, WJ16_RS30375, WP_084636135.1, vgrG	s Burkholderia metallica GCF 001718555.1	gene	type VI secretion system tip protein VgrG
NP80_RS09815	NP80_4688, NP80_RS09815, WP_045593405.1, tssI	s Burkholderia multivorans GCF 000959525.1	gene	type VI secretion system tip protein VgrG
NP80_RS09835	NP80_4697, NP80_RS09835, WP_045593407.1, tssI	s Burkholderia multivorans GCF 000959525.1	gene	type VI secretion system tip protein VgrG
NP80_RS10285	NP80_4785, NP80_RS10285, WP_045593429.1	s Burkholderia multivorans GCF 000959525.1	gene	LWXIA domain-containing protein
NP80_RS10970	NP80_4921, NP80_RS10970, WP_006410890.1	s Burkholderia multivorans GCF 000959525.1	gene	type VI secretion system tip protein VgrG
NP80_RS11265	NP80_4980, NP80_RS11265, WP_006406031.1, tssI	s Burkholderia multivorans GCF 000959525.1	gene	type VI secretion system tip protein VgrG
NP80_RS14855	NP80_494, NP80_RS14855, WP_006411144.1	s Burkholderia multivorans GCF 000959525.1	gene	type VI secretion system tip protein VgrG
NP80_RS14945	NP80_512, NP80_RS14945, WP_006409501.1	s Burkholderia multivorans GCF 000959525.1	gene	type VI secretion system tip protein VgrG
BG90_RS09515	BG90_1913, BG90_RS09515, WP_045568121.1	s Burkholderia oklahomensis GCF 000959365.1	gene	type VI secretion system tip protein VgrG
BG90_RS13760	BG90_2765, BG90_RS13760, WP_010116285.1	s Burkholderia oklahomensis GCF 000959365.1	gene	type VI secretion system tip protein VgrG
BG90_RS14315	BG90_2880, BG90_RS14315, WP_045568184.1	s Burkholderia oklahomensis GCF 000959365.1	gene	type VI secretion system tip protein VgrG
BG90_RS00235	BG90_48, BG90_RS00235, WP_025989864.1, vgrG	s Burkholderia oklahomensis GCF 000959365.1	gene	type VI secretion system tip protein VgrG
BG90_RS00250	BG90_50, BG90_RS00250, WP_045568014.1	s Burkholderia oklahomensis GCF 000959365.1	gene	type VI secretion system tip protein VgrG
BG90_RS00275	BG90_54, BG90_RS00275, WP_010115878.1	s Burkholderia oklahomensis GCF 000959365.1	gene	type VI secretion system tip protein VgrG
BG90_RS21470	BG90_4294, BG90_RS21470, WP_010110612.1, tssI	s Burkholderia oklahomensis GCF 000959365.1	gene	type VI secretion system tip protein VgrG
BG90_RS24055	BG90_4814, BG90_RS24055, WP_010119484.1, tssI	s Burkholderia oklahomensis GCF 000959365.1	gene	type VI secretion system tip protein VgrG
BG90_RS28035	BG90_5606, BG90_RS28035, WP_025990468.1, tssI	s Burkholderia oklahomensis GCF 000959365.1	gene	type VI secretion system tip protein VgrG
BG90_RS29880	BG90_5965, BG90_RS29880, WP_010118084.1, vgrG	s Burkholderia oklahomensis GCF 000959365.1	gene	type VI secretion system tip protein VgrG
BG90_RS29885	BG90_5966, BG90_RS29885, WP_010118083.1, vgrG	s Burkholderia oklahomensis GCF 000959365.1	gene	type VI secretion system tip protein VgrG
BGL_RS06635	BGL_1c13190, BGL_RS06635, WP_042624496.1	s Burkholderia plantarii GCF 000835205.1	gene	type VI secretion system tip protein VgrG
BGL_RS06730	BGL_1c13390, BGL_RS06730, WP_042624513.1, tssI	s Burkholderia plantarii GCF 000835205.1	gene	type VI secretion system tip protein VgrG
BGL_RS07425	BGL_1c14870, BGL_RS07425, WP_042624621.1	s Burkholderia plantarii GCF 000835205.1	gene	type VI secretion system tip protein VgrG
BGL_RS13265	BGL_1c27080, BGL_RS13265, WP_042625547.1	s Burkholderia plantarii GCF 000835205.1	gene	type VI secretion system tip protein VgrG
BGL_RS15405	BGL_1c31350, BGL_RS15405, WP_123863572.1	s Burkholderia plantarii GCF 000835205.1	gene	type VI secretion system tip protein VgrG
BGL_RS03895	BGL_1c07720, BGL_RS03895, WP_123863410.1	s Burkholderia plantarii GCF 000835205.1	gene	type VI secretion system tip protein VgrG
BGL_RS18645	BGL_2c01520, BGL_RS18645, WP_080937311.1	s Burkholderia plantarii GCF 000835205.1	gene	type VI secretion system tip protein VgrG
BGL_RS19320	BGL_2c02900, BGL_RS19320, tssI	s Burkholderia plantarii GCF 000835205.1	gene	type VI secretion system tip protein VgrG
BGL_RS19995	BGL_2c04230, BGL_RS19995, WP_042627139.1, tssI	s Burkholderia plantarii GCF 000835205.1	gene	type VI secretion system tip protein VgrG
BGL_RS25580	BGL_2c15410, BGL_RS25580, WP_042628019.1	s Burkholderia plantarii GCF 000835205.1	gene	type VI secretion system tip protein VgrG
BGL_RS29180	BGL_2c22460, BGL_RS29180, WP_042628609.1, tssI	s Burkholderia plantarii GCF 000835205.1	gene	type VI secretion system tip protein VgrG
DM39_RS02995	DM39_6846, DM39_RS02995, WP_038455528.1, vgrG	s Burkholderia pseudomultivorans GCF 000755725.1	gene	type VI secretion system tip protein VgrG
DM39_RS12830	DM39_1677, DM39_RS12830, WP_052102232.1	s Burkholderia pseudomultivorans GCF 000755725.1	gene	type VI secretion system tip protein VgrG
DM39_RS15180	DM39_2145, DM39_RS15180, WP_040127735.1, tssI	s Burkholderia pseudomultivorans GCF 000755725.1	gene	type VI secretion system tip protein VgrG
DM39_RS05950	DM39_273, DM39_RS05950, WP_040128698.1	s Burkholderia pseudomultivorans GCF 000755725.1	gene	type VI secretion system tip protein VgrG
DM39_RS06035	DM39_290, DM39_RS06035, WP_040126534.1	s Burkholderia pseudomultivorans GCF 000755725.1	gene	type VI secretion system tip protein VgrG
DM39_RS27525	DM39_4664, DM39_RS27525, WP_040130504.1	s Burkholderia pseudomultivorans GCF 000755725.1	gene	type VI secretion system tip protein VgrG
DM39_RS29280	DM39_5016, DM39_RS29280, WP_040130751.1, tssI	s Burkholderia pseudomultivorans GCF 000755725.1	gene	type VI secretion system tip protein VgrG
DM39_RS33580	DM39_5900, DM39_RS33580, WP_040131418.1, tssI	s Burkholderia pseudomultivorans GCF 000755725.1	gene	type VI secretion system tip protein VgrG
DM39_RS34740	DM39_6136, DM39_RS34740, WP_040131645.1	s Burkholderia pseudomultivorans GCF 000755725.1	gene	type VI secretion system tip protein VgrG
DM39_RS34760	DM39_6140, DM39_RS34760, WP_040131648.1	s Burkholderia pseudomultivorans GCF 000755725.1	gene	type VI secretion system tip protein VgrG
DM39_RS34775	DM39_6144, DM39_RS34775, WP_052102566.1	s Burkholderia pseudomultivorans GCF 000755725.1	gene	type VI secretion system tip protein VgrG
ABD05_RS12265	ABD05_12280, ABD05_RS12265, WP_047900360.1	s Burkholderia pyrrocinia GCF 001028665.1	gene	type VI secretion system tip protein VgrG
ABD05_RS12360	ABD05_12375, ABD05_RS12360, WP_047900374.1	s Burkholderia pyrrocinia GCF 001028665.1	gene	type VI secretion system tip protein VgrG
ABD05_RS17815	ABD05_17815, ABD05_RS17815, WP_047901493.1, vgrG	s Burkholderia pyrrocinia GCF 001028665.1	gene	type VI secretion system tip protein VgrG
ABD05_RS18865	ABD05_18865, ABD05_RS18865, WP_047901673.1, vgrG	s Burkholderia pyrrocinia GCF 001028665.1	gene	type VI secretion system tip protein VgrG
ABD05_RS21265	ABD05_21265, ABD05_RS21265, WP_047903705.1, tssI	s Burkholderia pyrrocinia GCF 001028665.1	gene	type VI secretion system tip protein VgrG
ABD05_RS24030	ABD05_24030, ABD05_RS24030, WP_047902538.1, tssI	s Burkholderia pyrrocinia GCF 001028665.1	gene	type VI secretion system tip protein VgrG
ABD05_RS24230	ABD05_24230, ABD05_RS24230, WP_047902572.1, tssI	s Burkholderia pyrrocinia GCF 001028665.1	gene	type VI secretion system tip protein VgrG
ABD05_RS25495	ABD05_25500, ABD05_RS25495, WP_047902785.1	s Burkholderia pyrrocinia GCF 001028665.1	gene	LWXIA domain-containing protein
ABD05_RS26980	ABD05_26985, ABD05_RS26980, WP_047903022.1, vgrG	s Burkholderia pyrrocinia GCF 001028665.1	gene	type VI secretion system tip protein VgrG
ABD05_RS27135	ABD05_27140, ABD05_RS27135, WP_047903049.1	s Burkholderia pyrrocinia GCF 001028665.1	gene	type VI secretion system tip protein VgrG
CUJ89_RS00150	CUJ89_00150, CUJ89_RS00150, WP_114175290.1	s Burkholderia pyrrocinia-B GCF 003330765.1	gene	type VI secretion system tip protein VgrG
CUJ89_RS01180	CUJ89_01185, CUJ89_RS01180, WP_114175621.1	s Burkholderia pyrrocinia-B GCF 003330765.1	gene	type VI secretion system tip protein VgrG
CUJ89_RS14675	CUJ89_14690, CUJ89_RS14675, WP_114177947.1	s Burkholderia pyrrocinia-B GCF 003330765.1	gene	type VI secretion system tip protein VgrG
CUJ89_RS02110	CUJ89_02115, CUJ89_RS02110, WP_114175824.1	s Burkholderia pyrrocinia-B GCF 003330765.1	gene	type VI secretion system tip protein VgrG
CUJ89_RS02170	CUJ89_02175, CUJ89_RS02170, WP_114175846.1	s Burkholderia pyrrocinia-B GCF 003330765.1	gene	type VI secretion system tip protein VgrG
CUJ89_RS02280	CUJ89_02285, CUJ89_RS02280, WP_114175887.1	s Burkholderia pyrrocinia-B GCF 003330765.1	gene	type VI secretion system tip protein VgrG
CUJ89_RS19325	CUJ89_19340, CUJ89_RS19325, WP_114179105.1, vgrG	s Burkholderia pyrrocinia-B GCF 003330765.1	gene	type VI secretion system tip protein VgrG
CUJ89_RS19800	CUJ89_19815, CUJ89_RS19800, WP_114179187.1, tssI	s Burkholderia pyrrocinia-B GCF 003330765.1	gene	type VI secretion system tip protein VgrG
CUJ89_RS20275	CUJ89_20285, CUJ89_RS20275, WP_114179272.1, vgrG	s Burkholderia pyrrocinia-B GCF 003330765.1	gene	type VI secretion system tip protein VgrG
CUJ89_RS21060	CUJ89_21070, CUJ89_RS21060, WP_114179402.1	s Burkholderia pyrrocinia-B GCF 003330765.1	gene	LWXIA domain-containing protein
CUJ89_RS22580	CUJ89_22590, CUJ89_RS22580, WP_114179647.1	s Burkholderia pyrrocinia-B GCF 003330765.1	gene	type VI secretion system tip protein VgrG
CUJ89_RS24265	CUJ89_24265, CUJ89_RS24265, WP_114179933.1, tssI	s Burkholderia pyrrocinia-B GCF 003330765.1	gene	type VI secretion system tip protein VgrG
CUJ89_RS25155	CUJ89_25155, CUJ89_RS25155, WP_114181550.1	s Burkholderia pyrrocinia-B GCF 003330765.1	gene	type VI secretion system tip protein VgrG
CUJ89_RS30210	CUJ89_30205, CUJ89_RS30210, WP_114180925.1	s Burkholderia pyrrocinia-B GCF 003330765.1	gene	type VI secretion system tip protein VgrG
CUJ89_RS30570	CUJ89_30565, CUJ89_RS30570, WP_114180988.1	s Burkholderia pyrrocinia-B GCF 003330765.1	gene	type VI secretion system tip protein VgrG
CUJ89_RS35140	CUJ89_35150, CUJ89_RS35140, WP_114182037.1	s Burkholderia pyrrocinia-B GCF 003330765.1	gene	type VI secretion system tip protein VgrG
DT99_RS06760	DT99_006760, DT99_RS06760, WP_034186681.1, tssI	s Burkholderia seminalis GCF 000705535.2	gene	type VI secretion system tip protein VgrG
DT99_RS00130	DT99_000130, DT99_RS00130, WP_034188230.1	s Burkholderia seminalis GCF 000705535.2	gene	type VI secretion system tip protein VgrG
DT99_RS11670	DT99_011670, DT99_RS11670, WP_034190365.1	s Burkholderia seminalis GCF 000705535.2	gene	type VI secretion system tip protein VgrG
DT99_RS13875	DT99_013875, DT99_RS13875, WP_034189072.1	s Burkholderia seminalis GCF 000705535.2	gene	type VI secretion system tip protein VgrG
DT99_RS02195	DT99_002195, DT99_RS02195, WP_034189796.1	s Burkholderia seminalis GCF 000705535.2	gene	type VI secretion system tip protein VgrG
DT99_RS02310	DT99_002310, DT99_RS02310, WP_034187519.1	s Burkholderia seminalis GCF 000705535.2	gene	type VI secretion system tip protein VgrG
DT99_RS17110	DT99_017110, DT99_RS17110, WP_034189685.1	s Burkholderia seminalis GCF 000705535.2	gene	type VI secretion system tip protein VgrG
DT99_RS24370	DT99_024370, DT99_RS24370, WP_034187890.1	s Burkholderia seminalis GCF 000705535.2	gene	type VI secretion system tip protein VgrG
DT99_RS26090	DT99_026090, DT99_RS26090, WP_034189408.1	s Burkholderia seminalis GCF 000705535.2	gene	LWXIA domain-containing protein
AQ611_RS07900	AQ611_07860, AQ611_RS07900, WP_069234175.1, vgrG	s Burkholderia singularis GCF 001718875.1	gene	type VI secretion system tip protein VgrG
WS54_RS09165	WP_059780628.1, WS54_08660, WS54_RS09165	s Burkholderia sp001522585 GCF 001522585.2	gene	LWXIA domain-containing protein
WS54_RS09955	WP_059786117.1, WS54_09395, WS54_RS09955, tssI	s Burkholderia sp001522585 GCF 001522585.2	gene	type VI secretion system tip protein VgrG
WS54_RS19685	WP_034206963.1, WS54_18565, WS54_RS19685	s Burkholderia sp001522585 GCF 001522585.2	gene	type VI secretion system tip protein VgrG
WS54_RS19775	WP_059782663.1, WS54_18660, WS54_RS19775, tssI	s Burkholderia sp001522585 GCF 001522585.2	gene	type VI secretion system tip protein VgrG
WS54_RS24450	WP_059782071.1, WS54_23095, WS54_RS24450	s Burkholderia sp001522585 GCF 001522585.2	gene	type VI secretion system tip protein VgrG
WS54_RS25530	WP_034208089.1, WS54_24120, WS54_RS25530	s Burkholderia sp001522585 GCF 001522585.2	gene	type VI secretion system tip protein VgrG
WS54_RS29840	WP_034209498.1, WS54_28175, WS54_RS29840	s Burkholderia sp001522585 GCF 001522585.2	gene	type VI secretion system tip protein VgrG
WS54_RS32785	WP_059786641.1, WS54_30975, WS54_RS32785	s Burkholderia sp001522585 GCF 001522585.2	gene	LWXIA domain-containing protein
WS86_RS07375	WP_157131027.1, WS86_06855, WS86_RS07375, tssI	s Burkholderia sp001524625 GCF 001524625.2	gene	type VI secretion system tip protein VgrG
WS86_RS12095	WP_059641664.1, WS86_11175, WS86_RS12095, vgrG	s Burkholderia sp001524625 GCF 001524625.2	gene	type VI secretion system tip protein VgrG
WS86_RS12110	WP_059641661.1, WS86_11180, WS86_RS12110, vgrG	s Burkholderia sp001524625 GCF 001524625.2	gene	type VI secretion system tip protein VgrG
WS86_RS12135	WP_059641649.1, WS86_11200, WS86_RS12135, tssI	s Burkholderia sp001524625 GCF 001524625.2	gene	type VI secretion system tip protein VgrG
WS86_RS12205	WP_059641620.1, WS86_11260, WS86_RS12205, tssI	s Burkholderia sp001524625 GCF 001524625.2	gene	type VI secretion system tip protein VgrG
WS86_RS23160	WP_060819832.1, WS86_21310, WS86_RS23160, vgrG	s Burkholderia sp001524625 GCF 001524625.2	gene	type VI secretion system tip protein VgrG
WS86_RS23165	WP_059645846.1, WS86_21315, WS86_RS23165, vgrG	s Burkholderia sp001524625 GCF 001524625.2	gene	type VI secretion system tip protein VgrG
WS86_RS32110	WP_059644666.1, WS86_29545, WS86_RS32110, tssI	s Burkholderia sp001524625 GCF 001524625.2	gene	type VI secretion system tip protein VgrG
WS86_RS32700	WP_082745100.1, WS86_30100, WS86_RS32700, tssI	s Burkholderia sp001524625 GCF 001524625.2	gene	type VI secretion system tip protein VgrG
D5R55_RS06885	D5R55_06885, D5R55_RS06885, WP_126360746.1, tssI	s Burkholderia sp002223185 GCF 003966315.1	gene	type VI secretion system tip protein VgrG
D5R55_RS09755	D5R55_09755, D5R55_RS09755, WP_126361758.1, tssI	s Burkholderia sp002223185 GCF 003966315.1	gene	type VI secretion system tip protein VgrG
D5R55_RS09850	D5R55_09850, D5R55_RS09850, WP_126361793.1, tssI	s Burkholderia sp002223185 GCF 003966315.1	gene	type VI secretion system tip protein VgrG
D5R55_RS01170	D5R55_01170, D5R55_RS01170, WP_126359226.1	s Burkholderia sp002223185 GCF 003966315.1	gene	type VI secretion system tip protein VgrG
D5R55_RS02080	D5R55_02080, D5R55_RS02080, WP_126359418.1	s Burkholderia sp002223185 GCF 003966315.1	gene	type VI secretion system tip protein VgrG
D5R55_RS02175	D5R55_02175, D5R55_RS02175, WP_126359447.1	s Burkholderia sp002223185 GCF 003966315.1	gene	type VI secretion system tip protein VgrG
D5R55_RS18455	D5R55_18450, D5R55_RS18455, WP_126364562.1	s Burkholderia sp002223185 GCF 003966315.1	gene	LWXIA domain-containing protein
D5R55_RS25980	D5R55_25975, D5R55_RS25980, WP_126367091.1, vgrG	s Burkholderia sp002223185 GCF 003966315.1	gene	type VI secretion system tip protein VgrG
D5R55_RS28505	D5R55_28500, D5R55_RS28505, WP_126367943.1	s Burkholderia sp002223185 GCF 003966315.1	gene	type VI secretion system tip protein VgrG
D5R55_RS29360	D5R55_29355, D5R55_RS29360, WP_126368222.1, vgrG	s Burkholderia sp002223185 GCF 003966315.1	gene	type VI secretion system tip protein VgrG
D5R55_RS33270	D5R55_33265, D5R55_RS33270, WP_126368890.1, tssI	s Burkholderia sp002223185 GCF 003966315.1	gene	type VI secretion system tip protein VgrG
D5R55_RS34230	D5R55_34225, D5R55_RS34230, WP_126369046.1	s Burkholderia sp002223185 GCF 003966315.1	gene	LWXIA domain-containing protein
D5R55_RS36050	D5R55_36045, D5R55_RS36050, WP_126369525.1	s Burkholderia sp002223185 GCF 003966315.1	gene	type VI secretion system tip protein VgrG
BBJ41_RS12045	BBJ41_12045, BBJ41_RS12045, WP_069746587.1	s Burkholderia stabilis GCF 001742165.1	gene	type VI secretion system tip protein VgrG
BBJ41_RS12160	BBJ41_12160, BBJ41_RS12160, WP_069746602.1	s Burkholderia stabilis GCF 001742165.1	gene	type VI secretion system tip protein VgrG
BBJ41_RS15585	BBJ41_15585, BBJ41_RS15585, WP_069747146.1	s Burkholderia stabilis GCF 001742165.1	gene	type VI secretion system tip protein VgrG
BBJ41_RS18060	BBJ41_18060, BBJ41_RS18060, WP_069747512.1	s Burkholderia stabilis GCF 001742165.1	gene	type VI secretion system tip protein VgrG
BBJ41_RS23320	BBJ41_23320, BBJ41_RS23320, WP_069748641.1, tssI	s Burkholderia stabilis GCF 001742165.1	gene	type VI secretion system tip protein VgrG
BBJ41_RS41240	BBJ41_23905, BBJ41_RS41240, WP_069748740.1	s Burkholderia stabilis GCF 001742165.1	gene	LWXIA domain-containing protein
BBJ41_RS25130	BBJ41_25130, BBJ41_RS25130, WP_167362215.1, tssI	s Burkholderia stabilis GCF 001742165.1	gene	type VI secretion system tip protein VgrG
BBJ41_RS28190	BBJ41_28190, BBJ41_RS28190, WP_069749483.1	s Burkholderia stabilis GCF 001742165.1	gene	type VI secretion system tip protein VgrG
BBJ41_RS32550	BBJ41_32550, BBJ41_RS32550, WP_069750235.1, vgrG	s Burkholderia stabilis GCF 001742165.1	gene	type VI secretion system tip protein VgrG
BBJ41_RS34570	BBJ41_34570, BBJ41_RS34570, WP_069750822.1	s Burkholderia stabilis GCF 001742165.1	gene	LWXIA domain-containing protein
BBJ41_RS36185	BBJ41_36185, BBJ41_RS36185, WP_069751492.1	s Burkholderia stabilis GCF 001742165.1	gene	type VI secretion system tip protein VgrG
WT74_RS11575	WP_059878839.1, WT74_11550, WT74_RS11575	s Burkholderia stagnalis GCF 001718955.1	gene	type VI secretion system tip protein VgrG
WT74_RS02240	WP_069236521.1, WT74_02235, WT74_RS02240	s Burkholderia stagnalis GCF 001718955.1	gene	type VI secretion system tip protein VgrG
WT74_RS00210	WP_069236518.1, WT74_00210, WT74_RS00210, tssI	s Burkholderia stagnalis GCF 001718955.1	gene	type VI secretion system tip protein VgrG
WT74_RS21270	WP_069236610.1, WT74_21240, WT74_RS21270, tssI	s Burkholderia stagnalis GCF 001718955.1	gene	type VI secretion system tip protein VgrG
WT74_RS22300	WP_060018698.1, WT74_22275, WT74_RS22300	s Burkholderia stagnalis GCF 001718955.1	gene	type VI secretion system tip protein VgrG
WT74_RS23030	WP_060018776.1, WT74_23005, WT74_RS23030, tssI	s Burkholderia stagnalis GCF 001718955.1	gene	type VI secretion system tip protein VgrG
WT74_RS24500	WP_081075407.1, WT74_24470, WT74_RS24500	s Burkholderia stagnalis GCF 001718955.1	gene	type VI secretion system tip protein VgrG
WT74_RS26935	WP_060015152.1, WT74_26905, WT74_RS26935, tssI	s Burkholderia stagnalis GCF 001718955.1	gene	type VI secretion system tip protein VgrG
WT74_RS29310	WP_060015524.1, WT74_29285, WT74_RS29310	s Burkholderia stagnalis GCF 001718955.1	gene	LWXIA domain-containing protein
WT74_RS30600	WP_069236644.1, WT74_30570, WT74_RS30600, tssI	s Burkholderia stagnalis GCF 001718955.1	gene	type VI secretion system tip protein VgrG
WT74_RS35625	WP_081075712.1, WT74_RS35625	s Burkholderia stagnalis GCF 001718955.1	gene	DUF2345 domain-containing protein
WS51_RS08400	WP_059769088.1, WS51_08400, WS51_RS08400, tssI	s Burkholderia territorii GCF 001718335.1	gene	type VI secretion system tip protein VgrG
WS51_RS22715	WP_060304592.1, WS51_22700, WS51_RS22715	s Burkholderia territorii GCF 001718335.1	gene	type VI secretion system tip protein VgrG
WS51_RS23635	WP_069229842.1, WS51_23620, WS51_RS23635	s Burkholderia territorii GCF 001718335.1	gene	type VI secretion system tip protein VgrG
WS51_RS10945	WP_069229198.1, WS51_10940, WS51_RS10945	s Burkholderia territorii GCF 001718335.1	gene	type VI secretion system tip protein VgrG
WS51_RS12700	WP_069229272.1, WS51_12695, WS51_RS12700	s Burkholderia territorii GCF 001718335.1	gene	type VI secretion system tip protein VgrG
WS51_RS12780	WP_069229276.1, WS51_12775, WS51_RS12780	s Burkholderia territorii GCF 001718335.1	gene	type VI secretion system tip protein VgrG
WS51_RS28185	WP_069230161.1, WS51_28175, WS51_RS28185, vgrG	s Burkholderia territorii GCF 001718335.1	gene	type VI secretion system tip protein VgrG
WS51_RS28190	WP_069230162.1, WS51_28180, WS51_RS28190, vgrG	s Burkholderia territorii GCF 001718335.1	gene	type VI secretion system tip protein VgrG
WS51_RS28625	WP_069230219.1, WS51_28615, WS51_RS28625, tssI	s Burkholderia territorii GCF 001718335.1	gene	type VI secretion system tip protein VgrG
BTH_RS00450	BTH_II0089, BTH_RS00450, WP_011400785.1	s Burkholderia thailandensis GCF 000012365.1	gene	type VI secretion system tip protein VgrG
BTH_RS00660	BTH_II0129, BTH_RS00660, WP_011400805.1, tssI	s Burkholderia thailandensis GCF 000012365.1	gene	type VI secretion system tip protein VgrG
BTH_RS01375	BTH_II0265, BTH_RS01375, WP_009895034.1, tssI	s Burkholderia thailandensis GCF 000012365.1	gene	type VI secretion system tip protein VgrG
BTH_RS04480	BTH_II0863, BTH_RS04480, WP_009896187.1, tssI	s Burkholderia thailandensis GCF 000012365.1	gene	type VI secretion system tip protein VgrG
BTH_RS07370	BTH_II1436, BTH_RS07370, WP_009897220.1, tssI	s Burkholderia thailandensis GCF 000012365.1	gene	type VI secretion system tip protein VgrG
BTH_RS09690	BTH_II1893, BTH_RS09690, WP_009893768.1, vgrG	s Burkholderia thailandensis GCF 000012365.1	gene	type VI secretion system tip protein VgrG
BTH_RS09695	BTH_II1894, BTH_RS09695, WP_011401423.1, vgrG	s Burkholderia thailandensis GCF 000012365.1	gene	type VI secretion system tip protein VgrG
BTH_RS25950	BTH_I2693, BTH_RS25950, WP_009891770.1, tssI	s Burkholderia thailandensis GCF 000012365.1	gene	type VI secretion system tip protein VgrG
BTH_RS25975	BTH_I2697, BTH_RS25975, WP_009891777.1	s Burkholderia thailandensis GCF 000012365.1	gene	type VI secretion system tip protein VgrG
BTH_RS26010	BTH_I2705, BTH_RS26010, WP_009891789.1	s Burkholderia thailandensis GCF 000012365.1	gene	type VI secretion system tip protein VgrG
BTH_RS28605	BTH_I3225, BTH_RS28605, WP_011400785.1	s Burkholderia thailandensis GCF 000012365.1	gene	type VI secretion system tip protein VgrG
WK67_RS00510	WK67_00510, WK67_RS00510, WP_069269462.1, tssI	s Burkholderia ubonensis GCF 001718855.1	gene	type VI secretion system tip protein VgrG
WK67_RS00550	WK67_00550, WK67_RS00550, WP_069269468.1, vgrG	s Burkholderia ubonensis GCF 001718855.1	gene	type VI secretion system tip protein VgrG
WK67_RS03355	WK67_03360, WK67_RS03355, WP_155123051.1, tssI	s Burkholderia ubonensis GCF 001718855.1	gene	type VI secretion system tip protein VgrG
WK67_RS16250	WK67_16250, WK67_RS16250, WP_069270445.1, tssI	s Burkholderia ubonensis GCF 001718855.1	gene	type VI secretion system tip protein VgrG
WK67_RS20005	WK67_20005, WK67_RS20005, WP_080485684.1, tssI	s Burkholderia ubonensis GCF 001718855.1	gene	type VI secretion system tip protein VgrG
WK67_RS20290	WK67_20290, WK67_RS20290, WP_069270629.1, tssI	s Burkholderia ubonensis GCF 001718855.1	gene	type VI secretion system tip protein VgrG
WK67_RS05460	WK67_05470, WK67_RS05460, WP_069269833.1, tssI	s Burkholderia ubonensis GCF 001718855.1	gene	type VI secretion system tip protein VgrG
WK67_RS05615	WK67_05630, WK67_RS05615, WP_069269841.1, tssI	s Burkholderia ubonensis GCF 001718855.1	gene	type VI secretion system tip protein VgrG
WK67_RS07760	WK67_07770, WK67_RS07760, WP_060156967.1, tssI	s Burkholderia ubonensis GCF 001718855.1	gene	type VI secretion system tip protein VgrG
WK67_RS08110	WK67_08120, WK67_RS08110, WP_069269969.1, tssI	s Burkholderia ubonensis GCF 001718855.1	gene	type VI secretion system tip protein VgrG
WK67_RS21355	WK67_21360, WK67_RS21355, WP_080485705.1, tssI	s Burkholderia ubonensis GCF 001718855.1	gene	type VI secretion system tip protein VgrG
WK67_RS21995	WK67_22000, WK67_RS21995, WP_069271814.1, tssI	s Burkholderia ubonensis GCF 001718855.1	gene	type VI secretion system tip protein VgrG
WK67_RS22090	WK67_22095, WK67_RS22090, WP_069270870.1, vgrG	s Burkholderia ubonensis GCF 001718855.1	gene	type VI secretion system tip protein VgrG
WK67_RS22705	WK67_22710, WK67_RS22705, WP_080485716.1, tssI	s Burkholderia ubonensis GCF 001718855.1	gene	type VI secretion system tip protein VgrG
WK67_RS22810	WK67_22820, WK67_RS22810, WP_069270927.1, tssI	s Burkholderia ubonensis GCF 001718855.1	gene	type VI secretion system tip protein VgrG
WK67_RS23380	WK67_23385, WK67_RS23380, WP_069270969.1, vgrG	s Burkholderia ubonensis GCF 001718855.1	gene	type VI secretion system tip protein VgrG
WK67_RS23605	WK67_23610, WK67_RS23605, WP_069270989.1, vgrG	s Burkholderia ubonensis GCF 001718855.1	gene	type VI secretion system tip protein VgrG
WK67_RS26370	WK67_26355, WK67_RS26370, WP_060228552.1, vgrG	s Burkholderia ubonensis GCF 001718855.1	gene	type VI secretion system tip protein VgrG
WK67_RS27305	WK67_27290, WK67_RS27305, WP_069271250.1, tssI	s Burkholderia ubonensis GCF 001718855.1	gene	type VI secretion system tip protein VgrG
WK67_RS27820	WK67_27805, WK67_RS27820, WP_069271280.1, tssI	s Burkholderia ubonensis GCF 001718855.1	gene	type VI secretion system tip protein VgrG
WK67_RS29430	WK67_29415, WK67_RS29430, WP_069271887.1, tssI	s Burkholderia ubonensis GCF 001718855.1	gene	type VI secretion system tip protein VgrG
WK67_RS30705	WK67_30690, WK67_RS30705, WP_069271521.1, tssI	s Burkholderia ubonensis GCF 001718855.1	gene	type VI secretion system tip protein VgrG
WK67_RS30760	WK67_30745, WK67_RS30760, WP_069271523.1	s Burkholderia ubonensis GCF 001718855.1	gene	LWXIA domain-containing protein
WK67_RS34550	WK67_34540, WK67_RS34550, WP_069271781.1, vgrG	s Burkholderia ubonensis GCF 001718855.1	gene	type VI secretion system tip protein VgrG
AK36_RS02920	AK36_3554, AK36_RS02920, WP_045577815.1	s Burkholderia vietnamiensis GCF 000959445.1	gene	LWXIA domain-containing protein
AK36_RS03295	AK36_3631, AK36_RS03295, WP_158348936.1	s Burkholderia vietnamiensis GCF 000959445.1	gene	type VI secretion system tip protein VgrG
AK36_RS03870	AK36_3750, AK36_RS03870, WP_106919419.1, vgrG	s Burkholderia vietnamiensis GCF 000959445.1	gene	type VI secretion system tip protein VgrG
AK36_RS16245	AK36_1269, AK36_RS16245, WP_045578817.1	s Burkholderia vietnamiensis GCF 000959445.1	gene	type VI secretion system tip protein VgrG
AK36_RS18385	AK36_1702, AK36_RS18385, WP_045578936.1	s Burkholderia vietnamiensis GCF 000959445.1	gene	type VI secretion system tip protein VgrG
AK36_RS18950	AK36_1816, AK36_RS18950, WP_045579444.1	s Burkholderia vietnamiensis GCF 000959445.1	gene	type VI secretion system tip protein VgrG
AK36_RS22810	AK36_2616, AK36_RS22810, WP_045579257.1, tssI	s Burkholderia vietnamiensis GCF 000959445.1	gene	type VI secretion system tip protein VgrG
AK36_RS23240	AK36_2704, AK36_RS23240, WP_014722782.1	s Burkholderia vietnamiensis GCF 000959445.1	gene	type VI secretion system tip protein VgrG
AK36_RS11760	AK36_364, AK36_RS11760, WP_045578570.1	s Burkholderia vietnamiensis GCF 000959445.1	gene	type VI secretion system tip protein VgrG
AK36_RS11845	AK36_382, AK36_RS11845, WP_011883081.1	s Burkholderia vietnamiensis GCF 000959445.1	gene	type VI secretion system tip protein VgrG
AK36_RS28165	AK36_5666, AK36_RS28165, WP_034193887.1, tssI	s Burkholderia vietnamiensis GCF 000959445.1	gene	type VI secretion system tip protein VgrG
BRPE67_RS04885	BRPE67_ACDS09720, BRPE67_RS04885, WP_014191011.1, vgrG	s Caballeronia cordobensis GCF 000828875.1	gene	type VI secretion system tip protein VgrG
BRPE67_RS23095	BRPE67_CCDS00710, BRPE67_RS23095, WP_045456125.1, vgrG	s Caballeronia cordobensis GCF 000828875.1	gene	type VI secretion system tip protein VgrG
BRPE67_RS26050	BRPE67_CCDS06650, BRPE67_RS26050, WP_045457116.1	s Caballeronia cordobensis GCF 000828875.1	gene	hypothetical protein
BRPE67_RS26970	BRPE67_CCDS08530, BRPE67_RS26970, WP_045457519.1, tssI	s Caballeronia cordobensis GCF 000828875.1	gene	type VI secretion system tip protein VgrG
BRPE67_RS27850	BRPE67_CCDS10280, BRPE67_RS27850, WP_045457872.1, tssI	s Caballeronia cordobensis GCF 000828875.1	gene	type VI secretion system tip protein VgrG
BRPE64_RS31880	BRPE64_ACDS21310, BRPE64_RS31880, WP_016346034.1, tssI	s Caballeronia insecticola GCF 000402035.1	gene	type VI secretion system tip protein VgrG
BRPE64_RS24345	BRPE64_CCDS07760, BRPE64_RS24345, WP_144063510.1	s Caballeronia insecticola GCF 000402035.1	gene	DUF2345 domain-containing protein
SBC1_RS07775	SBC1_15860, SBC1_RS07775, WP_165987528.1, tssI	s Caballeronia sp011493005 GCF 011493005.1	gene	type VI secretion system tip protein VgrG
SBC1_RS10085	SBC1_20530, SBC1_RS10085, WP_165091711.1, vgrG	s Caballeronia sp011493005 GCF 011493005.1	gene	type VI secretion system tip protein VgrG
SBC1_RS02115	SBC1_04320, SBC1_RS02115, WP_165988772.1, tssI	s Caballeronia sp011493005 GCF 011493005.1	gene	type VI secretion system tip protein VgrG
SBC1_RS23355	SBC1_47590, SBC1_RS23355, WP_165095297.1, tssI	s Caballeronia sp011493005 GCF 011493005.1	gene	type VI secretion system tip protein VgrG
BTHE68_RS04015	BTHE68_07910, BTHE68_RS04015, WP_162066777.1	s Caballeronia sp018408855 GCF 009938265.1	gene	DUF2345 domain-containing protein
BTHE68_RS23160	BTHE68_45580, BTHE68_RS23160, WP_162068638.1, vgrG	s Caballeronia sp018408855 GCF 009938265.1	gene	type VI secretion system tip protein VgrG
BTHE68_RS25355	BTHE68_49920, BTHE68_RS25355, WP_162069018.1, tssI	s Caballeronia sp018408855 GCF 009938265.1	gene	type VI secretion system tip protein VgrG
BTHE68_RS28725	BTHE68_56810, BTHE68_RS28725, WP_162069684.1, tssI	s Caballeronia sp018408855 GCF 009938265.1	gene	type VI secretion system tip protein VgrG
BTHE68_RS32830	BTHE68_65160, BTHE68_RS32830, WP_162070428.1, tssI	s Caballeronia sp018408855 GCF 009938265.1	gene	type VI secretion system tip protein VgrG
BTHE68_RS36210	BTHE68_72110, BTHE68_RS36210, WP_162071119.1	s Caballeronia sp018408855 GCF 009938265.1	gene	phage tail protein
CAter10_RS05665	CAter10_1299, CAter10_RS05665, WP_061532651.1, tssI	s Collimonas arenae GCF 001584165.1	gene	type VI secretion system tip protein VgrG
CAter10_RS04355	CAter10_0997, CAter10_RS04355, WP_061532440.1, tssI	s Collimonas arenae GCF 001584165.1	gene	type VI secretion system tip protein VgrG
LT85_RS07000	LT85_1392, LT85_RS07000, WP_038486957.1, vgrG	s Collimonas arenae-A GCF 000786695.1	gene	type VI secretion system tip protein VgrG
LT85_RS09425	LT85_1894, LT85_RS09425, WP_052134967.1, tssI	s Collimonas arenae-A GCF 000786695.1	gene	type VI secretion system tip protein VgrG
LT85_RS11500	LT85_2315, LT85_RS11500, WP_052135092.1, vgrG	s Collimonas arenae-A GCF 000786695.1	gene	type VI secretion system tip protein VgrG
LT85_RS11535	LT85_2323, LT85_RS11535, WP_156117498.1, vgrG	s Collimonas arenae-A GCF 000786695.1	gene	type VI secretion system tip protein VgrG
LT85_RS14475	LT85_2920, LT85_RS14475, WP_052135196.1, tssI	s Collimonas arenae-A GCF 000786695.1	gene	type VI secretion system tip protein VgrG
LT85_RS17590	LT85_3560, LT85_RS17590, WP_081992489.1, tssI	s Collimonas arenae-A GCF 000786695.1	gene	type VI secretion system tip protein VgrG
LT85_RS19230	LT85_3874, LT85_RS19230, WP_038492094.1, tssI	s Collimonas arenae-A GCF 000786695.1	gene	type VI secretion system tip protein VgrG
LT85_RS19525	LT85_3931, LT85_RS19525, WP_038492216.1, vgrG	s Collimonas arenae-A GCF 000786695.1	gene	type VI secretion system tip protein VgrG
LT85_RS20325	LT85_4099, LT85_RS20325, WP_038492593.1, tssI	s Collimonas arenae-A GCF 000786695.1	gene	type VI secretion system tip protein VgrG
LT85_RS03685	LT85_RS03685, WP_081991996.1, vgrG	s Collimonas arenae-A GCF 000786695.1	gene	type VI secretion system tip protein VgrG
CFter6_RS00485	CFter6_0109, CFter6_RS00485, WP_061542136.1	s Collimonas fungivorans GCF 001584145.1	gene	type VI secretion system tip protein VgrG
CFter6_RS06010	CFter6_1277, CFter6_RS06010, WP_082814625.1	s Collimonas fungivorans GCF 001584145.1	gene	type VI secretion system tip protein VgrG
CFter6_RS06415	CFter6_1364, CFter6_RS06415, WP_061539221.1	s Collimonas fungivorans GCF 001584145.1	gene	type VI secretion system tip protein VgrG
CFter6_RS10245	CFter6_2212, CFter6_RS10245, WP_082814687.1	s Collimonas fungivorans GCF 001584145.1	gene	type VI secretion system tip protein VgrG
CFter6_RS10345	CFter6_2233, CFter6_RS10345, WP_061539851.1	s Collimonas fungivorans GCF 001584145.1	gene	type VI secretion system tip protein VgrG
CFter6_RS13240	CFter6_2865, CFter6_RS13240, WP_082814764.1	s Collimonas fungivorans GCF 001584145.1	gene	type VI secretion system tip protein VgrG
CFter6_RS16240	CFter6_3535, CFter6_RS16240, WP_061540812.1	s Collimonas fungivorans GCF 001584145.1	gene	type VI secretion system tip protein VgrG
CFter6_RS00155	CFter6_0035, CFter6_RS00155, WP_061538215.1	s Collimonas fungivorans GCF 001584145.1	gene	type VI secretion system tip protein VgrG
CFter6_RS03635	CFter6_0773, CFter6_RS03635, WP_061538768.1	s Collimonas fungivorans GCF 001584145.1	gene	type VI secretion system tip protein VgrG
CFter6_RS00405	CFter6_0093, CFter6_RS00405, WP_061538261.1, tssI	s Collimonas fungivorans GCF 001584145.1	gene	type VI secretion system tip protein VgrG
CFU_RS05540	CFU_1070, CFU_RS05540, WP_014005056.1	s Collimonas fungivorans-A GCF 000221045.1	gene	type VI secretion system tip protein VgrG
CFU_RS00130	CFU_0024, CFU_RS00130, WP_014004018.1	s Collimonas fungivorans-A GCF 000221045.1	gene	type VI secretion system tip protein VgrG
CFU_RS14475	CFU_2806, CFU_RS14475, WP_014006785.1	s Collimonas fungivorans-A GCF 000221045.1	gene	type VI secretion system tip protein VgrG
CFU_RS02780	CFU_0538, CFU_RS02780, WP_014004529.1	s Collimonas fungivorans-A GCF 000221045.1	gene	type VI secretion system tip protein VgrG
CFU_RS00325	CFU_0063, CFU_RS00325, WP_050808428.1, tssI	s Collimonas fungivorans-A GCF 000221045.1	gene	type VI secretion system tip protein VgrG
CFU_RS00405	CFU_0079, CFU_RS00405, WP_050808701.1	s Collimonas fungivorans-A GCF 000221045.1	gene	type VI secretion system tip protein VgrG
CPter91_RS05095	CPter91_1091, CPter91_RS05095, WP_061937798.1, tssI	s Collimonas pratensis GCF 001584185.1	gene	type VI secretion system tip protein VgrG
CPter91_RS10525	CPter91_2270, CPter91_RS10525, WP_061939969.1	s Collimonas pratensis GCF 001584185.1	gene	type VI secretion system tip protein VgrG
CPter91_RS10815	CPter91_2337, CPter91_RS10815, WP_082792764.1, tssI	s Collimonas pratensis GCF 001584185.1	gene	type VI secretion system tip protein VgrG
CPter91_RS00120	CPter91_0024, CPter91_RS00120, WP_082792475.1	s Collimonas pratensis GCF 001584185.1	gene	type VI secretion system tip protein VgrG
CPter91_RS12145	CPter91_2631, CPter91_RS12145, WP_150119670.1	s Collimonas pratensis GCF 001584185.1	gene	type VI secretion system tip protein VgrG
CPter91_RS01390	CPter91_0295, CPter91_RS01390, WP_061935986.1	s Collimonas pratensis GCF 001584185.1	gene	type VI secretion system tip protein VgrG
CPter91_RS17750	CPter91_3845, CPter91_RS17750, WP_061942504.1, tssI	s Collimonas pratensis GCF 001584185.1	gene	type VI secretion system tip protein VgrG
CPter91_RS24705	CPter91_5374, CPter91_RS24705, WP_061945409.1, tssI	s Collimonas pratensis GCF 001584185.1	gene	type VI secretion system tip protein VgrG
CPter91_RS02905	CPter91_0621, CPter91_RS02905, WP_061936690.1	s Collimonas pratensis GCF 001584185.1	gene	type VI secretion system tip protein VgrG
DELCS14_RS11705	DELCS14_RS11705, DelCs14_2325, WP_013801791.1, tssI	s Comamonas acidovorans GCF 000214395.1	gene	type VI secretion system tip protein VgrG
DELCS14_RS14680	DELCS14_RS14680, DelCs14_2955, WP_013802345.1, tssI	s Comamonas acidovorans GCF 000214395.1	gene	type VI secretion system tip protein VgrG
DELCS14_RS01490	DELCS14_RS01490, DelCs14_0306, WP_013800175.1, tssI	s Comamonas acidovorans GCF 000214395.1	gene	type VI secretion system tip protein VgrG
BI380_RS05375	BI380_05375, BI380_RS05375, WP_046239314.1, tssI	s Comamonas tsuruhatensis GCF 001753225.1	gene	type VI secretion system tip protein VgrG
BI380_RS01230	BI380_01230, BI380_RS01230, WP_070080316.1, tssI	s Comamonas tsuruhatensis GCF 001753225.1	gene	type VI secretion system tip protein VgrG
BI380_RS21240	BI380_21240, BI380_RS21240, WP_070080753.1, tssI	s Comamonas tsuruhatensis GCF 001753225.1	gene	type VI secretion system tip protein VgrG
BI380_RS23390	BI380_23390, BI380_RS23390, WP_070080808.1, tssI	s Comamonas tsuruhatensis GCF 001753225.1	gene	type VI secretion system tip protein VgrG
F7R26_RS16320	F7R26_016315, F7R26_RS16320, WP_150993587.1, tssI	s Cupriavidus basilensis GCF 008801925.2	gene	type VI secretion system tip protein VgrG
F7R26_RS03690	F7R26_003685, F7R26_RS03690, WP_150988720.1, tssI	s Cupriavidus basilensis GCF 008801925.2	gene	type VI secretion system tip protein VgrG
F7R26_RS22385	F7R26_022375, F7R26_RS22385, WP_150984395.1, vgrG	s Cupriavidus basilensis GCF 008801925.2	gene	type VI secretion system tip protein VgrG
F7R26_RS23815	F7R26_023805, F7R26_RS23815, WP_150984977.1, vgrG	s Cupriavidus basilensis GCF 008801925.2	gene	type VI secretion system tip protein VgrG
F7R26_RS31285	F7R26_031275, F7R26_RS31285, WP_150986118.1, tssI	s Cupriavidus basilensis GCF 008801925.2	gene	type VI secretion system tip protein VgrG
FZF10_RS24850	FZF10_RS24850, WP_149138374.1, vgrG	s Cupriavidus campinensis GCF 008271425.1	gene	type VI secretion system tip protein VgrG
FZF10_RS27220	FZF10_RS27220, WP_149138698.1, tssI	s Cupriavidus campinensis GCF 008271425.1	gene	type VI secretion system tip protein VgrG
FZF10_RS28820	FZF10_RS28820, WP_149138929.1, vgrG	s Cupriavidus campinensis GCF 008271425.1	gene	type VI secretion system tip protein VgrG
CR3_RS08080	CR3_1506, CR3_RS08080, WP_053821908.1	s Cupriavidus gilardii GCF 001281465.1	gene	type VI secretion system tip protein VgrG
BJN34_RS07980	BJN34_07960, BJN34_RS07980, WP_078198505.1, vgrG	s Cupriavidus lacunae GCF 002011925.2	gene	type VI secretion system tip protein VgrG
BJN34_RS11360	BJN34_11280, BJN34_RS11360, WP_078196695.1, vgrG	s Cupriavidus lacunae GCF 002011925.2	gene	type VI secretion system tip protein VgrG
BJN34_RS13565	BJN34_13545, BJN34_RS13565, WP_078197069.1, vgrG	s Cupriavidus lacunae GCF 002011925.2	gene	type VI secretion system tip protein VgrG
BJN34_RS34710	BJN34_34430, BJN34_RS34710, WP_078201186.1, tssI	s Cupriavidus lacunae GCF 002011925.2	gene	type VI secretion system tip protein VgrG
BJN34_RS35035	BJN34_34755, BJN34_RS35035, WP_078201233.1, vgrG	s Cupriavidus lacunae GCF 002011925.2	gene	type VI secretion system tip protein VgrG
BKK80_RS10165	BKK80_10165, BKK80_RS10165, WP_071069262.1, tssI	s Cupriavidus malaysiensis GCF 001854325.1	gene	type VI secretion system tip protein VgrG
BKK80_RS10225	BKK80_10225, BKK80_RS10225, WP_071069268.1, tssI	s Cupriavidus malaysiensis GCF 001854325.1	gene	type VI secretion system tip protein VgrG
BKK80_RS22335	BKK80_22335, BKK80_RS22335, WP_071071345.1, tssI	s Cupriavidus malaysiensis GCF 001854325.1	gene	type VI secretion system tip protein VgrG
BKK80_RS30210	BKK80_30210, BKK80_RS30210, WP_071072471.1, tssI	s Cupriavidus malaysiensis GCF 001854325.1	gene	type VI secretion system tip protein VgrG
BKK80_RS30700	BKK80_30700, BKK80_RS30700, WP_071038744.1, tssI	s Cupriavidus malaysiensis GCF 001854325.1	gene	type VI secretion system tip protein VgrG
RMET_RS03160	RMET_RS03160, Rmet_0626, WP_011515483.1, vgrG	s Cupriavidus metallidurans GCF 000196015.1	gene	type VI secretion system tip protein VgrG
RMET_RS24635	RMET_RS24635, Rmet_4796, WP_011519224.1, vgrG	s Cupriavidus metallidurans GCF 000196015.1	gene	type VI secretion system tip protein VgrG
E6A55_RS11440	E6A55_11430, E6A55_RS11440, WP_011615561.1, tssI	s Cupriavidus necator GCF 004798725.1	gene	type VI secretion system tip protein VgrG
E6A55_RS03160	E6A55_03160, E6A55_RS03160, WP_136227803.1	s Cupriavidus necator GCF 004798725.1	gene	type VI secretion system tip protein VgrG
E6A55_RS03310	E6A55_03310, E6A55_RS03310, WP_011614633.1, tssI	s Cupriavidus necator GCF 004798725.1	gene	type VI secretion system tip protein VgrG
E6A55_RS24950	E6A55_24930, E6A55_RS24950, WP_011617031.1, tssI	s Cupriavidus necator GCF 004798725.1	gene	type VI secretion system tip protein VgrG
E6A55_RS29840	E6A55_29820, E6A55_RS29840, WP_011617649.1, tssI	s Cupriavidus necator GCF 004798725.1	gene	type VI secretion system tip protein VgrG
E6A55_RS31445	E6A55_31425, E6A55_RS31445, WP_041688575.1, tssI	s Cupriavidus necator GCF 004798725.1	gene	type VI secretion system tip protein VgrG
JTE92_RS09450	JTE92_09450, JTE92_RS09450, WP_063239717.1	s Cupriavidus oxalaticus GCF 016894385.1	gene	hypothetical protein
JTE92_RS10360	JTE92_10360, JTE92_RS10360, WP_063237285.1, tssI	s Cupriavidus oxalaticus GCF 016894385.1	gene	type VI secretion system tip protein VgrG
JTE92_RS19470	JTE92_19470, JTE92_RS19470, WP_063241820.1, tssI	s Cupriavidus oxalaticus GCF 016894385.1	gene	type VI secretion system tip protein VgrG
JTE92_RS25905	JTE92_25905, JTE92_RS25905, WP_063240541.1, tssI	s Cupriavidus oxalaticus GCF 016894385.1	gene	type VI secretion system tip protein VgrG
E0W60_RS03375	E0W60_03375, E0W60_RS03375, WP_135703024.1	s Cupriavidus oxalaticus-A GCF 004768545.1	gene	hypothetical protein
E0W60_RS17720	E0W60_17720, E0W60_RS17720, WP_135705084.1, tssI	s Cupriavidus oxalaticus-A GCF 004768545.1	gene	type VI secretion system tip protein VgrG
EHF44_RS01345	EHF44_01345, EHF44_RS01345, WP_017513001.1	s Cupriavidus pauculus-C GCF 003854935.1	gene	type VI secretion system tip protein VgrG
EHF44_RS10705	EHF44_10705, EHF44_RS10705, WP_124683731.1, vgrG	s Cupriavidus pauculus-C GCF 003854935.1	gene	type VI secretion system tip protein VgrG
EHF44_RS15705	EHF44_15700, EHF44_RS15705, WP_124684511.1, vgrG	s Cupriavidus pauculus-C GCF 003854935.1	gene	type VI secretion system tip protein VgrG
EHF44_RS16715	EHF44_16710, EHF44_RS16715, WP_124684680.1	s Cupriavidus pauculus-C GCF 003854935.1	gene	phage baseplate assembly protein V
EHF44_RS19470	EHF44_19465, EHF44_RS19470, WP_124685386.1, vgrG	s Cupriavidus pauculus-C GCF 003854935.1	gene	type VI secretion system tip protein VgrG
EHF44_RS25935	EHF44_25930, EHF44_RS25935, WP_124686783.1, vgrG	s Cupriavidus pauculus-C GCF 003854935.1	gene	type VI secretion system tip protein VgrG
REUT_RS00080	REUT_RS00080, Reut_A0013, WP_011296203.1, vgrG	s Cupriavidus pinatubonensis GCF 000203875.1	gene	type VI secretion system tip protein VgrG
REUT_RS08690	REUT_RS08690, Reut_A1726, WP_011297889.1, tssI	s Cupriavidus pinatubonensis GCF 000203875.1	gene	type VI secretion system tip protein VgrG
REUT_RS26745	REUT_RS26745, Reut_B5267, WP_011301378.1, vgrG	s Cupriavidus pinatubonensis GCF 000203875.1	gene	type VI secretion system tip protein VgrG
H9K75_RS13610	H9K75_13610, H9K75_RS13610, WP_187723087.1, tssI	s Diaphorobacter-A aerolatus GCF 014489535.1	gene	type VI secretion system tip protein VgrG
H9K75_RS14995	H9K75_14995, H9K75_RS14995, WP_187723231.1, tssI	s Diaphorobacter-A aerolatus GCF 014489535.1	gene	type VI secretion system tip protein VgrG
H9K75_RS03285	H9K75_03285, H9K75_RS03285, WP_187724756.1, tssI	s Diaphorobacter-A aerolatus GCF 014489535.1	gene	type VI secretion system tip protein VgrG
HH213_RS09510	HH213_09510, HH213_RS09510, WP_169115073.1	s Duganella sp003217375 GCF 012849375.1	gene	type VI secretion system tip protein VgrG
HH213_RS27855	HH213_27855, HH213_RS27855, WP_169114439.1	s Duganella sp003217375 GCF 012849375.1	gene	type VI secretion system tip protein VgrG
HH213_RS28305	HH213_28305, HH213_RS28305, WP_169114486.1	s Duganella sp003217375 GCF 012849375.1	gene	type VI secretion system tip protein VgrG
HH213_RS03955	HH213_03955, HH213_RS03955, WP_169110921.1, tssI	s Duganella sp003217375 GCF 012849375.1	gene	type VI secretion system tip protein VgrG
G5S34_RS08445	G5S34_08435, G5S34_RS08445, WP_182994374.1	s Herbaspirillum frisingense GCF 014171515.1	gene	type VI secretion system tip protein VgrG
G5S34_RS01085	G5S34_01085, G5S34_RS01085, WP_182993509.1	s Herbaspirillum frisingense GCF 014171515.1	gene	type VI secretion system tip protein VgrG
G5S34_RS00145	G5S34_00145, G5S34_RS00145, WP_182993439.1	s Herbaspirillum frisingense GCF 014171515.1	gene	type VI secretion system tip protein VgrG
G5S34_RS20615	G5S34_20560, G5S34_RS20615, WP_182992922.1	s Herbaspirillum frisingense GCF 014171515.1	gene	type VI secretion system tip protein VgrG
E2K99_RS00080	E2K99_00080, E2K99_RS00080, WP_134220972.1	s Herbaspirillum huttiense GCF 004367745.1	gene	type VI secretion system tip protein VgrG
E2K99_RS08665	E2K99_08665, E2K99_RS08665, WP_134221977.1	s Herbaspirillum huttiense GCF 004367745.1	gene	type VI secretion system tip protein VgrG
E2K99_RS01180	E2K99_01180, E2K99_RS01180, WP_134221076.1	s Herbaspirillum huttiense GCF 004367745.1	gene	type VI secretion system tip protein VgrG
E2K99_RS01320	E2K99_01320, E2K99_RS01320, WP_134221090.1	s Herbaspirillum huttiense GCF 004367745.1	gene	type VI secretion system tip protein VgrG
E2K99_RS19245	E2K99_19245, E2K99_RS19245, WP_134223239.1	s Herbaspirillum huttiense GCF 004367745.1	gene	type VI secretion system tip protein VgrG
E2K99_RS19790	E2K99_19790, E2K99_RS19790, WP_134223302.1, tssI	s Herbaspirillum huttiense GCF 004367745.1	gene	type VI secretion system tip protein VgrG
E2K99_RS20940	E2K99_20940, E2K99_RS20940, WP_134223438.1	s Herbaspirillum huttiense GCF 004367745.1	gene	type VI secretion system tip protein VgrG
E2K99_RS21010	E2K99_21010, E2K99_RS21010, WP_134224190.1	s Herbaspirillum huttiense GCF 004367745.1	gene	type VI secretion system tip protein VgrG
E2K99_RS21070	E2K99_21070, E2K99_RS21070, WP_134223453.1	s Herbaspirillum huttiense GCF 004367745.1	gene	type VI secretion system tip protein VgrG
E2K99_RS22290	E2K99_22290, E2K99_RS22290, WP_134223596.1	s Herbaspirillum huttiense GCF 004367745.1	gene	type VI secretion system tip protein VgrG
BUQ72_RS14390	BUQ72_RS14390, WP_079217148.1	s Herbaspirillum robiniae GCF 002025725.1	gene	type VI secretion system tip protein VgrG
BUQ72_RS14415	BUQ72_RS14415, WP_079217152.1, tssI	s Herbaspirillum robiniae GCF 002025725.1	gene	type VI secretion system tip protein VgrG
BUQ72_RS04335	BUQ72_RS04335, WP_079214946.1	s Herbaspirillum robiniae GCF 002025725.1	gene	type VI secretion system tip protein VgrG
BUQ72_RS04395	BUQ72_RS04395, WP_079214958.1, tssI	s Herbaspirillum robiniae GCF 002025725.1	gene	type VI secretion system tip protein VgrG
BUQ72_RS04455	BUQ72_RS04455, WP_079214969.1	s Herbaspirillum robiniae GCF 002025725.1	gene	type VI secretion system tip protein VgrG
RC54_RS06330	RC54_06330, RC54_RS06330, WP_061789790.1	s Herbaspirillum rubrisubalbicans GCF 003719195.1	gene	type VI secretion system tip protein VgrG
RC54_RS01005	RC54_01005, RC54_RS01005, WP_123020495.1	s Herbaspirillum rubrisubalbicans GCF 003719195.1	gene	type VI secretion system tip protein VgrG
RC54_RS13735	RC54_13730, RC54_RS13735, WP_164471244.1	s Herbaspirillum rubrisubalbicans GCF 003719195.1	gene	type VI secretion system tip protein VgrG
RC54_RS17580	RC54_17575, RC54_RS17580, WP_061790167.1	s Herbaspirillum rubrisubalbicans GCF 003719195.1	gene	type VI secretion system tip protein VgrG
RC54_RS17785	RC54_17780, RC54_RS17785, WP_123020468.1	s Herbaspirillum rubrisubalbicans GCF 003719195.1	gene	type VI secretion system tip protein VgrG
RC54_RS18075	RC54_18070, RC54_RS18075, WP_061790111.1, tssI	s Herbaspirillum rubrisubalbicans GCF 003719195.1	gene	type VI secretion system tip protein VgrG
RC54_RS00185	RC54_00185, RC54_RS00185, WP_061789902.1	s Herbaspirillum rubrisubalbicans GCF 003719195.1	gene	type VI secretion system tip protein VgrG
RC54_RS19395	RC54_19390, RC54_RS19395, WP_082803053.1	s Herbaspirillum rubrisubalbicans GCF 003719195.1	gene	type VI secretion system tip protein VgrG
RC54_RS19930	RC54_19925, RC54_RS19930, WP_061788669.1	s Herbaspirillum rubrisubalbicans GCF 003719195.1	gene	type VI secretion system tip protein VgrG
RC54_RS21115	RC54_21110, RC54_RS21115, WP_061789972.1	s Herbaspirillum rubrisubalbicans GCF 003719195.1	gene	type VI secretion system tip protein VgrG
RC54_RS21215	RC54_21210, RC54_RS21215, WP_123020486.1	s Herbaspirillum rubrisubalbicans GCF 003719195.1	gene	type VI secretion system tip protein VgrG
ACP92_RS00100	ACP92_00100, ACP92_RS00100, WP_048348472.1	s Herbaspirillum seropedicae GCF 001040945.1	gene	type VI secretion system tip protein VgrG
ACP92_RS01235	ACP92_01235, ACP92_RS01235, WP_013232298.1	s Herbaspirillum seropedicae GCF 001040945.1	gene	type VI secretion system tip protein VgrG
ACP92_RS24115	ACP92_01380, ACP92_RS24115, WP_013232327.1	s Herbaspirillum seropedicae GCF 001040945.1	gene	type VI secretion system tip protein VgrG
ACP92_RS17000	ACP92_17030, ACP92_RS17000, WP_013235350.1, tssI	s Herbaspirillum seropedicae GCF 001040945.1	gene	type VI secretion system tip protein VgrG
ACP92_RS21545	ACP92_21575, ACP92_RS21545, WP_013236246.1	s Herbaspirillum seropedicae GCF 001040945.1	gene	type VI secretion system tip protein VgrG
ACP92_RS03675	ACP92_03675, ACP92_RS03675, WP_013232772.1	s Herbaspirillum seropedicae GCF 001040945.1	gene	type VI secretion system tip protein VgrG
ACP92_RS03735	ACP92_03735, ACP92_RS03735, WP_013232784.1, tssI	s Herbaspirillum seropedicae GCF 001040945.1	gene	type VI secretion system tip protein VgrG
ACP92_RS03815	ACP92_03815, ACP92_RS03815, WP_013232799.1	s Herbaspirillum seropedicae GCF 001040945.1	gene	type VI secretion system tip protein VgrG
ACP92_RS04685	ACP92_04710, ACP92_RS04685, WP_156181719.1	s Herbaspirillum seropedicae GCF 001040945.1	gene	type VI secretion system tip protein VgrG
BSY239_RS12155	BSY239_2457, BSY239_RS12155, WP_069047083.1	s Hydrogenophaga sp001713375 GCF 001713375.1	gene	type IV secretion protein Rhs
F9K07_RS09835	F9K07_09830, F9K07_RS09835, WP_159592150.1	s Hydrogenophaga sp009859475 GCF 009859475.1	gene	type IV secretion protein Rhs
F9Z44_RS06805	F9Z44_06810, F9Z44_RS06805, WP_159604660.1	s Hydrogenophaga sp010104355 GCF 010104355.1	gene	type IV secretion protein Rhs
GJA_RS09405	GJA_2016, GJA_RS09405, WP_081905310.1	s Janthinobacterium agaricidamnosum GCF 000723165.1	gene	DUF2345 domain-containing protein
GJA_RS10605	GJA_2279, GJA_RS10605, WP_051780631.1, tssI	s Janthinobacterium agaricidamnosum GCF 000723165.1	gene	type VI secretion system tip protein VgrG
GJA_RS12120	GJA_2595, GJA_RS12120, WP_051780730.1	s Janthinobacterium agaricidamnosum GCF 000723165.1	gene	type VI secretion system tip protein VgrG
GJA_RS13445	GJA_2889, GJA_RS13445, WP_144241696.1, tssI	s Janthinobacterium agaricidamnosum GCF 000723165.1	gene	type VI secretion system tip protein VgrG
GJA_RS14605	GJA_3151, GJA_RS14605, WP_038499932.1	s Janthinobacterium agaricidamnosum GCF 000723165.1	gene	type VI secretion system tip protein VgrG
GJA_RS17310	GJA_3740, GJA_RS17310, WP_081905468.1	s Janthinobacterium agaricidamnosum GCF 000723165.1	gene	DUF2345 domain-containing protein
GJA_RS19835	GJA_4271, GJA_RS19835, WP_081905502.1	s Janthinobacterium agaricidamnosum GCF 000723165.1	gene	DUF2345 domain-containing protein
GJA_RS25000	GJA_5379, GJA_RS25000, WP_051781310.1	s Janthinobacterium agaricidamnosum GCF 000723165.1	gene	type VI secretion system tip protein VgrG
GJA_RS25535	GJA_5495, GJA_RS25535, WP_051781326.1, tssI	s Janthinobacterium agaricidamnosum GCF 000723165.1	gene	type VI secretion system tip protein VgrG
GJA_RS25540	GJA_5497, GJA_RS25540, WP_038498023.1	s Janthinobacterium agaricidamnosum GCF 000723165.1	gene	DUF2345 domain-containing protein
GJA_RS25550	GJA_5499, GJA_RS25550, WP_081905684.1	s Janthinobacterium agaricidamnosum GCF 000723165.1	gene	type VI secretion system tip protein VgrG
GJA_RS26400	GJA_5525, GJA_RS26400, WP_051781335.1	s Janthinobacterium agaricidamnosum GCF 000723165.1	gene	hypothetical protein
GJA_RS26405	GJA_5526, GJA_RS26405, WP_051781336.1	s Janthinobacterium agaricidamnosum GCF 000723165.1	gene	type VI secretion system tip protein VgrG
GJA_RS03410	GJA_710, GJA_RS03410, WP_038488805.1	s Janthinobacterium agaricidamnosum GCF 000723165.1	gene	type VI secretion system tip protein VgrG
G8765_RS06950	G8765_06955, G8765_RS06950, WP_176382068.1, tssI	s Janthinobacterium lividum GCF 013372065.1	gene	type VI secretion system tip protein VgrG
G8765_RS14320	G8765_14330, G8765_RS14320, WP_092610983.1	s Janthinobacterium lividum GCF 013372065.1	gene	Rhs element Vgr protein
G8765_RS14410	G8765_14420, G8765_RS14410, WP_176383333.1, tssI	s Janthinobacterium lividum GCF 013372065.1	gene	type VI secretion system tip protein VgrG
G8765_RS14465	G8765_14475, G8765_RS14465, WP_176383337.1	s Janthinobacterium lividum GCF 013372065.1	gene	type VI secretion system tip protein VgrG
G8765_RS14505	G8765_14515, G8765_RS14505, WP_176383348.1	s Janthinobacterium lividum GCF 013372065.1	gene	type VI secretion system tip protein VgrG
G8765_RS14575	G8765_14585, G8765_RS14575, WP_080753735.1	s Janthinobacterium lividum GCF 013372065.1	gene	type VI secretion system tip protein VgrG
G8765_RS14590	G8765_14600, G8765_RS14590, WP_176383375.1	s Janthinobacterium lividum GCF 013372065.1	gene	type VI secretion system tip protein VgrG
G8765_RS20385	G8765_20390, G8765_RS20385, WP_176384722.1	s Janthinobacterium lividum GCF 013372065.1	gene	type VI secretion system tip protein VgrG
G8765_RS21795	G8765_21800, G8765_RS21795, WP_176384962.1, tssI	s Janthinobacterium lividum GCF 013372065.1	gene	type VI secretion system tip protein VgrG
G8765_RS24095	G8765_24100, G8765_RS24095, WP_176386290.1	s Janthinobacterium lividum GCF 013372065.1	gene	type VI secretion system tip protein VgrG
JAB4_RS07300	JAB4_014410, JAB4_RS07300, WP_070218170.1	s Janthinobacterium sp001758725 GCF 001758625.2	gene	type VI secretion system tip protein VgrG
JAB4_RS07410	JAB4_014570, JAB4_RS07410, WP_070218157.1, tssI	s Janthinobacterium sp001758725 GCF 001758625.2	gene	type VI secretion system tip protein VgrG
JAB4_RS19675	JAB4_038800, JAB4_RS19675, WP_070219430.1	s Janthinobacterium sp001758725 GCF 001758625.2	gene	type VI secretion system tip protein VgrG
JAB4_RS21075	JAB4_041570, JAB4_RS21075, WP_070224041.1, tssI	s Janthinobacterium sp001758725 GCF 001758625.2	gene	type VI secretion system tip protein VgrG
JAB4_RS22920	JAB4_045200, JAB4_RS22920, WP_070221415.1	s Janthinobacterium sp001758725 GCF 001758625.2	gene	type VI secretion system tip protein VgrG
YQ44_RS14020	WP_071323905.1, YQ44_14025, YQ44_RS14020, tssI	s Janthinobacterium sp001865675 GCF 001865675.1	gene	type VI secretion system tip protein VgrG
YQ44_RS16680	WP_071324351.1, YQ44_16685, YQ44_RS16680, tssI	s Janthinobacterium sp001865675 GCF 001865675.1	gene	type VI secretion system tip protein VgrG
YQ44_RS16715	WP_071326564.1, YQ44_16720, YQ44_RS16715, vgrG	s Janthinobacterium sp001865675 GCF 001865675.1	gene	type VI secretion system tip protein VgrG
YQ44_RS21835	WP_071326680.1, YQ44_21865, YQ44_RS21835, tssI	s Janthinobacterium sp001865675 GCF 001865675.1	gene	type VI secretion system tip protein VgrG
BZG29_RS06885	BZG29_06895, BZG29_RS06885, WP_077400427.1, tssI	s Janthinobacterium sp002002885 GCF 002002885.1	gene	type VI secretion system tip protein VgrG
BZG29_RS11095	BZG29_11120, BZG29_RS11095, WP_077402312.1	s Janthinobacterium sp002002885 GCF 002002885.1	gene	type VI secretion system tip protein VgrG
BZG29_RS11165	BZG29_11190, BZG29_RS11165, WP_077402350.1, tssI	s Janthinobacterium sp002002885 GCF 002002885.1	gene	type VI secretion system tip protein VgrG
BZG29_RS18990	BZG29_18980, BZG29_RS18990, WP_077406282.1	s Janthinobacterium sp002002885 GCF 002002885.1	gene	type VI secretion system tip protein VgrG
BZG29_RS20445	BZG29_20440, BZG29_RS20445, WP_077406958.1, tssI	s Janthinobacterium sp002002885 GCF 002002885.1	gene	type VI secretion system tip protein VgrG
BZG29_RS22660	BZG29_22675, BZG29_RS22660, WP_077407762.1	s Janthinobacterium sp002002885 GCF 002002885.1	gene	type VI secretion system tip protein VgrG
FJQ89_RS06860	FJQ89_06860, FJQ89_RS06860, WP_141169600.1, tssI	s Janthinobacterium tructae GCF 006517255.1	gene	type VI secretion system tip protein VgrG
FJQ89_RS08925	FJQ89_08925, FJQ89_RS08925, WP_141169918.1	s Janthinobacterium tructae GCF 006517255.1	gene	type VI secretion system tip protein VgrG
FJQ89_RS12030	FJQ89_12030, FJQ89_RS12030, WP_141170348.1	s Janthinobacterium tructae GCF 006517255.1	gene	type VI secretion system tip protein VgrG
FJQ89_RS23880	FJQ89_23880, FJQ89_RS23880, WP_141171969.1, tssI	s Janthinobacterium tructae GCF 006517255.1	gene	type VI secretion system tip protein VgrG
G8A07_RS11005	G8A07_11015, G8A07_RS11005, WP_195797037.1, vgrG	s Kinneretia sp015624425 GCF 015624425.1	gene	type VI secretion system tip protein VgrG
G8A07_RS01805	G8A07_01805, G8A07_RS01805, WP_195795434.1, tssI	s Kinneretia sp015624425 GCF 015624425.1	gene	type VI secretion system tip protein VgrG
LCHO_RS15210	LCHO_RS15210, Lcho_3043, WP_012348054.1	s Leptothrix cholodnii GCF 000019785.1	gene	type IV secretion protein Rhs
LCHO_RS20330	LCHO_RS20330, Lcho_4080, WP_012349075.1, tssI	s Leptothrix cholodnii GCF 000019785.1	gene	type VI secretion system tip protein VgrG
HKT17_RS01205	HKT17_01210, HKT17_RS01205, WP_171097243.1, tssI	s Limnobacter sp002954425 GCF 013004065.1	gene	type VI secretion system tip protein VgrG
DIR46_RS07685	DIR46_07685, DIR46_RS07685, WP_109347947.1	s Massilia oculi GCF 003143515.1	gene	type VI secretion system tip protein VgrG
DIR46_RS15900	DIR46_15900, DIR46_RS15900, WP_109346090.1	s Massilia oculi GCF 003143515.1	gene	type VI secretion system tip protein VgrG
DIR46_RS01665	DIR46_01665, DIR46_RS01665, WP_109343688.1	s Massilia oculi GCF 003143515.1	gene	type VI secretion system tip protein VgrG
DIR46_RS25075	DIR46_25075, DIR46_RS25075, WP_109347665.1, vgrG	s Massilia oculi GCF 003143515.1	gene	type VI secretion system tip protein VgrG
DIR46_RS03350	DIR46_03350, DIR46_RS03350, WP_109343979.1, tssI	s Massilia oculi GCF 003143515.1	gene	type VI secretion system tip protein VgrG
BVG12_RS13580	BVG12_RS13580, WP_075792850.1, tssI	s Massilia putida GCF 001941825.1	gene	type VI secretion system tip protein VgrG
BVG12_RS15615	BVG12_RS15615, WP_075793206.1, tssI	s Massilia putida GCF 001941825.1	gene	type VI secretion system tip protein VgrG
BVG12_RS33060	BVG12_RS33060, WP_075796712.1	s Massilia putida GCF 001941825.1	gene	type VI secretion system tip protein VgrG
AM586_RS06110	AM586_18810, AM586_RS06110, WP_082439876.1	s Massilia sp001412595 GCF 001412595.2	gene	type VI secretion system tip protein VgrG
AM586_RS00825	AM586_13640, AM586_RS00825, WP_052234096.1	s Massilia sp001412595 GCF 001412595.2	gene	type VI secretion system tip protein VgrG
AM586_RS10240	AM586_22915, AM586_RS10240, WP_060567079.1	s Massilia sp001412595 GCF 001412595.2	gene	type VI secretion system tip protein VgrG
IV454_RS06325	IV454_06320, IV454_RS06325, WP_206092572.1, tssI	s Massilia sp001485665 GCF 015689335.1	gene	type VI secretion system tip protein VgrG
IV454_RS11415	IV454_11405, IV454_RS11415, WP_206091546.1, tssI	s Massilia sp001485665 GCF 015689335.1	gene	type VI secretion system tip protein VgrG
IV454_RS15525	IV454_15515, IV454_RS15525, WP_206092697.1, tssI	s Massilia sp001485665 GCF 015689335.1	gene	type VI secretion system tip protein VgrG
IV454_RS18625	IV454_18615, IV454_RS18625, WP_206087283.1, tssI	s Massilia sp001485665 GCF 015689335.1	gene	type VI secretion system tip protein VgrG
IV454_RS19460	IV454_19450, IV454_RS19460, WP_206087425.1, tssI	s Massilia sp001485665 GCF 015689335.1	gene	type VI secretion system tip protein VgrG
IV454_RS24085	IV454_24065, IV454_RS24085, WP_206088186.1	s Massilia sp001485665 GCF 015689335.1	gene	hypothetical protein
IV454_RS25255	IV454_25240, IV454_RS25255, WP_206088377.1, tssI	s Massilia sp001485665 GCF 015689335.1	gene	type VI secretion system tip protein VgrG
IV454_RS25775	IV454_25760, IV454_RS25775, WP_206088483.1, tssI	s Massilia sp001485665 GCF 015689335.1	gene	type VI secretion system tip protein VgrG
IV454_RS26020	IV454_26010, IV454_RS26020, WP_206088521.1, vgrG	s Massilia sp001485665 GCF 015689335.1	gene	type VI secretion system tip protein VgrG
IV454_RS27860	IV454_27850, IV454_RS27860, WP_206088798.1	s Massilia sp001485665 GCF 015689335.1	gene	DUF2345 domain-containing protein
IV454_RS27890	IV454_27880, IV454_RS27890, WP_206088802.1	s Massilia sp001485665 GCF 015689335.1	gene	type VI secretion system tip protein VgrG
IV454_RS27935	IV454_27925, IV454_RS27935, WP_206088807.1	s Massilia sp001485665 GCF 015689335.1	gene	type VI secretion system tip protein VgrG
IV454_RS28030	IV454_28020, IV454_RS28030, WP_206088820.1	s Massilia sp001485665 GCF 015689335.1	gene	type VI secretion system tip protein VgrG
IV454_RS31530	IV454_31520, IV454_RS31530, WP_206089500.1, tssI	s Massilia sp001485665 GCF 015689335.1	gene	type VI secretion system tip protein VgrG
HH212_RS09900	HH212_09900, HH212_RS09900, WP_170202327.1, tssI	s Massilia sp012849555 GCF 012849555.1	gene	type VI secretion system tip protein VgrG
HH212_RS12200	HH212_12200, HH212_RS12200, WP_170202719.1, tssI	s Massilia sp012849555 GCF 012849555.1	gene	type VI secretion system tip protein VgrG
HH212_RS12650	HH212_12650, HH212_RS12650, WP_170202797.1	s Massilia sp012849555 GCF 012849555.1	gene	type VI secretion system tip protein VgrG
HH212_RS14015	HH212_14015, HH212_RS14015, WP_170203039.1	s Massilia sp012849555 GCF 012849555.1	gene	type VI secretion system tip protein VgrG
HH212_RS17280	HH212_17280, HH212_RS17280, WP_170203604.1, tssI	s Massilia sp012849555 GCF 012849555.1	gene	type VI secretion system tip protein VgrG
HH212_RS19955	HH212_19955, HH212_RS19955, WP_170204098.1	s Massilia sp012849555 GCF 012849555.1	gene	type VI secretion system tip protein VgrG
HH212_RS19990	HH212_19990, HH212_RS19990, WP_170204105.1	s Massilia sp012849555 GCF 012849555.1	gene	type VI secretion system tip protein VgrG
HH212_RS20080	HH212_20080, HH212_RS20080, WP_170204120.1, tssI	s Massilia sp012849555 GCF 012849555.1	gene	type VI secretion system tip protein VgrG
HH212_RS20910	HH212_20910, HH212_RS20910, WP_170204262.1	s Massilia sp012849555 GCF 012849555.1	gene	type VI secretion system tip protein VgrG
HH212_RS22560	HH212_22560, HH212_RS22560, WP_170204548.1	s Massilia sp012849555 GCF 012849555.1	gene	type VI secretion system tip protein VgrG
HH212_RS23230	HH212_23230, HH212_RS23230, WP_170205636.1	s Massilia sp012849555 GCF 012849555.1	gene	type VI secretion system tip protein VgrG
HH212_RS23425	HH212_23425, HH212_RS23425, WP_170204688.1	s Massilia sp012849555 GCF 012849555.1	gene	type VI secretion system tip protein VgrG
HH212_RS02790	HH212_02790, HH212_RS02790, WP_169433991.1	s Massilia sp012849555 GCF 012849555.1	gene	type VI secretion system tip protein VgrG
HH212_RS03395	HH212_03395, HH212_RS03395, WP_170205240.1	s Massilia sp012849555 GCF 012849555.1	gene	type VI secretion system tip protein VgrG
HH212_RS03620	HH212_03620, HH212_RS03620, WP_169434129.1	s Massilia sp012849555 GCF 012849555.1	gene	type VI secretion system tip protein VgrG
G4G31_RS10710	G4G31_10705, G4G31_RS10710, WP_182991406.1	s Massilia sp014171595 GCF 014171595.1	gene	type VI secretion system tip protein VgrG
G4G31_RS10925	G4G31_10920, G4G31_RS10925, WP_182991438.1	s Massilia sp014171595 GCF 014171595.1	gene	type VI secretion system tip protein VgrG
G4G31_RS24595	G4G31_RS24595, WP_202033632.1	s Massilia sp014171595 GCF 014171595.1	gene	hypothetical protein
G4G31_RS24600	G4G31_RS24600, WP_202033641.1, tssI	s Massilia sp014171595 GCF 014171595.1	gene	type VI secretion system tip protein VgrG
G4G31_RS23325	G4G31_23355, G4G31_RS23325, WP_182991900.1	s Massilia sp014171595 GCF 014171595.1	gene	DUF2345 domain-containing protein
G4G31_RS03990	G4G31_03990, G4G31_RS03990, WP_182991669.1, tssI	s Massilia sp014171595 GCF 014171595.1	gene	type VI secretion system tip protein VgrG
LPB04_RS00800	LPB04_00800, LPB04_RS00800, WP_193686931.1	s Massilia sp015101885 GCF 015101885.1	gene	type VI secretion system tip protein VgrG
LPB04_RS10470	LPB04_10470, LPB04_RS10470, WP_193688606.1	s Massilia sp015101885 GCF 015101885.1	gene	type VI secretion system tip protein VgrG
LPB04_RS19175	LPB04_19175, LPB04_RS19175, WP_193686077.1	s Massilia sp015101885 GCF 015101885.1	gene	type VI secretion system tip protein VgrG
LPB04_RS22900	LPB04_22900, LPB04_RS22900, WP_193686720.1	s Massilia sp015101885 GCF 015101885.1	gene	type VI secretion system tip protein VgrG
CR152_RS05335	CR152_05335, CR152_RS05335, WP_099873993.1, tssI	s Massilia violaceinigra GCF 002752675.1	gene	type VI secretion system tip protein VgrG
CR152_RS06600	CR152_06590, CR152_RS06600, WP_099874194.1, tssI	s Massilia violaceinigra GCF 002752675.1	gene	type VI secretion system tip protein VgrG
CR152_RS15210	CR152_15145, CR152_RS15210, WP_099882356.1, tssI	s Massilia violaceinigra GCF 002752675.1	gene	type VI secretion system tip protein VgrG
CR152_RS16940	CR152_16865, CR152_RS16940, WP_099876287.1, tssI	s Massilia violaceinigra GCF 002752675.1	gene	type VI secretion system tip protein VgrG
CR152_RS19030	CR152_18955, CR152_RS19030, WP_099877140.1, tssI	s Massilia violaceinigra GCF 002752675.1	gene	type VI secretion system tip protein VgrG
CR152_RS22155	CR152_22075, CR152_RS22155, WP_099878582.1, vgrG	s Massilia violaceinigra GCF 002752675.1	gene	type VI secretion system tip protein VgrG
CR152_RS00340	CR152_00345, CR152_RS00340, WP_099872744.1, tssI	s Massilia violaceinigra GCF 002752675.1	gene	type VI secretion system tip protein VgrG
RBRH_RS07480	RBRH_00116, RBRH_RS07480, WP_013435517.1	s Mycetohabitans rhizoxinica GCF 000198775.1	gene	VgrG protein
MCB1EB_RS09665	MCB1EB_1888, MCB1EB_RS09665, WP_045364788.1, tssI	s Mycoavidus cysteinexigens GCF 003966915.1	gene	type VI secretion system tip protein VgrG
MCB1EB_RS10635	MCB1EB_2080, MCB1EB_RS10635, WP_126354027.1	s Mycoavidus cysteinexigens GCF 003966915.1	gene	hypothetical protein
MCB1EB_RS04590	MCB1EB_0890, MCB1EB_RS04590, WP_126353887.1	s Mycoavidus cysteinexigens GCF 003966915.1	gene	hypothetical protein
MPB2EB_RS03380	MPB2EB_0672, MPB2EB_RS03380, WP_185182447.1	s Mycoavidus sp014218255 GCF 014218255.1	gene	hypothetical protein
FAY22_RS06620	FAY22_06620, FAY22_RS06620, WP_146329482.1	s Noviherbaspirillum sp007874125 GCF 007874125.1	gene	type VI secretion system tip protein VgrG
FAY22_RS01155	FAY22_01155, FAY22_RS01155, WP_146333104.1	s Noviherbaspirillum sp007874125 GCF 007874125.1	gene	DUF2345 domain-containing protein
FAY22_RS17065	FAY22_17065, FAY22_RS17065, WP_146331380.1, tssI	s Noviherbaspirillum sp007874125 GCF 007874125.1	gene	type VI secretion system tip protein VgrG
CEQ07_RS08425	CEQ07_08430, CEQ07_RS08425, WP_048766965.1, tssI	s Oligella urethralis GCF 002984485.1	gene	type VI secretion system tip protein VgrG
ODI_RS20065	ODI_01274, ODI_R3993, ODI_RS20065, WP_067753999.1, tssI	s Orrella dioscoreae GCF 900089455.2	gene	type VI secretion system tip protein VgrG
ODI_RS03920	ODI_03403, ODI_R0793, ODI_RS03920, WP_067752325.1	s Orrella dioscoreae GCF 900089455.2	gene	type VI secretion system tip protein VgrG
ODI_RS03940	ODI_03399, ODI_R0797, ODI_RS03940, WP_162292287.1, tssI	s Orrella dioscoreae GCF 900089455.2	gene	type VI secretion system tip protein VgrG
ODI_RS04000	ODI_03387, ODI_R0809, ODI_RS04000, WP_067752283.1	s Orrella dioscoreae GCF 900089455.2	gene	type VI secretion system tip protein VgrG
AT302_RS11770	AT302_19870, AT302_RS11770, WP_058378608.1, vgrG	s Pandoraea norimbergensis GCF 001465545.3	gene	type VI secretion system tip protein VgrG
AT302_RS22300	AT302_03305, AT302_RS22300, WP_058375894.1, vgrG	s Pandoraea norimbergensis GCF 001465545.3	gene	type VI secretion system tip protein VgrG
MB84_RS12440	MB84_17055, MB84_RS12440, WP_046292003.1, vgrG	s Pandoraea oxalativorans GCF 000972785.3	gene	type VI secretion system tip protein VgrG
RO07_RS05285	RO07_13710, RO07_RS05285, WP_039408676.1, vgrG	s Pandoraea pulmonicola GCF 000815105.2	gene	type VI secretion system tip protein VgrG
RO07_RS12585	RO07_25410, RO07_RS12585, WP_052267242.1, tssI	s Pandoraea pulmonicola GCF 000815105.2	gene	type VI secretion system tip protein VgrG
NA29_RS11735	NA29_15920, NA29_RS11735, WP_039398349.1, vgrG	s Pandoraea sputorum GCF 000814845.2	gene	type VI secretion system tip protein VgrG
FAZ97_RS19005	FAZ97_19000, FAZ97_RS19005, WP_158759981.1, tssI	s Paraburkholderia acidiphila GCF 009789655.1	gene	type VI secretion system tip protein VgrG
FAZ97_RS25375	FAZ97_25370, FAZ97_RS25375, WP_158762409.1, vgrG	s Paraburkholderia acidiphila GCF 009789655.1	gene	type VI secretion system tip protein VgrG
FAZ97_RS31695	FAZ97_31695, FAZ97_RS31695, WP_158763345.1, vgrG	s Paraburkholderia acidiphila GCF 009789655.1	gene	type VI secretion system tip protein VgrG
FAZ98_RS05145	FAZ98_05145, FAZ98_RS05145, WP_158949391.1, tssI	s Paraburkholderia acidisoli GCF 009789675.1	gene	type VI secretion system tip protein VgrG
FAZ98_RS22865	FAZ98_22865, FAZ98_RS22865, WP_158954350.1, tssI	s Paraburkholderia acidisoli GCF 009789675.1	gene	type VI secretion system tip protein VgrG
FAZ98_RS23870	FAZ98_23870, FAZ98_RS23870, WP_158954690.1, tssI	s Paraburkholderia acidisoli GCF 009789675.1	gene	type VI secretion system tip protein VgrG
FAZ98_RS30150	FAZ98_30150, FAZ98_RS30150, WP_158957180.1, tssI	s Paraburkholderia acidisoli GCF 009789675.1	gene	type VI secretion system tip protein VgrG
CJU94_RS22760	CJU94_22760, CJU94_RS22760, WP_095420945.1, tssI	s Paraburkholderia aromaticivorans GCF 002278075.1	gene	type VI secretion system tip protein VgrG
CJU94_RS30210	CJU94_30210, CJU94_RS30210, WP_095422242.1, tssI	s Paraburkholderia aromaticivorans GCF 002278075.1	gene	type VI secretion system tip protein VgrG
CJU94_RS35850	CJU94_35850, CJU94_RS35850, tssI	s Paraburkholderia aromaticivorans GCF 002278075.1	gene	type VI secretion system tip protein VgrG
HF916_RS05000	HF916_RS05000, WP_168788023.1, tssI	s Paraburkholderia aromaticivorans-A GCF 012689525.1	gene	type VI secretion system tip protein VgrG
HF916_RS17150	HF916_RS17150, WP_168790069.1, tssI	s Paraburkholderia aromaticivorans-A GCF 012689525.1	gene	type VI secretion system tip protein VgrG
HF916_RS20170	HF916_RS20170, WP_168790609.1	s Paraburkholderia aromaticivorans-A GCF 012689525.1	gene	phage tail protein
HF916_RS26395	HF916_RS26395, WP_168791680.1, tssI	s Paraburkholderia aromaticivorans-A GCF 012689525.1	gene	type VI secretion system tip protein VgrG
BC1002_RS03855	BC1002_0781, BC1002_RS03855, WP_157874680.1, tssI	s Paraburkholderia atlantica GCF 000092885.1	gene	type VI secretion system tip protein VgrG
BC1002_RS21360	BC1002_4286, BC1002_RS21360, WP_013092070.1, vgrG	s Paraburkholderia atlantica GCF 000092885.1	gene	type VI secretion system tip protein VgrG
BC1002_RS27005	BC1002_5451, BC1002_RS27005, WP_013093170.1, tssI	s Paraburkholderia atlantica GCF 000092885.1	gene	type VI secretion system tip protein VgrG
BC1002_RS30830	BC1002_6247, BC1002_RS30830, WP_013093894.1, tssI	s Paraburkholderia atlantica GCF 000092885.1	gene	type VI secretion system tip protein VgrG
DSC91_RS06515	DSC91_RS06515, WP_115777371.1	s Paraburkholderia caffeinilytica GCF 003368325.1	gene	type VI secretion system tip protein VgrG
DSC91_RS12545	DSC91_RS12545, WP_162831380.1	s Paraburkholderia caffeinilytica GCF 003368325.1	gene	type VI secretion system tip protein VgrG
DSC91_RS26135	DSC91_RS26135, WP_115781511.1	s Paraburkholderia caffeinilytica GCF 003368325.1	gene	type VI secretion system tip protein VgrG
DSC91_RS29965	DSC91_RS29965, WP_115782174.1, vgrG	s Paraburkholderia caffeinilytica GCF 003368325.1	gene	type VI secretion system tip protein VgrG
DMB87_RS09005	DMB87_RS09005, WP_129562397.1	s Paraburkholderia caffeinitolerans GCF 003286395.1	gene	type VI secretion system tip protein VgrG
DMB87_RS04720	DMB87_RS04720, WP_129561662.1, tssI	s Paraburkholderia caffeinitolerans GCF 003286395.1	gene	type VI secretion system tip protein VgrG
DMB87_RS04725	DMB87_RS04725, WP_129561663.1, tssI	s Paraburkholderia caffeinitolerans GCF 003286395.1	gene	type VI secretion system tip protein VgrG
DMB87_RS16895	DMB87_RS16895, WP_129563891.1	s Paraburkholderia caffeinitolerans GCF 003286395.1	gene	type VI secretion system tip protein VgrG
DMB87_RS17025	DMB87_RS17025, WP_129563914.1, tssI	s Paraburkholderia caffeinitolerans GCF 003286395.1	gene	type VI secretion system tip protein VgrG
DMB87_RS18710	DMB87_RS18710, WP_129564197.1, tssI	s Paraburkholderia caffeinitolerans GCF 003286395.1	gene	type VI secretion system tip protein VgrG
DMB87_RS18805	DMB87_RS18805, WP_160113501.1, tssI	s Paraburkholderia caffeinitolerans GCF 003286395.1	gene	type VI secretion system tip protein VgrG
DMB87_RS19795	DMB87_RS19795, WP_129564516.1	s Paraburkholderia caffeinitolerans GCF 003286395.1	gene	type VI secretion system tip protein VgrG
CUJ87_RS00135	CUJ87_00135, CUJ87_RS00135, WP_051154140.1	s Paraburkholderia caledonica GCF 003330745.1	gene	type VI secretion system tip protein VgrG
CUJ87_RS02640	CUJ87_02645, CUJ87_RS02640, WP_114196534.1, tssI	s Paraburkholderia caledonica GCF 003330745.1	gene	type VI secretion system tip protein VgrG
CUJ87_RS24145	CUJ87_24145, CUJ87_RS24145, WP_114199179.1, tssI	s Paraburkholderia caledonica GCF 003330745.1	gene	type VI secretion system tip protein VgrG
CUJ87_RS30505	CUJ87_30510, CUJ87_RS30505, WP_114200140.1, tssI	s Paraburkholderia caledonica GCF 003330745.1	gene	type VI secretion system tip protein VgrG
C2L66_RS18400	C2L66_18400, C2L66_RS18400, WP_060603952.1, tssI	s Paraburkholderia caribensis GCF 002902945.1	gene	type VI secretion system tip protein VgrG
C2L66_RS23225	C2L66_23225, C2L66_RS23225, WP_063803379.1, vgrG	s Paraburkholderia caribensis GCF 002902945.1	gene	type VI secretion system tip protein VgrG
C2L66_RS24075	C2L66_24075, C2L66_RS24075, WP_060606185.1, tssI	s Paraburkholderia caribensis GCF 002902945.1	gene	type VI secretion system tip protein VgrG
C2L66_RS24760	C2L66_24760, C2L66_RS24760, WP_082670435.1	s Paraburkholderia caribensis GCF 002902945.1	gene	DUF2345 domain-containing protein
C2L66_RS27830	C2L66_27830, C2L66_RS27830, WP_060605082.1, vgrG	s Paraburkholderia caribensis GCF 002902945.1	gene	type VI secretion system tip protein VgrG
C2L66_RS29040	C2L66_29040, C2L66_RS29040, WP_082670415.1, vgrG	s Paraburkholderia caribensis GCF 002902945.1	gene	type VI secretion system tip protein VgrG
C2L66_RS31045	C2L66_31045, C2L66_RS31045, WP_060610066.1, vgrG	s Paraburkholderia caribensis GCF 002902945.1	gene	type VI secretion system tip protein VgrG
C2L66_RS31730	C2L66_31730, C2L66_RS31730, WP_060610304.1, tssI	s Paraburkholderia caribensis GCF 002902945.1	gene	type VI secretion system tip protein VgrG
C2L66_RS33305	C2L66_33305, C2L66_RS33305, WP_060607844.1, tssI	s Paraburkholderia caribensis GCF 002902945.1	gene	type VI secretion system tip protein VgrG
C2L66_RS34545	C2L66_34545, C2L66_RS34545, WP_060608271.1, tssI	s Paraburkholderia caribensis GCF 002902945.1	gene	type VI secretion system tip protein VgrG
C2L66_RS37130	C2L66_37130, C2L66_RS37130, WP_082670512.1, vgrG	s Paraburkholderia caribensis GCF 002902945.1	gene	type VI secretion system tip protein VgrG
OI25_RS12405	OI25_1423, OI25_RS12405, WP_052719630.1	s Paraburkholderia fungorum GCF 000961515.1	gene	type VI secretion system tip protein VgrG
OI25_RS18700	OI25_2685, OI25_RS18700, WP_046568348.1, tssI	s Paraburkholderia fungorum GCF 000961515.1	gene	type VI secretion system tip protein VgrG
OI25_RS06975	OI25_328, OI25_RS06975, WP_082094263.1	s Paraburkholderia fungorum GCF 000961515.1	gene	type VI secretion system tip protein VgrG
OI25_RS24370	OI25_3828, OI25_RS24370, WP_046569592.1	s Paraburkholderia fungorum GCF 000961515.1	gene	type VI secretion system tip protein VgrG
OI25_RS27845	OI25_4525, OI25_RS27845, WP_046571186.1	s Paraburkholderia fungorum GCF 000961515.1	gene	type VI secretion system tip protein VgrG
OI25_RS34745	OI25_5919, OI25_RS34745, WP_082094485.1, vgrG	s Paraburkholderia fungorum GCF 000961515.1	gene	type VI secretion system tip protein VgrG
I6I06_RS20590	I6I06_20590, I6I06_RS20590, WP_042329473.1, vgrG	s Paraburkholderia ginsengisoli GCF 016128195.1	gene	type VI secretion system tip protein VgrG
CUJ91_RS00035	CUJ91_00035, CUJ91_RS00035, WP_114155612.1	s Paraburkholderia graminis GCF 003330785.1	gene	type VI secretion system tip protein VgrG
CUJ91_RS00310	CUJ91_00310, CUJ91_RS00310, WP_114156653.1	s Paraburkholderia graminis GCF 003330785.1	gene	type VI secretion system tip protein VgrG
CUJ91_RS26475	CUJ91_26440, CUJ91_RS26475, WP_167450673.1, tssI	s Paraburkholderia graminis GCF 003330785.1	gene	type VI secretion system tip protein VgrG
CUJ91_RS27425	CUJ91_27385, CUJ91_RS27425, WP_114157630.1, vgrG	s Paraburkholderia graminis GCF 003330785.1	gene	type VI secretion system tip protein VgrG
CUJ91_RS27465	CUJ91_27425, CUJ91_RS27465, WP_114157634.1, vgrG	s Paraburkholderia graminis GCF 003330785.1	gene	type VI secretion system tip protein VgrG
CUJ91_RS29610	CUJ91_29575, CUJ91_RS29610, WP_107707056.1, vgrG	s Paraburkholderia graminis GCF 003330785.1	gene	type VI secretion system tip protein VgrG
C2L64_RS24825	C2L64_24825, C2L64_RS24825, WP_063717299.1, vgrG	s Paraburkholderia hospita GCF 002902965.1	gene	type VI secretion system tip protein VgrG
C2L64_RS32695	C2L64_32695, C2L64_RS32695, WP_086909875.1, vgrG	s Paraburkholderia hospita GCF 002902965.1	gene	type VI secretion system tip protein VgrG
C2L64_RS34255	C2L64_34255, C2L64_RS34255, WP_086908998.1, tssI	s Paraburkholderia hospita GCF 002902965.1	gene	type VI secretion system tip protein VgrG
C2L64_RS36325	C2L64_36320, C2L64_RS36325, WP_009771569.1, vgrG	s Paraburkholderia hospita GCF 002902965.1	gene	type VI secretion system tip protein VgrG
C2L64_RS39035	C2L64_39030, C2L64_RS39035, WP_007580079.1, tssI	s Paraburkholderia hospita GCF 002902965.1	gene	type VI secretion system tip protein VgrG
FNZ07_RS06940	FNZ07_06940, FNZ07_RS06940, WP_091014829.1, tssI	s Paraburkholderia megapolitana GCF 007556815.1	gene	type VI secretion system tip protein VgrG
FNZ07_RS13530	FNZ07_13530, FNZ07_RS13530, WP_170275769.1	s Paraburkholderia megapolitana GCF 007556815.1	gene	type VI secretion system tip protein VgrG
FNZ07_RS13590	FNZ07_13590, FNZ07_RS13590, WP_091019267.1	s Paraburkholderia megapolitana GCF 007556815.1	gene	type VI secretion system tip protein VgrG
FNZ07_RS20185	FNZ07_20185, FNZ07_RS20185, WP_091019075.1	s Paraburkholderia megapolitana GCF 007556815.1	gene	type VI secretion system tip protein VgrG
FNZ07_RS21060	FNZ07_21060, FNZ07_RS21060, WP_091018730.1	s Paraburkholderia megapolitana GCF 007556815.1	gene	type VI secretion system tip protein VgrG
FNZ07_RS27110	FNZ07_27105, FNZ07_RS27110, WP_091020021.1, tssI	s Paraburkholderia megapolitana GCF 007556815.1	gene	type VI secretion system tip protein VgrG
FNZ07_RS31300	FNZ07_31295, FNZ07_RS31300, WP_091019783.1	s Paraburkholderia megapolitana GCF 007556815.1	gene	type VI secretion system tip protein VgrG
BUPH_RS19230	BUPH_00346, BUPH_RS19230, WP_041746447.1, vgrG	s Paraburkholderia phenoliruptrix GCF 000300095.1	gene	type VI secretion system tip protein VgrG
BUPH_RS19835	BUPH_00468, BUPH_RS19835, WP_014971974.1, vgrG	s Paraburkholderia phenoliruptrix GCF 000300095.1	gene	type VI secretion system tip protein VgrG
BUPH_RS06100	BUPH_01742, BUPH_RS06100, WP_015002258.1, vgrG	s Paraburkholderia phenoliruptrix GCF 000300095.1	gene	type VI secretion system tip protein VgrG
BUPH_RS00685	BUPH_04043, BUPH_RS00685, WP_015001431.1	s Paraburkholderia phenoliruptrix GCF 000300095.1	gene	type VI secretion system tip protein VgrG
BUPH_RS07955	BUPH_02108, BUPH_RS07955, WP_015002530.1, vgrG	s Paraburkholderia phenoliruptrix GCF 000300095.1	gene	type VI secretion system tip protein VgrG
BUPH_RS00030	BUPH_03921, BUPH_RS00030, WP_041744819.1	s Paraburkholderia phenoliruptrix GCF 000300095.1	gene	type VI secretion system tip protein VgrG
BPHY_RS09825	BPHY_RS09825, Bphy_1932, WP_012401321.1, tssI	s Paraburkholderia phymatum GCF 000020045.1	gene	type VI secretion system tip protein VgrG
BPHY_RS00115	BPHY_RS00115, Bphy_0023, WP_012399449.1, tssI	s Paraburkholderia phymatum GCF 000020045.1	gene	type VI secretion system tip protein VgrG
BPHY_RS18400	BPHY_RS18400, Bphy_3640, WP_012402949.1, tssI	s Paraburkholderia phymatum GCF 000020045.1	gene	type VI secretion system tip protein VgrG
BPHY_RS26040	BPHY_RS26040, Bphy_5197, WP_012404444.1, tssI	s Paraburkholderia phymatum GCF 000020045.1	gene	type VI secretion system tip protein VgrG
BPHY_RS29920	BPHY_RS29920, Bphy_5985, WP_012405208.1, tssI	s Paraburkholderia phymatum GCF 000020045.1	gene	type VI secretion system tip protein VgrG
BPHY_RS30565	BPHY_RS30565, Bphy_6124, WP_012405340.1, tssI	s Paraburkholderia phymatum GCF 000020045.1	gene	type VI secretion system tip protein VgrG
BPHY_RS34870	BPHY_RS34870, Bphy_7022, WP_012406184.1, tssI	s Paraburkholderia phymatum GCF 000020045.1	gene	type VI secretion system tip protein VgrG
BPHYT_RS13805	BPHYT_RS13805, Bphyt_2788, WP_012433772.1, tssI	s Paraburkholderia phytofirmans GCF 000020125.1	gene	type VI secretion system tip protein VgrG
BPHYT_RS02175	BPHYT_RS02175, Bphyt_0449, WP_012431517.1, tssI	s Paraburkholderia phytofirmans GCF 000020125.1	gene	type VI secretion system tip protein VgrG
BPHYT_RS00030	BPHYT_RS00030, Bphyt_0006, WP_012431117.1	s Paraburkholderia phytofirmans GCF 000020125.1	gene	type VI secretion system tip protein VgrG
BC1003_RS00110	BC1003_0022, BC1003_RS00110, WP_157059427.1, tssI	s Paraburkholderia sp000148685 GCF 000148685.1	gene	type VI secretion system tip protein VgrG
BC1003_RS11160	BC1003_2247, BC1003_RS11160, WP_013339802.1, tssI	s Paraburkholderia sp000148685 GCF 000148685.1	gene	type VI secretion system tip protein VgrG
BC1003_RS15610	BC1003_3112, BC1003_RS15610, WP_013340633.1, vgrG	s Paraburkholderia sp000148685 GCF 000148685.1	gene	type VI secretion system tip protein VgrG
BC1003_RS20985	BC1003_4192, BC1003_RS20985, tssI	s Paraburkholderia sp000148685 GCF 000148685.1	gene	type VI secretion system tip protein VgrG
BC1003_RS28720	BC1003_5763, BC1003_RS28720, WP_041729367.1, tssI	s Paraburkholderia sp000148685 GCF 000148685.1	gene	type VI secretion system tip protein VgrG
PDMSB3_RS00065	PDMSB3_0013, PDMSB3_RS00065, WP_165184160.1	s Paraburkholderia sp000178415 GCF 902459535.1	gene	type VI secretion system tip protein VgrG
PDMSB3_RS13265	PDMSB3_2892, PDMSB3_RS13265, WP_007181261.1, tssI	s Paraburkholderia sp000178415 GCF 902459535.1	gene	type VI secretion system tip protein VgrG
PDMSB3_RS04025	PDMSB3_0856, PDMSB3_RS04025, WP_165184933.1	s Paraburkholderia sp000178415 GCF 902459535.1	gene	hypothetical protein
PDMSB3_RS04035	PDMSB3_0858, PDMSB3_RS04035, WP_165184935.1, vgrG	s Paraburkholderia sp000178415 GCF 902459535.1	gene	type VI secretion system tip protein VgrG
PDMSB3_RS22415	PDMSB3_0479, PDMSB3_RS22415, WP_007176129.1, tssI	s Paraburkholderia sp000178415 GCF 902459535.1	gene	type VI secretion system tip protein VgrG
AYM40_RS18000	AYM40_17985, AYM40_RS18000, WP_063497400.1, tssI	s Paraburkholderia sp001634365 GCF 001634365.1	gene	type VI secretion system tip protein VgrG
AYM40_RS04130	AYM40_04130, AYM40_RS04130, WP_063495114.1, vgrG	s Paraburkholderia sp001634365 GCF 001634365.1	gene	type VI secretion system tip protein VgrG
AYM40_RS20675	AYM40_20660, AYM40_RS20675, WP_063500583.1, vgrG	s Paraburkholderia sp001634365 GCF 001634365.1	gene	type VI secretion system tip protein VgrG
AYM40_RS22625	AYM40_22615, AYM40_RS22625, WP_063500628.1, vgrG	s Paraburkholderia sp001634365 GCF 001634365.1	gene	type VI secretion system tip protein VgrG
AYM40_RS22790	AYM40_22780, AYM40_RS22790, WP_082855244.1	s Paraburkholderia sp001634365 GCF 001634365.1	gene	phage late control D family protein
BTO02_RS05365	BTO02_05365, BTO02_RS05365, WP_075156157.1, vgrG	s Paraburkholderia sp001922345 GCF 001922345.1	gene	type VI secretion system tip protein VgrG
BTO02_RS07280	BTO02_07280, BTO02_RS07280, WP_075158667.1, tssI	s Paraburkholderia sp001922345 GCF 001922345.1	gene	type VI secretion system tip protein VgrG
BTO02_RS10810	BTO02_10810, BTO02_RS10810, WP_075157037.1, vgrG	s Paraburkholderia sp001922345 GCF 001922345.1	gene	type VI secretion system tip protein VgrG
BTO02_RS10945	BTO02_10945, BTO02_RS10945, WP_075157053.1, vgrG	s Paraburkholderia sp001922345 GCF 001922345.1	gene	type VI secretion system tip protein VgrG
BTO02_RS11710	BTO02_11710, BTO02_RS11710, WP_075157179.1, vgrG	s Paraburkholderia sp001922345 GCF 001922345.1	gene	type VI secretion system tip protein VgrG
BTO02_RS22075	BTO02_22075, BTO02_RS22075, WP_083615312.1	s Paraburkholderia sp001922345 GCF 001922345.1	gene	hypothetical protein
BTO02_RS24075	BTO02_24075, BTO02_RS24075, WP_083615342.1, vgrG	s Paraburkholderia sp001922345 GCF 001922345.1	gene	type VI secretion system tip protein VgrG
BTO02_RS26275	BTO02_26275, BTO02_RS26275, WP_083615386.1, tssI	s Paraburkholderia sp001922345 GCF 001922345.1	gene	type VI secretion system tip protein VgrG
BTO02_RS27170	BTO02_27170, BTO02_RS27170, WP_075160214.1, vgrG	s Paraburkholderia sp001922345 GCF 001922345.1	gene	type VI secretion system tip protein VgrG
BTO02_RS30770	BTO02_30770, BTO02_RS30770, WP_075160780.1, vgrG	s Paraburkholderia sp001922345 GCF 001922345.1	gene	type VI secretion system tip protein VgrG
PPGU16_RS09355	PPGU16_18270, PPGU16_RS09355, WP_180719744.1, tssI	s Paraburkholderia sp013426895 GCF 013426895.1	gene	type VI secretion system tip protein VgrG
PPGU16_RS09380	PPGU16_18320, PPGU16_RS09380, WP_180719748.1, tssI	s Paraburkholderia sp013426895 GCF 013426895.1	gene	type VI secretion system tip protein VgrG
PPGU16_RS03940	PPGU16_07750, PPGU16_RS03940, WP_180721793.1	s Paraburkholderia sp013426895 GCF 013426895.1	gene	type VI secretion system tip protein VgrG
PPGU16_RS17300	PPGU16_34020, PPGU16_RS17300, WP_180723849.1, tssI	s Paraburkholderia sp013426895 GCF 013426895.1	gene	type VI secretion system tip protein VgrG
PPGU16_RS19565	PPGU16_38580, PPGU16_RS19565, WP_180724437.1	s Paraburkholderia sp013426895 GCF 013426895.1	gene	type VI secretion system tip protein VgrG
PPGU16_RS24505	PPGU16_48410, PPGU16_RS24505, WP_180722996.1, tssI	s Paraburkholderia sp013426895 GCF 013426895.1	gene	type VI secretion system tip protein VgrG
PPGU16_RS25100	PPGU16_49600, PPGU16_RS25100, WP_180723102.1, tssI	s Paraburkholderia sp013426895 GCF 013426895.1	gene	type VI secretion system tip protein VgrG
PPGU16_RS27580	PPGU16_54530, PPGU16_RS27580, WP_180723544.1, tssI	s Paraburkholderia sp013426895 GCF 013426895.1	gene	type VI secretion system tip protein VgrG
PPGU16_RS35415	PPGU16_70130, PPGU16_RS35415, WP_180725493.1	s Paraburkholderia sp013426895 GCF 013426895.1	gene	type VI secretion system tip protein VgrG
PPGU16_RS37655	PPGU16_74570, PPGU16_RS37655, WP_180725889.1	s Paraburkholderia sp013426895 GCF 013426895.1	gene	type VI secretion system tip protein VgrG
BJG93_RS08830	BJG93_08830, BJG93_RS08830, WP_027197034.1, tssI	s Paraburkholderia sprentiae GCF 001865575.1	gene	type VI secretion system tip protein VgrG
BJG93_RS18400	BJG93_18405, BJG93_RS18400, WP_027194114.1, tssI	s Paraburkholderia sprentiae GCF 001865575.1	gene	type VI secretion system tip protein VgrG
BJG93_RS24455	BJG93_24460, BJG93_RS24455, WP_071336628.1	s Paraburkholderia sprentiae GCF 001865575.1	gene	type VI secretion system tip protein VgrG
BJG93_RS25805	BJG93_25810, BJG93_RS25805, WP_027196210.1, vgrG	s Paraburkholderia sprentiae GCF 001865575.1	gene	type VI secretion system tip protein VgrG
BJG93_RS25810	BJG93_25815, BJG93_RS25810, WP_071336640.1, vgrG	s Paraburkholderia sprentiae GCF 001865575.1	gene	type VI secretion system tip protein VgrG
BJG93_RS26180	BJG93_26185, BJG93_RS26180, WP_082194563.1, vgrG	s Paraburkholderia sprentiae GCF 001865575.1	gene	type VI secretion system tip protein VgrG
BJG93_RS30205	BJG93_30215, BJG93_RS30205, WP_027194912.1, vgrG	s Paraburkholderia sprentiae GCF 001865575.1	gene	type VI secretion system tip protein VgrG
BJG93_RS30255	BJG93_30265, BJG93_RS30255, WP_027194904.1, vgrG	s Paraburkholderia sprentiae GCF 001865575.1	gene	type VI secretion system tip protein VgrG
BJG93_RS31845	BJG93_31855, BJG93_RS31845, WP_027194615.1, tssI	s Paraburkholderia sprentiae GCF 001865575.1	gene	type VI secretion system tip protein VgrG
C2L65_RS26170	C2L65_26170, C2L65_RS26170, WP_042306492.1, vgrG	s Paraburkholderia terrae GCF 002902925.1	gene	type VI secretion system tip protein VgrG
C2L65_RS28240	C2L65_28240, C2L65_RS28240, WP_042309992.1, vgrG	s Paraburkholderia terrae GCF 002902925.1	gene	type VI secretion system tip protein VgrG
C2L65_RS31530	C2L65_31530, C2L65_RS31530, WP_103254611.1, vgrG	s Paraburkholderia terrae GCF 002902925.1	gene	type VI secretion system tip protein VgrG
C2L65_RS33940	C2L65_33940, C2L65_RS33940, WP_081921193.1, vgrG	s Paraburkholderia terrae GCF 002902925.1	gene	type VI secretion system tip protein VgrG
C2L65_RS35035	C2L65_35035, C2L65_RS35035, WP_042306127.1, tssI	s Paraburkholderia terrae GCF 002902925.1	gene	type VI secretion system tip protein VgrG
C2L65_RS41585	C2L65_41585, C2L65_RS41585, WP_103254660.1, vgrG	s Paraburkholderia terrae GCF 002902925.1	gene	type VI secretion system tip protein VgrG
CUJ90_RS08820	CUJ90_08825, CUJ90_RS08820, WP_114162448.1	s Paraburkholderia terricola GCF 003330825.1	gene	type VI secretion system tip protein VgrG
CUJ90_RS08890	CUJ90_08895, CUJ90_RS08890, WP_114162458.1	s Paraburkholderia terricola GCF 003330825.1	gene	type VI secretion system tip protein VgrG
CUJ90_RS00110	CUJ90_00110, CUJ90_RS00110, WP_006050582.1	s Paraburkholderia terricola GCF 003330825.1	gene	type VI secretion system tip protein VgrG
CUJ90_RS02985	CUJ90_02990, CUJ90_RS02985, WP_073428129.1	s Paraburkholderia terricola GCF 003330825.1	gene	type VI secretion system tip protein VgrG
CUJ90_RS20640	CUJ90_20640, CUJ90_RS20640, WP_084561436.1	s Paraburkholderia terricola GCF 003330825.1	gene	type VI secretion system tip protein VgrG
CUJ90_RS24810	CUJ90_24795, CUJ90_RS24810, WP_114164129.1	s Paraburkholderia terricola GCF 003330825.1	gene	type VI secretion system tip protein VgrG
G5S35_RS09645	G5S35_09640, G5S35_RS09645, WP_183038249.1	s Paraburkholderia tropica GCF 014171495.1	gene	type VI secretion system tip protein VgrG
G5S35_RS16010	G5S35_15975, G5S35_RS16010, WP_183039199.1	s Paraburkholderia tropica GCF 014171495.1	gene	type VI secretion system tip protein VgrG
G5S35_RS17900	G5S35_17865, G5S35_RS17900, WP_124261228.1, tssI	s Paraburkholderia tropica GCF 014171495.1	gene	type VI secretion system tip protein VgrG
G5S35_RS21740	G5S35_21685, G5S35_RS21740, WP_183038994.1, tssI	s Paraburkholderia tropica GCF 014171495.1	gene	type VI secretion system tip protein VgrG
G5S35_RS23575	G5S35_23520, G5S35_RS23575, WP_183039746.1, tssI	s Paraburkholderia tropica GCF 014171495.1	gene	type VI secretion system tip protein VgrG
G5S35_RS26250	G5S35_26195, G5S35_RS26250, WP_183039941.1	s Paraburkholderia tropica GCF 014171495.1	gene	type VI secretion system tip protein VgrG
G5S35_RS27595	G5S35_27525, G5S35_RS27595, WP_080180885.1	s Paraburkholderia tropica GCF 014171495.1	gene	type VI secretion system tip protein VgrG
G5S35_RS30560	G5S35_30490, G5S35_RS30560, WP_183039730.1	s Paraburkholderia tropica GCF 014171495.1	gene	type VI secretion system tip protein VgrG
G5S35_RS34650	G5S35_34560, G5S35_RS34650, WP_183040109.1, tssI	s Paraburkholderia tropica GCF 014171495.1	gene	type VI secretion system tip protein VgrG
G5S35_RS37285	G5S35_37180, G5S35_RS37285, WP_110330105.1	s Paraburkholderia tropica GCF 014171495.1	gene	type VI secretion system tip protein VgrG
BXE_RS00165	BXE_RS00165, Bxe_A4429, WP_081435468.1, tssI	s Paraburkholderia xenovorans GCF 000013645.1	gene	type VI secretion system tip protein VgrG
BXE_RS24200	BXE_RS24200, Bxe_B2595, WP_011490767.1, tssI	s Paraburkholderia xenovorans GCF 000013645.1	gene	type VI secretion system tip protein VgrG
AT984_RS06280	AT984_06280, AT984_RS06280, WP_058719362.1, vgrG	s Paucibacter-A sp001477625 GCF 001477625.1	gene	type VI secretion system tip protein VgrG
EKL02_RS08380	EKL02_08380, EKL02_RS08380, WP_164931987.1, tssI	s Paucimonas sp004114795 GCF 004114795.1	gene	type VI secretion system tip protein VgrG
EKL02_RS10540	EKL02_10540, EKL02_RS10540, WP_128902008.1	s Paucimonas sp004114795 GCF 004114795.1	gene	type VI secretion system tip protein VgrG
EKL02_RS12390	EKL02_12390, EKL02_RS12390, WP_128902340.1	s Paucimonas sp004114795 GCF 004114795.1	gene	type VI secretion system tip protein VgrG
EKL02_RS14675	EKL02_14675, EKL02_RS14675, WP_128903518.1	s Paucimonas sp004114795 GCF 004114795.1	gene	type VI secretion system tip protein VgrG
EGT29_RS04735	EGT29_04735, EGT29_RS04735, WP_124687933.1, tssI	s Pigmentiphaga sp003854895 GCF 003854895.1	gene	type VI secretion system tip protein VgrG
EYF70_RS00505	EYF70_00505, EYF70_RS00505, WP_131148812.1, tssI	s Pseudoduganella albidiflava GCF 004322755.1	gene	type VI secretion system tip protein VgrG
EYF70_RS07460	EYF70_07460, EYF70_RS07460, WP_131144838.1	s Pseudoduganella albidiflava GCF 004322755.1	gene	type VI secretion system tip protein VgrG
EYF70_RS09965	EYF70_09965, EYF70_RS09965, WP_131145255.1, tssI	s Pseudoduganella albidiflava GCF 004322755.1	gene	type VI secretion system tip protein VgrG
EYF70_RS10860	EYF70_10860, EYF70_RS10860, WP_131145407.1, tssI	s Pseudoduganella albidiflava GCF 004322755.1	gene	type VI secretion system tip protein VgrG
EYF70_RS12530	EYF70_12530, EYF70_RS12530, WP_165497648.1	s Pseudoduganella albidiflava GCF 004322755.1	gene	type VI secretion system tip protein VgrG
EYF70_RS12535	EYF70_12535, EYF70_RS12535, WP_131145707.1	s Pseudoduganella albidiflava GCF 004322755.1	gene	type VI secretion system tip protein VgrG
EYF70_RS18985	EYF70_18985, EYF70_RS18985, WP_131146808.1	s Pseudoduganella albidiflava GCF 004322755.1	gene	phage late control D family protein
EYF70_RS19020	EYF70_19020, EYF70_RS19020, WP_131146815.1	s Pseudoduganella albidiflava GCF 004322755.1	gene	type VI secretion system tip protein VgrG
EYF70_RS19065	EYF70_19065, EYF70_RS19065, WP_131146824.1, tssI	s Pseudoduganella albidiflava GCF 004322755.1	gene	type VI secretion system tip protein VgrG
EYF70_RS19135	EYF70_19135, EYF70_RS19135, WP_131146838.1	s Pseudoduganella albidiflava GCF 004322755.1	gene	type VI secretion system tip protein VgrG
EYF70_RS19160	EYF70_19160, EYF70_RS19160, WP_131146842.1	s Pseudoduganella albidiflava GCF 004322755.1	gene	type VI secretion system tip protein VgrG
EYF70_RS19185	EYF70_19185, EYF70_RS19185, WP_131146846.1	s Pseudoduganella albidiflava GCF 004322755.1	gene	type VI secretion system tip protein VgrG
EYF70_RS19205	EYF70_19205, EYF70_RS19205, WP_131146850.1, tssI	s Pseudoduganella albidiflava GCF 004322755.1	gene	type VI secretion system tip protein VgrG
EYF70_RS25525	EYF70_25525, EYF70_RS25525, WP_131149342.1, tssI	s Pseudoduganella albidiflava GCF 004322755.1	gene	type VI secretion system tip protein VgrG
EYF70_RS30070	EYF70_30070, EYF70_RS30070, WP_131148659.1	s Pseudoduganella albidiflava GCF 004322755.1	gene	type VI secretion system tip protein VgrG
EYF70_RS30090	EYF70_30090, EYF70_RS30090, WP_131148663.1	s Pseudoduganella albidiflava GCF 004322755.1	gene	hypothetical protein
EYF70_RS30475	EYF70_30475, EYF70_RS30475, WP_131148732.1	s Pseudoduganella albidiflava GCF 004322755.1	gene	type VI secretion system tip protein VgrG
C9I28_RS00520	C9I28_00520, C9I28_RS00520, WP_107144315.1, tssI	s Pseudoduganella armeniaca GCF 003028855.1	gene	type VI secretion system tip protein VgrG
C9I28_RS08795	C9I28_08795, C9I28_RS08795, WP_107141165.1	s Pseudoduganella armeniaca GCF 003028855.1	gene	type VI secretion system tip protein VgrG
C9I28_RS10595	C9I28_10595, C9I28_RS10595, WP_107141468.1	s Pseudoduganella armeniaca GCF 003028855.1	gene	type VI secretion system tip protein VgrG
C9I28_RS01115	C9I28_01115, C9I28_RS01115, WP_107139816.1	s Pseudoduganella armeniaca GCF 003028855.1	gene	type VI secretion system tip protein VgrG
C9I28_RS11655	C9I28_11655, C9I28_RS11655, WP_107141636.1	s Pseudoduganella armeniaca GCF 003028855.1	gene	type VI secretion system tip protein VgrG
C9I28_RS11675	C9I28_11675, C9I28_RS11675, WP_107141640.1	s Pseudoduganella armeniaca GCF 003028855.1	gene	type VI secretion system tip protein VgrG
C9I28_RS17090	C9I28_17085, C9I28_RS17090, WP_107142513.1, tssI	s Pseudoduganella armeniaca GCF 003028855.1	gene	type VI secretion system tip protein VgrG
C9I28_RS01775	C9I28_01775, C9I28_RS01775, WP_107139931.1	s Pseudoduganella armeniaca GCF 003028855.1	gene	type VI secretion system tip protein VgrG
C9I28_RS19015	C9I28_19005, C9I28_RS19015, WP_107142843.1	s Pseudoduganella armeniaca GCF 003028855.1	gene	type VI secretion system tip protein VgrG
C9I28_RS20260	C9I28_20260, C9I28_RS20260, WP_107143051.1	s Pseudoduganella armeniaca GCF 003028855.1	gene	type VI secretion system tip protein VgrG
C9I28_RS23360	C9I28_23355, C9I28_RS23360, WP_107144679.1	s Pseudoduganella armeniaca GCF 003028855.1	gene	type VI secretion system tip protein VgrG
C9I28_RS00040	C9I28_00040, C9I28_RS00040, WP_107139626.1	s Pseudoduganella armeniaca GCF 003028855.1	gene	type VI secretion system tip protein VgrG
GO485_RS13905	GO485_13880, GO485_RS13905, WP_145882226.1, tssI	s Pseudoduganella flava GCF 009789595.1	gene	type VI secretion system tip protein VgrG
GO485_RS14565	GO485_14540, GO485_RS14565, WP_145881640.1, tssI	s Pseudoduganella flava GCF 009789595.1	gene	type VI secretion system tip protein VgrG
GO485_RS14915	GO485_14890, GO485_RS14915, WP_145880324.1, tssI	s Pseudoduganella flava GCF 009789595.1	gene	type VI secretion system tip protein VgrG
GO485_RS01795	GO485_01790, GO485_RS01795, WP_158206650.1, vgrG	s Pseudoduganella flava GCF 009789595.1	gene	type VI secretion system tip protein VgrG
GO485_RS01815	GO485_01810, GO485_RS01815, WP_158206652.1, vgrG	s Pseudoduganella flava GCF 009789595.1	gene	type VI secretion system tip protein VgrG
GO485_RS19370	GO485_19325, GO485_RS19370, WP_145878138.1, tssI	s Pseudoduganella flava GCF 009789595.1	gene	type VI secretion system tip protein VgrG
GO485_RS26410	GO485_26355, GO485_RS26410, WP_145878193.1, tssI	s Pseudoduganella flava GCF 009789595.1	gene	type VI secretion system tip protein VgrG
GO485_RS28995	GO485_28930, GO485_RS28995, WP_145880164.1, tssI	s Pseudoduganella flava GCF 009789595.1	gene	type VI secretion system tip protein VgrG
GO485_RS00360	GO485_00360, GO485_RS00360, WP_145879402.1, tssI	s Pseudoduganella flava GCF 009789595.1	gene	type VI secretion system tip protein VgrG
DPH57_RS05150	DPH57_05150, DPH57_RS05150, WP_112936644.1, tssI	s Pseudoduganella haloabium GCF 003293715.1	gene	type VI secretion system tip protein VgrG
DPH57_RS10365	DPH57_10365, DPH57_RS10365, WP_112937691.1, tssI	s Pseudoduganella haloabium GCF 003293715.1	gene	type VI secretion system tip protein VgrG
DPH57_RS11400	DPH57_11400, DPH57_RS11400, WP_112937865.1, vgrG	s Pseudoduganella haloabium GCF 003293715.1	gene	type VI secretion system tip protein VgrG
DPH57_RS01540	DPH57_01540, DPH57_RS01540, WP_112936024.1, tssI	s Pseudoduganella haloabium GCF 003293715.1	gene	type VI secretion system tip protein VgrG
DPH57_RS01830	DPH57_01830, DPH57_RS01830, WP_112936073.1, tssI	s Pseudoduganella haloabium GCF 003293715.1	gene	type VI secretion system tip protein VgrG
DPH57_RS21625	DPH57_21625, DPH57_RS21625, WP_112939599.1, tssI	s Pseudoduganella haloabium GCF 003293715.1	gene	type VI secretion system tip protein VgrG
DPH57_RS25945	DPH57_25945, DPH57_RS25945, WP_112940922.1, vgrG	s Pseudoduganella haloabium GCF 003293715.1	gene	type VI secretion system tip protein VgrG
DPH57_RS04670	DPH57_04670, DPH57_RS04670, WP_112936559.1, tssI	s Pseudoduganella haloabium GCF 003293715.1	gene	type VI secretion system tip protein VgrG
DPH57_RS04895	DPH57_04895, DPH57_RS04895, WP_112936599.1, tssI	s Pseudoduganella haloabium GCF 003293715.1	gene	type VI secretion system tip protein VgrG
E1742_RS05300	E1742_05300, E1742_RS05300, WP_134383883.1	s Pseudoduganella plicata GCF 004421005.1	gene	type VI secretion system tip protein VgrG
E1742_RS07690	E1742_07690, E1742_RS07690, WP_134384334.1	s Pseudoduganella plicata GCF 004421005.1	gene	type VI secretion system tip protein VgrG
E1742_RS10430	E1742_10430, E1742_RS10430, WP_134388122.1	s Pseudoduganella plicata GCF 004421005.1	gene	type VI secretion system tip protein VgrG
E1742_RS17065	E1742_17065, E1742_RS17065, WP_134386175.1	s Pseudoduganella plicata GCF 004421005.1	gene	type VI secretion system tip protein VgrG
E1742_RS17080	E1742_17080, E1742_RS17080, WP_134386177.1	s Pseudoduganella plicata GCF 004421005.1	gene	type VI secretion system tip protein VgrG
E1742_RS17470	E1742_17470, E1742_RS17470, WP_134386245.1	s Pseudoduganella plicata GCF 004421005.1	gene	type VI secretion system tip protein VgrG
E1742_RS01800	E1742_01800, E1742_RS01800, WP_134383184.1, tssI	s Pseudoduganella plicata GCF 004421005.1	gene	type VI secretion system tip protein VgrG
E1742_RS21630	E1742_21630, E1742_RS21630, WP_134387191.1	s Pseudoduganella plicata GCF 004421005.1	gene	type VI secretion system tip protein VgrG
E1742_RS02350	E1742_02350, E1742_RS02350, WP_134383374.1	s Pseudoduganella plicata GCF 004421005.1	gene	type VI secretion system tip protein VgrG
E1742_RS02450	E1742_02450, E1742_RS02450, WP_134387953.1	s Pseudoduganella plicata GCF 004421005.1	gene	type VI secretion system tip protein VgrG
E1742_RS04405	E1742_04405, E1742_RS04405, WP_134383729.1, tssI	s Pseudoduganella plicata GCF 004421005.1	gene	type VI secretion system tip protein VgrG
ACZ75_RS20490	ACZ75_20535, ACZ75_RS20490, WP_050412621.1	s Pseudoduganella sp001191005 GCF 001191005.1	gene	type VI secretion system tip protein VgrG
FCL38_RS05075	FCL38_05075, FCL38_RS05075, WP_137312750.1	s Pseudoduganella umbonata GCF 005280315.1	gene	hypothetical protein
FCL38_RS08195	FCL38_08195, FCL38_RS08195, WP_137313297.1	s Pseudoduganella umbonata GCF 005280315.1	gene	type VI secretion system tip protein VgrG
FCL38_RS17985	FCL38_17985, FCL38_RS17985, WP_137314934.1, tssI	s Pseudoduganella umbonata GCF 005280315.1	gene	type VI secretion system tip protein VgrG
FCL38_RS18895	FCL38_18895, FCL38_RS18895, WP_137315092.1	s Pseudoduganella umbonata GCF 005280315.1	gene	type VI secretion system tip protein VgrG
FCL38_RS19625	FCL38_19625, FCL38_RS19625, WP_137315217.1	s Pseudoduganella umbonata GCF 005280315.1	gene	type VI secretion system tip protein VgrG
FCL38_RS22600	FCL38_22600, FCL38_RS22600, WP_137315739.1	s Pseudoduganella umbonata GCF 005280315.1	gene	DUF2345 domain-containing protein
FCL38_RS23800	FCL38_23800, FCL38_RS23800, WP_175424903.1, tssI	s Pseudoduganella umbonata GCF 005280315.1	gene	type VI secretion system tip protein VgrG
FCL38_RS29930	FCL38_29930, FCL38_RS29930, WP_137316937.1	s Pseudoduganella umbonata GCF 005280315.1	gene	DUF2345 domain-containing protein
FCL38_RS29960	FCL38_29960, FCL38_RS29960, WP_137316941.1	s Pseudoduganella umbonata GCF 005280315.1	gene	type VI secretion system tip protein VgrG
FCL38_RS30055	FCL38_30055, FCL38_RS30055, WP_137317773.1	s Pseudoduganella umbonata GCF 005280315.1	gene	type VI secretion system tip protein VgrG
G9Q38_RS04780	G9Q38_04780, G9Q38_RS04780, WP_166128335.1, tssI	s Pusillimonas-A sp011388195 GCF 011388195.1	gene	type VI secretion system tip protein VgrG
PT7_RS11390	PT7_2334, PT7_RS11390, WP_013743402.1	s Pusillimonas-C sp000209655 GCF 000209655.1	gene	type VI secretion system tip protein VgrG
PT7_RS01710	PT7_0359, PT7_RS01710, WP_013741448.1, tssI	s Pusillimonas-C sp000209655 GCF 000209655.1	gene	type VI secretion system tip protein VgrG
ACS15_RS01955	ACS15_0405, ACS15_RS01955, WP_080981274.1	s Ralstonia insidiosa GCF 001653935.1	gene	type VI secretion system tip protein VgrG
ACS15_RS23760	ACS15_5033, ACS15_RS23760, WP_021193563.1	s Ralstonia insidiosa GCF 001653935.1	gene	type VI secretion system tip protein VgrG
TK49_RS08185	TK49_08190, TK49_RS08185, WP_045786230.1	s Ralstonia mannitolilytica GCF 000954135.1	gene	type VI secretion system tip protein VgrG
TK49_RS19335	TK49_19340, TK49_RS19335, WP_045219166.1, tssI	s Ralstonia mannitolilytica GCF 000954135.1	gene	type VI secretion system tip protein VgrG
TK49_RS19775	TK49_19780, TK49_RS19775, WP_045219317.1	s Ralstonia mannitolilytica GCF 000954135.1	gene	LWXIA domain-containing protein
TK49_RS21300	TK49_21305, TK49_RS21300, WP_045220470.1	s Ralstonia mannitolilytica GCF 000954135.1	gene	type VI secretion system tip protein VgrG
KOL72_RS05870	KOL72_05870, KOL72_RS05870, WP_037027992.1, vgrG	s Ralstonia pickettii GCF 018726805.1	gene	type VI secretion system tip protein VgrG
KOL72_RS07180	KOL72_07180, KOL72_RS07180, WP_223293247.1, vgrG	s Ralstonia pickettii GCF 018726805.1	gene	type VI secretion system tip protein VgrG
KOL72_RS12590	KOL72_12590, KOL72_RS12590, WP_223293225.1, vgrG	s Ralstonia pickettii GCF 018726805.1	gene	type VI secretion system tip protein VgrG
KOL72_RS14965	KOL72_14965, KOL72_RS14965, WP_009238090.1, vgrG	s Ralstonia pickettii GCF 018726805.1	gene	type VI secretion system tip protein VgrG
KOL72_RS17420	KOL72_17420, KOL72_RS17420, WP_009241796.1	s Ralstonia pickettii GCF 018726805.1	gene	type VI secretion system tip protein VgrG
KOL72_RS17490	KOL72_17490, KOL72_RS17490, WP_009241810.1	s Ralstonia pickettii GCF 018726805.1	gene	type VI secretion system tip protein VgrG
KOL72_RS17550	KOL72_17550, KOL72_RS17550, WP_009241822.1	s Ralstonia pickettii GCF 018726805.1	gene	type VI secretion system tip protein VgrG
RPIC_RS11090	RPIC_RS11090, Rpic_2254, WP_012436090.1, tssI	s Ralstonia pickettii-B GCF 000020205.1	gene	type VI secretion system tip protein VgrG
RS_RS09785	RS03512, RS_RS09785, RSc1944, WP_043876622.1	s Ralstonia pseudosolanacearum GCF 000009125.1	gene	type VI secretion system tip protein VgrG
RS_RS17160	RS01810, RS_RS17160, RSc3430, WP_011003309.1	s Ralstonia pseudosolanacearum GCF 000009125.1	gene	type VI secretion system tip protein VgrG
RS_RS04750	RS04407, RS_RS04750, RSc0958, WP_043876725.1, vgrG	s Ralstonia pseudosolanacearum GCF 000009125.1	gene	type VI secretion system tip protein VgrG
RS_RS17640	RS03020, RS_RS17640, RSp0103, WP_011003420.1	s Ralstonia pseudosolanacearum GCF 000009125.1	gene	type VI secretion system tip protein VgrG
RS_RS17985	RS04687, RS_RS17985, RSp0175, WP_011003490.1	s Ralstonia pseudosolanacearum GCF 000009125.1	gene	type VI secretion system tip protein VgrG
RS_RS18575	RS03668, RS_RS18575, RSp0295, WP_043876810.1	s Ralstonia pseudosolanacearum GCF 000009125.1	gene	calcium-binding protein
RS_RS19650	RS00397, RS_RS19650, RSp0518, WP_011003821.1	s Ralstonia pseudosolanacearum GCF 000009125.1	gene	type VI secretion system tip protein VgrG
RS_RS20130	RS03738, RS_RS20130, RSp0629, WP_011003927.1	s Ralstonia pseudosolanacearum GCF 000009125.1	gene	type VI secretion system tip protein VgrG
RS_RS20705	RS01958, RS_RS20705, RSp0750, WP_011004048.1	s Ralstonia pseudosolanacearum GCF 000009125.1	gene	type VI secretion system tip protein VgrG
RS_RS20795	RS01940, RS_RS20795, RSp0768, WP_011004066.1	s Ralstonia pseudosolanacearum GCF 000009125.1	gene	type VI secretion system tip protein VgrG
RS_RS22615	RS05480, RS_RS22615, RSp1139, WP_011004428.1, tssI	s Ralstonia pseudosolanacearum GCF 000009125.1	gene	type VI secretion system tip protein VgrG
RALBFv3_RS08685	RALBFv3_08680, RALBFv3_RS08685, WP_124994684.1	s Ralstonia solanacearum GCF 001587155.1	gene	type VI secretion system tip protein VgrG
RALBFv3_RS09315	RALBFv3_09310, RALBFv3_RS09315, WP_014615505.1	s Ralstonia solanacearum GCF 001587155.1	gene	type VI secretion system tip protein VgrG
RALBFv3_RS13660	RALBFv3_13650, RALBFv3_RS13660, WP_124994745.1	s Ralstonia solanacearum GCF 001587155.1	gene	type VI secretion system tip protein VgrG
RALBFv3_RS16980	RALBFv3_16965, RALBFv3_RS16980, WP_014618837.1	s Ralstonia solanacearum GCF 001587155.1	gene	type VI secretion system tip protein VgrG
RALBFv3_RS21165	RALBFv3_21150, RALBFv3_RS21165, WP_086002911.1	s Ralstonia solanacearum GCF 001587155.1	gene	type VI secretion system tip protein VgrG
RALBFv3_RS22975	RALBFv3_22965, RALBFv3_RS22975, WP_014618393.1	s Ralstonia solanacearum GCF 001587155.1	gene	type VI secretion system tip protein VgrG
RPSI07_RS00420	RPSI07_RS00420, RPSI07_mp0094, WP_173391091.1	s Ralstonia syzygii GCF 000283475.1	gene	type VI secretion system tip protein VgrG
RPSI07_RS00745	RPSI07_RS00745, RPSI07_mp0170, WP_013209263.1	s Ralstonia syzygii GCF 000283475.1	gene	type VI secretion system tip protein VgrG
RPSI07_RS01980	RPSI07_RS01980, RPSI07_mp0447, WP_013209522.1	s Ralstonia syzygii GCF 000283475.1	gene	type VI secretion system tip protein VgrG
RPSI07_RS02955	RPSI07_RS02955, RPSI07_mp0663, WP_013209733.1	s Ralstonia syzygii GCF 000283475.1	gene	type VI secretion system tip protein VgrG
RPSI07_RS05245	RPSI07_RS05245, RPSI07_mp1172, WP_013210210.1, tssI	s Ralstonia syzygii GCF 000283475.1	gene	type VI secretion system tip protein VgrG
RPSI07_RS06310	RPSI07_RS06310, RPSI07_mp1409, WP_013210437.1	s Ralstonia syzygii GCF 000283475.1	gene	type VI secretion system tip protein VgrG
RPSI07_RS07945	RPSI07_0016, RPSI07_RS07945, WP_013210801.1	s Ralstonia syzygii GCF 000283475.1	gene	type VI secretion system tip protein VgrG
RPSI07_RS18680	RPSI07_2271, RPSI07_RS18680, WP_013212932.1, tssI	s Ralstonia syzygii GCF 000283475.1	gene	type VI secretion system tip protein VgrG
A4W93_RS12680	A4W93_12615, A4W93_RS12680, WP_085750948.1, tssI	s Rhizobacter gummiphilus GCF 002116905.1	gene	type VI secretion system tip protein VgrG
RS694_RS19095	RS694_19095, RS694_RS19095, WP_029706674.1, tssI	s Rhodoferax saidenbachensis GCF 001955715.1	gene	type VI secretion system tip protein VgrG
EXZ61_RS07065	EXZ61_07065, EXZ61_RS07065, WP_142810387.1, tssI	s Rhodoferax sp006974105 GCF 006974105.1	gene	type VI secretion system tip protein VgrG
EXZ61_RS09795	EXZ61_09800, EXZ61_RS09795, WP_142814189.1, tssI	s Rhodoferax sp006974105 GCF 006974105.1	gene	type VI secretion system tip protein VgrG
EXZ61_RS11135	EXZ61_11140, EXZ61_RS11135, WP_142811818.1, tssI	s Rhodoferax sp006974105 GCF 006974105.1	gene	type VI secretion system tip protein VgrG
EXZ61_RS11200	EXZ61_11205, EXZ61_RS11200, WP_142811845.1, tssI	s Rhodoferax sp006974105 GCF 006974105.1	gene	type VI secretion system tip protein VgrG
EXZ61_RS19540	EXZ61_19545, EXZ61_RS19540, WP_142813564.1, tssI	s Rhodoferax sp006974105 GCF 006974105.1	gene	type VI secretion system tip protein VgrG
EXZ61_RS20880	EXZ61_20885, EXZ61_RS20880, WP_168224845.1	s Rhodoferax sp006974105 GCF 006974105.1	gene	DUF2345 domain-containing protein
EXZ61_RS20905	EXZ61_20910, EXZ61_RS20905, WP_142813853.1, tssI	s Rhodoferax sp006974105 GCF 006974105.1	gene	type VI secretion system tip protein VgrG
EXZ61_RS00315	EXZ61_00315, EXZ61_RS00315, WP_142808192.1, tssI	s Rhodoferax sp006974105 GCF 006974105.1	gene	type VI secretion system tip protein VgrG
RD110_RS05990	RD110_05990, RD110_RS05990, WP_076197614.1, tssI	s Rhodoferax-B koreense GCF 001955695.1	gene	type VI secretion system tip protein VgrG
RD110_RS14765	RD110_14765, RD110_RS14765, WP_076205060.1, tssI	s Rhodoferax-B koreense GCF 001955695.1	gene	type VI secretion system tip protein VgrG
RD110_RS17395	RD110_17395, RD110_RS17395, WP_076200639.1, tssI	s Rhodoferax-B koreense GCF 001955695.1	gene	type VI secretion system tip protein VgrG
RD110_RS00295	RD110_00295, RD110_RS00295, WP_076195623.1, tssI	s Rhodoferax-B koreense GCF 001955695.1	gene	type VI secretion system tip protein VgrG
RD2015_RS12935	RD2015_2591, RD2015_RS12935, WP_058935236.1, vgrG	s Roseateles depolymerans GCF 001483865.1	gene	type VI secretion system tip protein VgrG
RD2015_RS13210	RD2015_2648, RD2015_RS13210, WP_058935286.1, tssI	s Roseateles depolymerans GCF 001483865.1	gene	type VI secretion system tip protein VgrG
RD2015_RS16005	RD2015_3222, RD2015_RS16005, WP_058935749.1, tssI	s Roseateles depolymerans GCF 001483865.1	gene	type VI secretion system tip protein VgrG
RD2015_RS04290	RD2015_866, RD2015_RS04290, WP_116001647.1, tssI	s Roseateles depolymerans GCF 001483865.1	gene	type VI secretion system tip protein VgrG
RGE_RS12475	RGE_25630, RGE_RS12475, WP_014428764.1	s Rubrivivax gelatinosus-A GCF 000284255.1	gene	DUF2345 domain-containing protein
RGE_RS12490	RGE_25680, RGE_RS12490, WP_014428769.1	s Rubrivivax gelatinosus-A GCF 000284255.1	gene	type VI secretion system tip protein VgrG
RGE_RS12555	RGE_25810, RGE_RS12555, WP_014428782.1, tssI	s Rubrivivax gelatinosus-A GCF 000284255.1	gene	type VI secretion system tip protein VgrG
RGE_RS12610	RGE_25940, RGE_RS12610, WP_014428795.1	s Rubrivivax gelatinosus-A GCF 000284255.1	gene	type VI secretion system tip protein VgrG
RGE_RS14735	RGE_30290, RGE_RS14735, WP_014429229.1	s Rubrivivax gelatinosus-A GCF 000284255.1	gene	type VI secretion system tip protein VgrG
RGE_RS14790	RGE_30400, RGE_RS14790, WP_014429240.1	s Rubrivivax gelatinosus-A GCF 000284255.1	gene	type VI secretion system tip protein VgrG
RGE_RS15645	RGE_32150, RGE_RS15645, WP_052311012.1	s Rubrivivax gelatinosus-A GCF 000284255.1	gene	type VI secretion system tip protein VgrG
IS481_RS07785	IS481_07785, IS481_RS07785, WP_104356504.1, tssI	s Schlegelella thermodepolymerans GCF 015476235.1	gene	type VI secretion system tip protein VgrG
IS481_RS12525	IS481_12525, IS481_RS12525, WP_104355949.1	s Schlegelella thermodepolymerans GCF 015476235.1	gene	type VI secretion system tip protein VgrG
IS481_RS02610	IS481_02610, IS481_RS02610, WP_104358261.1	s Schlegelella thermodepolymerans GCF 015476235.1	gene	type VI secretion system tip protein VgrG
IS481_RS04010	IS481_04010, IS481_RS04010, WP_170067482.1	s Schlegelella thermodepolymerans GCF 015476235.1	gene	type VI secretion system tip protein VgrG
EWH46_RS04025	EWH46_04025, EWH46_RS04025, WP_149502775.1	s Sphaerotilus sulfidivorans GCF 008329925.1	gene	type VI secretion system tip protein VgrG
EWH46_RS04110	EWH46_04110, EWH46_RS04110, WP_149502787.1	s Sphaerotilus sulfidivorans GCF 008329925.1	gene	hypothetical protein
TASI_RS00545	TASI_0108, TASI_RS00545, WP_014110798.1, tssI	s Taylorella asinigenitalis GCF 000226625.1	gene	type VI secretion system tip protein VgrG
TASI_RS05075	TASI_1040, TASI_RS05075, WP_014111694.1, tssI	s Taylorella asinigenitalis GCF 000226625.1	gene	type VI secretion system tip protein VgrG
TASI_RS05085	TASI_1042, TASI_RS05085, WP_014111696.1, tssI	s Taylorella asinigenitalis GCF 000226625.1	gene	type VI secretion system tip protein VgrG
KUI_RS00550	KUI_0111, KUI_RS00550, WP_014840033.1, tssI	s Taylorella equigenitalis GCF 000276685.1	gene	type VI secretion system tip protein VgrG
KUI_RS08140	KUI_0997, KUI_RS08140, WP_014840443.1, tssI	s Taylorella equigenitalis GCF 000276685.1	gene	type VI secretion system tip protein VgrG
KUI_RS04975	KUI_1000, KUI_RS04975, WP_013521198.1, tssI	s Taylorella equigenitalis GCF 000276685.1	gene	type VI secretion system tip protein VgrG
KUI_RS04985	KUI_1002, KUI_RS04985, WP_013521200.1, tssI	s Taylorella equigenitalis GCF 000276685.1	gene	type VI secretion system tip protein VgrG
FAZ95_RS11860	FAZ95_11860, FAZ95_RS11860, WP_137332632.1	s Trinickia sp005280735 GCF 005280735.1	gene	phage tail protein
FAZ95_RS01295	FAZ95_01295, FAZ95_RS01295, WP_137334382.1	s Trinickia sp005280735 GCF 005280735.1	gene	type VI secretion system tip protein VgrG
FAZ95_RS23100	FAZ95_23100, FAZ95_RS23100, WP_137334856.1, tssI	s Trinickia sp005280735 GCF 005280735.1	gene	type VI secretion system tip protein VgrG
FAZ95_RS24415	FAZ95_24415, FAZ95_RS24415, WP_137335101.1	s Trinickia sp005280735 GCF 005280735.1	gene	type VI secretion system tip protein VgrG
FAZ95_RS29285	FAZ95_29285, FAZ95_RS29285, WP_137337660.1, vgrG	s Trinickia sp005280735 GCF 005280735.1	gene	type VI secretion system tip protein VgrG
FAZ95_RS31305	FAZ95_31305, FAZ95_RS31305, WP_137336300.1, tssI	s Trinickia sp005280735 GCF 005280735.1	gene	type VI secretion system tip protein VgrG
FAZ95_RS36120	FAZ95_36120, FAZ95_RS36120, WP_137337137.1, tssI	s Trinickia sp005280735 GCF 005280735.1	gene	type VI secretion system tip protein VgrG
CKY39_RS06540	CKY39_06540, CKY39_RS06540, WP_167394981.1	s Variovorax boronicumulans GCF 002291405.1	gene	DUF2345 domain-containing protein
CKY39_RS01245	CKY39_01245, CKY39_RS01245, WP_095743170.1, tssI	s Variovorax boronicumulans GCF 002291405.1	gene	type VI secretion system tip protein VgrG
CKY39_RS17115	CKY39_17115, CKY39_RS17115, WP_095745278.1, tssI	s Variovorax boronicumulans GCF 002291405.1	gene	type VI secretion system tip protein VgrG
CKY39_RS03040	CKY39_03040, CKY39_RS03040, WP_095743406.1, tssI	s Variovorax boronicumulans GCF 002291405.1	gene	type VI secretion system tip protein VgrG
CKY39_RS31555	CKY39_31555, CKY39_RS31555, WP_167395076.1	s Variovorax boronicumulans GCF 002291405.1	gene	type VI secretion system tip protein VgrG
CKY39_RS31580	CKY39_31580, CKY39_RS31580, WP_095747203.1	s Variovorax boronicumulans GCF 002291405.1	gene	type VI secretion system tip protein VgrG
CKY39_RS31680	CKY39_31680, CKY39_RS31680, WP_095747215.1	s Variovorax boronicumulans GCF 002291405.1	gene	type VI secretion system tip protein VgrG
VAPAR_RS00990	VAPAR_RS00990, Vapar_0201, WP_012745366.1, tssI	s Variovorax paradoxus GCF 000023345.1	gene	type VI secretion system tip protein VgrG
VAPAR_RS01235	VAPAR_RS01235, Vapar_0250, WP_012745414.1, tssI	s Variovorax paradoxus GCF 000023345.1	gene	type VI secretion system tip protein VgrG
VAPAR_RS14235	VAPAR_RS14235, Vapar_2865, WP_012747967.1, tssI	s Variovorax paradoxus GCF 000023345.1	gene	type VI secretion system tip protein VgrG
VAPAR_RS18755	VAPAR_RS18755, Vapar_3778, WP_015866556.1	s Variovorax paradoxus GCF 000023345.1	gene	type VI secretion system tip protein VgrG
VAPAR_RS02625	VAPAR_RS02625, Vapar_0531, WP_012745694.1, tssI	s Variovorax paradoxus GCF 000023345.1	gene	type VI secretion system tip protein VgrG
VAPAR_RS02650	VAPAR_RS02650, Vapar_0536, WP_012745699.1, tssI	s Variovorax paradoxus GCF 000023345.1	gene	type VI secretion system tip protein VgrG
VAPAR_RS28195	VAPAR_RS28195, Vapar_5680, WP_015865732.1, tssI	s Variovorax paradoxus GCF 000023345.1	gene	type VI secretion system tip protein VgrG
VARPA_RS07450	VARPA_RS07450, WP_167330537.1	s Variovorax paradoxus-C GCF 000184745.1	gene	hypothetical protein
VARPA_RS07465	VARPA_RS07465, WP_080559362.1, tssI	s Variovorax paradoxus-C GCF 000184745.1	gene	type VI secretion system tip protein VgrG
VARPA_RS14455	VARPA_RS14455, Varpa_2896, WP_013541315.1, tssI	s Variovorax paradoxus-C GCF 000184745.1	gene	type VI secretion system tip protein VgrG
VARPA_RS14520	VARPA_RS14520, Varpa_2909, WP_013541328.1, tssI	s Variovorax paradoxus-C GCF 000184745.1	gene	type VI secretion system tip protein VgrG
VARPA_RS21915	VARPA_RS21915, Varpa_4394, WP_013542773.1	s Variovorax paradoxus-C GCF 000184745.1	gene	type VI secretion system tip protein VgrG
VARPA_RS22875	VARPA_RS22875, Varpa_4582, WP_013542956.1, tssI	s Variovorax paradoxus-C GCF 000184745.1	gene	type VI secretion system tip protein VgrG
VARPA_RS26325	VARPA_RS26325, Varpa_5278, WP_013543637.1, tssI	s Variovorax paradoxus-C GCF 000184745.1	gene	type VI secretion system tip protein VgrG
VARPA_RS02685	VARPA_RS02685, Varpa_0538, WP_013539005.1, tssI	s Variovorax paradoxus-C GCF 000184745.1	gene	type VI secretion system tip protein VgrG
VARPA_RS27580	VARPA_RS27580, Varpa_5523, WP_013543879.1	s Variovorax paradoxus-C GCF 000184745.1	gene	type VI secretion system tip protein VgrG
VARPA_RS27600	VARPA_RS27600, Varpa_5527, WP_013543883.1	s Variovorax paradoxus-C GCF 000184745.1	gene	type VI secretion system tip protein VgrG
VARPA_RS27700	VARPA_RS27700, Varpa_5547, WP_013543903.1	s Variovorax paradoxus-C GCF 000184745.1	gene	type VI secretion system tip protein VgrG
VARPA_RS02830	VARPA_RS02830, Varpa_0568, WP_013539035.1, tssI	s Variovorax paradoxus-C GCF 000184745.1	gene	type VI secretion system tip protein VgrG
VARPA_RS02855	VARPA_RS02855, Varpa_0573, WP_013539040.1, tssI	s Variovorax paradoxus-C GCF 000184745.1	gene	type VI secretion system tip protein VgrG
VARPA_RS28535	VARPA_RS28535, Varpa_5717, WP_013544065.1, tssI	s Variovorax paradoxus-C GCF 000184745.1	gene	type VI secretion system tip protein VgrG
VARPA_RS28605	VARPA_RS28605, Varpa_5731, WP_013544079.1, tssI	s Variovorax paradoxus-C GCF 000184745.1	gene	type VI secretion system tip protein VgrG
VAPA_RS28140	VAPA_2c02160, VAPA_RS28140, WP_021003610.1, tssI	s Variovorax paradoxus-E GCF 000463015.1	gene	type VI secretion system tip protein VgrG
VAPA_RS13235	VAPA_1c26900, VAPA_RS13235, WP_021007281.1, tssI	s Variovorax paradoxus-E GCF 000463015.1	gene	type VI secretion system tip protein VgrG
VAPA_RS01500	VAPA_1c03040, VAPA_RS01500, WP_021005000.1, tssI	s Variovorax paradoxus-E GCF 000463015.1	gene	type VI secretion system tip protein VgrG
VAPA_RS19640	VAPA_1c39780, VAPA_RS19640, WP_021008510.1, tssI	s Variovorax paradoxus-E GCF 000463015.1	gene	type VI secretion system tip protein VgrG
VAPA_RS03025	VAPA_1c06080, VAPA_RS03025, WP_021005299.1, tssI	s Variovorax paradoxus-E GCF 000463015.1	gene	type VI secretion system tip protein VgrG
VAPA_RS03050	VAPA_1c06130, VAPA_RS03050, WP_021005304.1, tssI	s Variovorax paradoxus-E GCF 000463015.1	gene	type VI secretion system tip protein VgrG
GOQ09_RS13265	GOQ09_13255, GOQ09_RS13265, WP_157613827.1, tssI	s Variovorax paradoxus-G GCF 009755665.1	gene	type VI secretion system tip protein VgrG
GOQ09_RS17150	GOQ09_17140, GOQ09_RS17150, WP_157614611.1, tssI	s Variovorax paradoxus-G GCF 009755665.1	gene	type VI secretion system tip protein VgrG
GOQ09_RS02805	GOQ09_02805, GOQ09_RS02805, WP_157611787.1, tssI	s Variovorax paradoxus-G GCF 009755665.1	gene	type VI secretion system tip protein VgrG
GOQ09_RS02830	GOQ09_02830, GOQ09_RS02830, WP_157611792.1, tssI	s Variovorax paradoxus-G GCF 009755665.1	gene	type VI secretion system tip protein VgrG
AX767_RS12445	AX767_12445, AX767_RS12445, WP_068631634.1	s Variovorax sp001577265 GCF 001577265.1	gene	type VI secretion system tip protein VgrG
AX767_RS12580	AX767_12580, AX767_RS12580, WP_068631658.1, tssI	s Variovorax sp001577265 GCF 001577265.1	gene	type VI secretion system tip protein VgrG
AX767_RS04340	AX767_04340, AX767_RS04340, WP_082754807.1	s Variovorax sp001577265 GCF 001577265.1	gene	type VI secretion system tip protein VgrG
IG196_RS00065	IG196_00065, IG196_RS00065, WP_192194438.1	s Variovorax sp002754375 GCF 014843395.1	gene	type VI secretion system tip protein VgrG
IG196_RS14395	IG196_14395, IG196_RS14395, WP_192196680.1, tssI	s Variovorax sp002754375 GCF 014843395.1	gene	type VI secretion system tip protein VgrG
IG196_RS01685	IG196_01685, IG196_RS01685, WP_192194725.1, tssI	s Variovorax sp002754375 GCF 014843395.1	gene	type VI secretion system tip protein VgrG
IG196_RS18765	IG196_18765, IG196_RS18765, WP_192192318.1	s Variovorax sp002754375 GCF 014843395.1	gene	type VI secretion system tip protein VgrG
IG196_RS18790	IG196_18790, IG196_RS18790, WP_192197075.1	s Variovorax sp002754375 GCF 014843395.1	gene	type VI secretion system tip protein VgrG
IG196_RS29235	IG196_29235, IG196_RS29235, WP_192194045.1	s Variovorax sp002754375 GCF 014843395.1	gene	type VI secretion system tip protein VgrG
IG196_RS29260	IG196_29260, IG196_RS29260, WP_192194049.1	s Variovorax sp002754375 GCF 014843395.1	gene	type VI secretion system tip protein VgrG
IG196_RS29360	IG196_29360, IG196_RS29360, WP_192194058.1	s Variovorax sp002754375 GCF 014843395.1	gene	type VI secretion system tip protein VgrG
IG196_RS04960	IG196_04960, IG196_RS04960, WP_192195254.1	s Variovorax sp002754375 GCF 014843395.1	gene	type VI secretion system tip protein VgrG
C4F17_RS01020	C4F17_01020, C4F17_RS01020, WP_106933951.1, tssI	s Variovorax sp003019815 GCF 003019815.1	gene	type VI secretion system tip protein VgrG
C4F17_RS01465	C4F17_01465, C4F17_RS01465, WP_106934018.1, tssI	s Variovorax sp003019815 GCF 003019815.1	gene	type VI secretion system tip protein VgrG
C4F17_RS16035	C4F17_16035, C4F17_RS16035, WP_106935902.1, tssI	s Variovorax sp003019815 GCF 003019815.1	gene	type VI secretion system tip protein VgrG
C4F17_RS16060	C4F17_16060, C4F17_RS16060, WP_106935906.1, tssI	s Variovorax sp003019815 GCF 003019815.1	gene	type VI secretion system tip protein VgrG
C4F17_RS17820	C4F17_17820, C4F17_RS17820, WP_106936134.1, tssI	s Variovorax sp003019815 GCF 003019815.1	gene	type VI secretion system tip protein VgrG
C4F17_RS26375	C4F17_26365, C4F17_RS26375, WP_106937211.1, tssI	s Variovorax sp003019815 GCF 003019815.1	gene	type VI secretion system tip protein VgrG
C4F17_RS27285	C4F17_27275, C4F17_RS27285, WP_106937735.1, tssI	s Variovorax sp003019815 GCF 003019815.1	gene	type VI secretion system tip protein VgrG
C4F17_RS04980	C4F17_04980, C4F17_RS04980, WP_106934486.1, tssI	s Variovorax sp003019815 GCF 003019815.1	gene	type VI secretion system tip protein VgrG
H7F35_RS15250	H7F35_15250, H7F35_RS15250, WP_187113664.1, tssI	s Variovorax sp014302995 GCF 014302995.1	gene	type VI secretion system tip protein VgrG
H7F35_RS23540	H7F35_23540, H7F35_RS23540, WP_187114386.1, tssI	s Variovorax sp014302995 GCF 014302995.1	gene	type VI secretion system tip protein VgrG
H7F35_RS24820	H7F35_24820, H7F35_RS24820, WP_187109216.1, tssI	s Variovorax sp014302995 GCF 014302995.1	gene	type VI secretion system tip protein VgrG
H7F35_RS28780	H7F35_28780, H7F35_RS28780, WP_187109923.1	s Variovorax sp014302995 GCF 014302995.1	gene	type VI secretion system tip protein VgrG
H7F35_RS28880	H7F35_28880, H7F35_RS28880, WP_187109940.1	s Variovorax sp014302995 GCF 014302995.1	gene	type VI secretion system tip protein VgrG
H7F35_RS28920	H7F35_28920, H7F35_RS28920, WP_187114454.1	s Variovorax sp014302995 GCF 014302995.1	gene	type VI secretion system tip protein VgrG
H7F35_RS04215	H7F35_04215, H7F35_RS04215, WP_187114136.1, tssI	s Variovorax sp014302995 GCF 014302995.1	gene	type VI secretion system tip protein VgrG
H7F36_RS08750	H7F36_08750, H7F36_RS08750, WP_187054870.1	s Variovorax sp014303735 GCF 014303735.1	gene	DUF2345 domain-containing protein
H7F36_RS08775	H7F36_08775, H7F36_RS08775, WP_187054307.1	s Variovorax sp014303735 GCF 014303735.1	gene	hypothetical protein
H7F36_RS14345	H7F36_14345, H7F36_RS14345, WP_187051456.1, tssI	s Variovorax sp014303735 GCF 014303735.1	gene	type VI secretion system tip protein VgrG
H7F36_RS03125	H7F36_03125, H7F36_RS03125, WP_187053297.1, tssI	s Variovorax sp014303735 GCF 014303735.1	gene	type VI secretion system tip protein VgrG
H7F36_RS03445	H7F36_03445, H7F36_RS03445, WP_187053357.1, tssI	s Variovorax sp014303735 GCF 014303735.1	gene	type VI secretion system tip protein VgrG
GNX71_RS07180	GNX71_07155, GNX71_RS07180, WP_206177684.1, tssI	s Variovorax sp017161115 GCF 017161115.1	gene	type VI secretion system tip protein VgrG
GNX71_RS17410	GNX71_17370, GNX71_RS17410, WP_206173478.1	s Variovorax sp017161115 GCF 017161115.1	gene	type VI secretion system tip protein VgrG
GNX71_RS23950	GNX71_23900, GNX71_RS23950, WP_206174733.1	s Variovorax sp017161115 GCF 017161115.1	gene	type VI secretion system tip protein VgrG
GNX71_RS25125	GNX71_25070, GNX71_RS25125, WP_206174941.1, tssI	s Variovorax sp017161115 GCF 017161115.1	gene	type VI secretion system tip protein VgrG
GNX71_RS25270	GNX71_25215, GNX71_RS25270, WP_206174966.1, tssI	s Variovorax sp017161115 GCF 017161115.1	gene	type VI secretion system tip protein VgrG
GNX71_RS29460	GNX71_29400, GNX71_RS29460, WP_206175697.1, tssI	s Variovorax sp017161115 GCF 017161115.1	gene	type VI secretion system tip protein VgrG
GNX71_RS30780	GNX71_30715, GNX71_RS30780, WP_206175918.1	s Variovorax sp017161115 GCF 017161115.1	gene	type VI secretion system tip protein VgrG
GNX71_RS30795	GNX71_30730, GNX71_RS30795, WP_206175921.1	s Variovorax sp017161115 GCF 017161115.1	gene	type VI secretion system tip protein VgrG
GNX71_RS30895	GNX71_30830, GNX71_RS30895, WP_206175936.1	s Variovorax sp017161115 GCF 017161115.1	gene	type VI secretion system tip protein VgrG
GNX71_RS03145	GNX71_03130, GNX71_RS03145, WP_206176980.1, tssI	s Variovorax sp017161115 GCF 017161115.1	gene	type VI secretion system tip protein VgrG
INQ48_RS08225	INQ48_08225, INQ48_RS08225, WP_203204820.1, tssI	s Variovorax sp900115375 GCF 016806145.1	gene	type VI secretion system tip protein VgrG
INQ48_RS01210	INQ48_01210, INQ48_RS01210, WP_203203685.1	s Variovorax sp900115375 GCF 016806145.1	gene	type VI secretion system tip protein VgrG
INQ48_RS15915	INQ48_15910, INQ48_RS15915, WP_203201008.1, tssI	s Variovorax sp900115375 GCF 016806145.1	gene	type VI secretion system tip protein VgrG
INQ48_RS16920	INQ48_16915, INQ48_RS16920, WP_203201176.1, tssI	s Variovorax sp900115375 GCF 016806145.1	gene	type VI secretion system tip protein VgrG
INQ48_RS25385	INQ48_25370, INQ48_RS25385, WP_203202566.1, tssI	s Variovorax sp900115375 GCF 016806145.1	gene	type VI secretion system tip protein VgrG
INQ48_RS30265	INQ48_30245, INQ48_RS30265, WP_203203330.1, tssI	s Variovorax sp900115375 GCF 016806145.1	gene	type VI secretion system tip protein VgrG
INQ48_RS03860	INQ48_03860, INQ48_RS03860, WP_203204127.1, tssI	s Variovorax sp900115375 GCF 016806145.1	gene	type VI secretion system tip protein VgrG
INQ48_RS03940	INQ48_03940, INQ48_RS03940, WP_203204140.1, tssI	s Variovorax sp900115375 GCF 016806145.1	gene	type VI secretion system tip protein VgrG
INQ48_RS38300	INQ48_38275, INQ48_RS38300, WP_203208489.1, tssI	s Variovorax sp900115375 GCF 016806145.1	gene	type VI secretion system tip protein VgrG
INQ48_RS39545	INQ48_39520, INQ48_RS39545, WP_203206868.1, tssI	s Variovorax sp900115375 GCF 016806145.1	gene	type VI secretion system tip protein VgrG
GT347_RS08850	GT347_08850, GT347_RS08850, WP_160551609.1	s Xylophilus rhododendri GCF 009906855.1	gene	hypothetical protein
GT347_RS19205	GT347_19205, GT347_RS19205, WP_160553732.1	s Xylophilus rhododendri GCF 009906855.1	gene	hypothetical protein
GT347_RS25105	GT347_25105, GT347_RS25105, WP_160554787.1, tssI	s Xylophilus rhododendri GCF 009906855.1	gene	type VI secretion system tip protein VgrG

## Sheet: tssL
GENE ID	FUNCTION	GENOME	IDENT%	ALN_LEN	E-VALUE	BIT SCORE	Q_BEG-Q_END: H_BEG-H_END	MIS MATCH	GAP OPEN
KOL96_RS00040	type IVB secretion system protein IcmH/DotU	Ralstonia_wenshanensis_GCF_021173085.1	0.909	263 (100.0%)	5.89e-162	453	1-263: 1-261	22	1
KOL96_RS16320	type VI secretion system protein TssL, long form	Ralstonia_wenshanensis_GCF_021173085.1	0.29	162 (61.6%)	1.53e-08	59.3	68-223: 130-287	105	5
IAG39_RS04075	DotU family type IV/VI secretion system protein	s__Achromobacter_bronchisepticus-A_GCF_014490035.1	0.607	257 (97.7%)	1.56e-101	300	7-263: 6-259	98	2
IAG39_RS30720	DotU family type VI secretion system protein	s__Achromobacter_bronchisepticus-A_GCF_014490035.1	0.302	199 (75.7%)	2.15e-06	52.8	58-253: 67-258	129	4
B9P52_RS15895	DotU family type IV/VI secretion system protein	s__Achromobacter_denitrificans_GCF_002205315.1	0.584	257 (97.7%)	5.26e-100	296	7-263: 6-259	104	1
BUW96_RS29690	DotU family type IV/VI secretion system protein	s__Achromobacter_insolitus_GCF_001971645.1	0.615	257 (97.7%)	2.98e-104	307	7-263: 6-259	96	2
BUW96_RS25065	DotU family type VI secretion system protein	s__Achromobacter_insolitus_GCF_001971645.1	0.312	199 (75.7%)	8.84e-08	57	58-253: 67-258	127	4
I6I07_RS21830	type IVB secretion system protein IcmH/DotU	s__Achromobacter_insuavis-A_GCF_016127315.1	0.603	257 (97.7%)	8.58e-101	298	7-263: 6-259	99	2
FOC84_RS17310	DotU family type IV/VI secretion system protein	s__Achromobacter_pestifer-A_GCF_013267355.1	0.607	257 (97.7%)	1.43e-101	300	7-263: 6-259	98	2
APT56_RS16160	DotU family type IV/VI secretion system protein	s__Achromobacter_ruhlandii_GCF_001514355.1	0.619	257 (97.7%)	3.37e-103	304	7-263: 6-259	95	2
CVS48_RS02135	DotU family type IV/VI secretion system protein	s__Achromobacter_spanius_GCF_002812705.1	0.584	257 (97.7%)	3.62e-101	299	7-263: 6-259	104	2
CVS48_RS06720	DotU family type VI secretion system protein	s__Achromobacter_spanius_GCF_002812705.1	0.31	203 (77.2%)	1.75e-08	59.3	58-253: 67-265	129	4
CVS48_RS08495	DotU family type IV/VI secretion system protein	s__Achromobacter_spanius_GCF_002812705.1	0.333	105 (39.9%)	3.09e-07	54.3	81-181: 53-154	63	2
DVB37_RS03710	DotU family type IV/VI secretion system protein	s__Achromobacter_spanius-B_GCF_003600685.1	0.591	257 (97.7%)	8.25e-103	303	7-263: 6-259	102	2
DVB37_RS17050	DotU family type IV/VI secretion system protein	s__Achromobacter_spanius-B_GCF_003600685.1	0.24	179 (68.1%)	2.74e-09	60.8	42-213: 63-237	125	3
DVB37_RS27600	DotU family type VI secretion system protein	s__Achromobacter_spanius-B_GCF_003600685.1	0.301	193 (73.4%)	1.15e-07	56.6	68-253: 73-265	128	3
ELS24_RS28195	DotU family type IV/VI secretion system protein	s__Achromobacter_spanius-C_GCF_003994415.1	0.304	158 (60.1%)	3.14e-10	63.2	54-211: 26-179	106	2
ELS24_RS19120	DotU family type IV/VI secretion system protein	s__Achromobacter_spanius-C_GCF_003994415.1	0.227	216 (82.1%)	1.46e-08	58.9	42-250: 63-274	156	3
CLM73_RS04105	DotU family type IV/VI secretion system protein	s__Achromobacter_spanius-D_GCF_002966795.1	0.585	258 (98.1%)	3.7e-101	299	6-263: 5-259	104	1
CLM73_RS26010	DotU family type IV/VI secretion system protein	s__Achromobacter_spanius-D_GCF_002966795.1	0.271	251 (95.4%)	1.26e-12	70.9	37-250: 43-290	143	7
AT699_RS16150	DotU family type IV/VI secretion system protein	s__Achromobacter_xylosoxidans_GCF_001457475.1	0.612	260 (98.9%)	9.72e-103	303	4-263: 3-259	98	2
AXYL_RS28205	DotU family type IV/VI secretion system protein	s__Achromobacter_xylosoxidans-B_GCF_000165835.1	0.607	257 (97.7%)	1.4e-101	300	7-263: 6-259	98	2
AXYL_RS31590	DotU family type VI secretion system protein	s__Achromobacter_xylosoxidans-B_GCF_000165835.1	0.302	199 (75.7%)	1.24e-06	53.5	58-253: 67-258	129	4
ACAV_RS07445	DotU family type VI secretion system protein	s__Paracidovorax_avenae_GCF_000176855.2	0.261	241 (91.6%)	6.57e-14	75.5	13-240: 25-261	161	4
AAVE_RS07315	DotU family type VI secretion system protein	s__Paracidovorax_citrulli_GCF_000015325.1	0.257	241 (91.6%)	5.36e-14	75.5	13-240: 23-259	162	4
TKWG_RS03440	DotU family type VI secretion system protein	s__Advenella_kashmirensis_GCF_000219915.2	0.271	240 (91.3%)	7.69e-16	80.9	27-263: 35-265	163	5
MIM_RS03390	DotU family type VI secretion system protein	s__Advenella_mimigardefordensis_GCF_000521505.1	0.271	240 (91.3%)	7.91e-16	80.9	27-263: 35-265	163	5
AFA_RS09895	DotU family type IV/VI secretion system protein	s__Alcaligenes_aquatilis_GCF_002242175.1	0.267	150 (57.0%)	4.64e-05	48.1	52-201: 26-171	106	2
CPY64_RS15965	DotU family type VI secretion system protein	s__Alcaligenes_faecalis_GCF_002443155.1	0.254	177 (67.3%)	9.47e-11	65.9	42-215: 41-215	127	3
EYC51_RS07105	DotU family type VI secretion system protein	s__Alcaligenes_faecalis-C_GCF_004319585.1	0.249	213 (81.0%)	1.51e-14	77	42-243: 41-245	141	5
EYC51_RS00180	DotU family type IV/VI secretion system protein	s__Alcaligenes_faecalis-C_GCF_004319585.1	0.267	150 (57.0%)	4.64e-05	48.1	52-201: 26-171	106	2
CLH39_RS02485	DotU family type VI secretion system protein	s__Alcaligenes_phenolicus_GCF_016807785.1	0.266	207 (78.7%)	3.76e-11	67	42-243: 41-245	145	4
DEH84_RS12775	DotU family type IV/VI secretion system protein	s__Aquabacterium_olei_GCF_003100395.1	0.536	261 (99.2%)	6.56e-100	296	3-263: 4-261	118	1
BPET_RS20835	DotU family type VI secretion system protein	s__Bordetella-A_petrii_GCF_000067205.1	0.3	257 (97.7%)	4.28e-14	75.9	12-248: 13-257	148	10
BPET_RS12440	DotU family type IV/VI secretion system protein	s__Bordetella-A_petrii_GCF_000067205.1	0.321	112 (42.6%)	2.22e-06	52	52-163: 20-128	73	1
CAL15_RS03995	DotU family type VI secretion system protein	s__Bordetella-B_sp002119665_GCF_002119665.1	0.285	249 (94.7%)	2.09e-07	55.8	7-248: 9-255	169	4
BAU06_RS26330	OmpA family protein	s__Bordetella-C_bronchialis_GCF_001676705.1	0.331	133 (50.6%)	7.27e-09	60.5	48-178: 50-180	85	2
BAU06_RS21510	DotU family type IV/VI secretion system protein	s__Bordetella-C_bronchialis_GCF_001676705.1	0.317	139 (52.9%)	4.96e-07	53.5	50-181: 9-142	83	4
BAU07_RS05720	OmpA family protein	s__Bordetella-C_flabilis_GCF_001676725.1	0.29	193 (73.4%)	1.73e-09	62.4	6-195: 12-199	129	5
BAU07_RS04875	DotU family type IV/VI secretion system protein	s__Bordetella-C_flabilis_GCF_001676725.1	0.34	94 (35.7%)	9.65e-06	50.1	90-183: 62-152	59	1
AKI39_RS03925	DotU family type VI secretion system protein	s__Bordetella-C_sp001704295_GCF_001704295.1	0.286	161 (61.2%)	0.000748	45.1	58-215: 67-223	108	3
CAL12_RS22670	type IVB secretion system protein IcmH/DotU	s__Bordetella-C_sp002119685_GCF_002119685.1	0.303	198 (75.3%)	4.11e-14	75.9	48-238: 51-245	128	6
CAL13_RS04600	type IVB secretion system protein IcmH/DotU	s__Bordetella-C_sp002119725_GCF_002119725.1	0.306	147 (55.9%)	1.71e-10	65.5	53-196: 62-205	96	4
CAL13_RS17660	DotU family type VI secretion system protein	s__Bordetella-C_sp002119725_GCF_002119725.1	0.289	152 (57.8%)	0.000156	47.4	68-216: 72-223	105	2
B7P44_RS02345	DotU family type IV/VI secretion system protein	s__Burkholderia_acidophila_GCF_002097715.1	0.655	261 (99.2%)	3.65e-124	357	4-263: 2-259	86	2
B7P44_RS25685	DotU family type VI secretion system protein	s__Burkholderia_acidophila_GCF_002097715.1	0.29	193 (73.4%)	7.31e-14	75.1	68-253: 88-277	127	6
B7P44_RS21665	DotU family type IV/VI secretion system protein	s__Burkholderia_acidophila_GCF_002097715.1	0.275	189 (71.9%)	3.17e-10	63.5	37-211: 31-215	119	4
B7P44_RS34610	type VI secretion system protein TssL	s__Burkholderia_acidophila_GCF_002097715.1	0.275	167 (63.5%)	2.22e-08	58.9	71-229: 89-254	112	4
B7P44_RS17170	type VI secretion system protein TssL	s__Burkholderia_acidophila_GCF_002097715.1	0.291	141 (53.6%)	2.43e-06	52.8	89-224: 121-261	95	3
CVS37_RS02575	DotU family type IV/VI secretion system protein	s__Burkholderia_aenigmatica_GCF_003711145.1	0.669	260 (98.9%)	2.51e-126	363	4-263: 2-260	85	1
CVS37_RS20745	DotU family type VI secretion system protein	s__Burkholderia_aenigmatica_GCF_003711145.1	0.294	177 (67.3%)	1.4e-13	74.3	68-239: 85-258	117	5
BAMB_RS01920	DotU family type IV/VI secretion system protein	s__Burkholderia_ambifaria_GCF_000203915.1	0.65	260 (98.9%)	8.89e-124	356	4-263: 2-260	90	1
BAMB_RS17555	type VI secretion system protein TssL	s__Burkholderia_ambifaria_GCF_000203915.1	0.265	166 (63.1%)	2.88e-07	55.8	71-229: 149-313	114	4
BAMB_RS17565	OmpA family protein	s__Burkholderia_ambifaria_GCF_000203915.1	0.255	204 (77.6%)	0.000145	47.4	59-241: 55-252	125	8
DCN14_RS16435	DotU family type IV/VI secretion system protein	s__Burkholderia_anthina_GCF_003366075.1	0.665	260 (98.9%)	8.66e-126	361	4-263: 2-260	86	1
DCN14_RS07595	DotU family type VI secretion system protein	s__Burkholderia_anthina_GCF_003366075.1	0.292	178 (67.7%)	1.87e-14	77	68-240: 86-260	118	5
DCN14_RS00845	DotU family type IV/VI secretion system protein	s__Burkholderia_anthina_GCF_003366075.1	0.259	185 (70.3%)	1.25e-10	64.3	34-215: 28-202	124	3
DCN14_RS03430	type VI secretion system protein TssL	s__Burkholderia_anthina_GCF_003366075.1	0.293	133 (50.6%)	6.95e-08	57.4	89-218: 120-251	90	3
A8E75_RS19790	DotU family type IV/VI secretion system protein	s__Burkholderia_cenocepacia_GCF_001999885.1	0.669	260 (98.9%)	3.6e-125	360	4-263: 2-260	85	1
A8E75_RS00825	DotU family type IV/VI secretion system protein	s__Burkholderia_cenocepacia_GCF_001999885.1	0.271	229 (87.1%)	9.01e-13	70.5	4-229: 3-216	149	4
SY91_RS04470	DotU family type IV/VI secretion system protein	s__Burkholderia_cenocepacia-B_GCF_014211915.1	0.662	260 (98.9%)	4.1e-125	360	4-263: 2-260	87	1
SY91_RS17140	DotU family type IV/VI secretion system protein	s__Burkholderia_cenocepacia-B_GCF_014211915.1	0.285	172 (65.4%)	1.75e-05	49.7	6-176: 5-171	117	3
SY91_RS27150	DotU family type IV/VI secretion system protein	s__Burkholderia_cenocepacia-B_GCF_014211915.1	0.26	200 (76.0%)	0.00032	46.2	59-235: 55-246	117	8
SY91_RS27140	type VI secretion system protein TssL	s__Burkholderia_cenocepacia-B_GCF_014211915.1	0.254	189 (71.9%)	0.000383	46.2	53-229: 63-248	126	7
APZ15_RS05925	DotU family type IV/VI secretion system protein	s__Burkholderia_cepacia_GCF_001411495.1	0.673	260 (98.9%)	4.97e-127	365	4-263: 2-260	84	1
APZ15_RS31685	DotU family type VI secretion system protein	s__Burkholderia_cepacia_GCF_001411495.1	0.294	177 (67.3%)	1.04e-13	74.7	68-239: 85-258	117	5
APZ15_RS13850	DotU family type IV/VI secretion system protein	s__Burkholderia_cepacia_GCF_001411495.1	0.308	169 (64.3%)	2.53e-13	72.8	89-250: 131-294	105	6
GEM_RS15155	DotU family type IV/VI secretion system protein	s__Burkholderia_cepacia-D_GCF_000292915.1	0.662	260 (98.9%)	1.04e-124	358	4-263: 2-260	87	1
GEM_RS20875	DotU family type VI secretion system protein	s__Burkholderia_cepacia-D_GCF_000292915.1	0.298	178 (67.7%)	8.18e-15	78.2	68-240: 86-260	117	5
WT26_RS05565	DotU family type IV/VI secretion system protein	s__Burkholderia_cepacia-F_GCF_001718835.1	0.665	260 (98.9%)	2.04e-126	363	4-263: 2-260	86	1
WT26_RS27345	DotU family type VI secretion system protein	s__Burkholderia_cepacia-F_GCF_001718835.1	0.294	177 (67.3%)	1.07e-13	74.7	68-239: 85-258	117	5
WT26_RS23680	DotU family type IV/VI secretion system protein	s__Burkholderia_cepacia-F_GCF_001718835.1	0.257	214 (81.4%)	1.14e-09	61.6	37-237: 31-240	142	5
WT26_RS00450	type VI secretion system protein TssL	s__Burkholderia_cepacia-F_GCF_001718835.1	0.263	167 (63.5%)	8.02e-08	57.4	71-229: 71-236	114	4
WT26_RS20095	type VI secretion system protein TssL	s__Burkholderia_cepacia-F_GCF_001718835.1	0.292	144 (54.8%)	1.69e-06	53.1	89-224: 121-261	91	4
WT26_RS23460	DotU family type IV/VI secretion system protein	s__Burkholderia_cepacia-F_GCF_001718835.1	0.282	142 (54.0%)	1.02e-05	50.1	85-221: 61-200	95	4
NL30_RS20100	DotU family type IV/VI secretion system protein	s__Burkholderia_contaminans_GCF_001029145.1	0.673	260 (98.9%)	3.82e-127	365	4-263: 2-260	84	1
NL30_RS04735	DotU family type VI secretion system protein	s__Burkholderia_contaminans_GCF_001029145.1	0.294	177 (67.3%)	1.05e-13	74.7	68-239: 85-258	117	5
WS66_RS27565	DotU family type IV/VI secretion system protein	s__Burkholderia_diffusa_GCF_001523915.2	0.673	260 (98.9%)	1.41e-126	363	4-263: 2-260	84	1
WS66_RS09865	DotU family type IV/VI secretion system protein	s__Burkholderia_diffusa_GCF_001523915.2	0.267	240 (91.3%)	6.16e-13	70.9	21-247: 15-250	159	5
WS66_RS29555	DotU family type IV/VI secretion system protein	s__Burkholderia_diffusa_GCF_001523915.2	0.24	221 (84.0%)	1.38e-08	58.9	44-250: 67-277	144	6
WI26_RS01890	DotU family type IV/VI secretion system protein	s__Burkholderia_diffusa-B_GCF_001718315.1	0.669	260 (98.9%)	7.51e-126	362	4-263: 2-260	85	1
WI26_RS20640	DotU family type VI secretion system protein	s__Burkholderia_diffusa-B_GCF_001718315.1	0.264	242 (92.0%)	2.43e-14	76.6	7-239: 25-259	162	8
WI26_RS20105	type VI secretion system protein TssL	s__Burkholderia_diffusa-B_GCF_001718315.1	0.284	183 (69.6%)	9.42e-10	63.2	59-227: 59-240	116	7
WI26_RS22335	type VI secretion system protein TssL	s__Burkholderia_diffusa-B_GCF_001718315.1	0.254	185 (70.3%)	3.19e-08	58.5	56-229: 85-268	126	5
WI26_RS26070	type VI secretion system protein TssL	s__Burkholderia_diffusa-B_GCF_001718315.1	0.266	188 (71.5%)	2.55e-06	52.8	59-229: 68-248	114	6
WI26_RS26695	type VI secretion system protein ImpK	s__Burkholderia_diffusa-B_GCF_001718315.1	0.225	204 (77.6%)	0.000552	45.4	63-254: 93-295	145	5
AK34_RS26290	DotU family type IV/VI secretion system protein	s__Burkholderia_dolosa_GCF_000959505.1	0.673	260 (98.9%)	8.51e-127	364	4-263: 2-260	84	1
AK34_RS03995	DotU family type IV/VI secretion system protein	s__Burkholderia_dolosa_GCF_000959505.1	0.306	170 (64.6%)	8.27e-14	73.2	18-186: 15-181	114	2
AK34_RS28700	type VI secretion system protein TssL	s__Burkholderia_dolosa_GCF_000959505.1	0.286	140 (53.2%)	2.43e-07	55.8	88-221: 117-253	91	3
BM43_RS25670	DotU family type IV/VI secretion system protein	s__Burkholderia_gladioli_GCF_000959725.1	0.638	260 (98.9%)	5.9e-125	359	4-263: 2-261	94	0
BM43_RS16175	OmpA family protein	s__Burkholderia_gladioli_GCF_000959725.1	0.276	196 (74.5%)	1.14e-15	80.5	42-228: 97-287	128	5
BGLU_RS01925	DotU family type IV/VI secretion system protein	s__Burkholderia_glumae_GCF_000022645.2	0.637	262 (99.6%)	3.3e-119	345	4-263: 2-263	93	1
BGLU_RS23275	DotU family type IV/VI secretion system protein	s__Burkholderia_glumae_GCF_000022645.2	0.254	232 (88.2%)	1.11e-11	67.4	16-234: 13-228	144	4
BGLU_RS18675	type VI secretion system protein TssL	s__Burkholderia_glumae_GCF_000022645.2	0.287	195 (74.1%)	6.02e-10	63.5	32-222: 69-256	128	5
BGLU_RS21485	type IV / VI secretion system protein DotU	s__Burkholderia_glumae_GCF_000022645.2	0.281	196 (74.5%)	0.000562	45.1	53-231: 51-242	120	7
BTI_RS02400	DotU family type IV/VI secretion system protein	s__Burkholderia_humptydooensis_GCF_000385525.1	0.638	260 (98.9%)	2.53e-124	358	4-263: 2-261	94	0
BTI_RS24510	DotU family type VI secretion system protein	s__Burkholderia_humptydooensis_GCF_000385525.1	0.277	177 (67.3%)	4.73e-13	72.8	68-239: 84-257	120	5
BTI_RS23100	type VI secretion system protein TssL	s__Burkholderia_humptydooensis_GCF_000385525.1	0.26	192 (73.0%)	4.9e-11	67	59-236: 77-268	128	5
BTI_RS19990	DotU family type IV/VI secretion system protein	s__Burkholderia_humptydooensis_GCF_000385525.1	0.417	84 (31.9%)	8.84e-09	58.9	84-167: 52-132	46	2
BCEP18194_RS07870	DotU family type IV/VI secretion system protein	s__Burkholderia_lata_GCF_000012945.1	0.673	260 (98.9%)	1.23e-126	363	4-263: 2-260	84	1
BCEP18194_RS30740	DotU family type VI secretion system protein	s__Burkholderia_lata_GCF_000012945.1	0.294	177 (67.3%)	9.33e-14	75.1	68-239: 85-258	117	5
BCEP18194_RS27720	type VI secretion system protein TssL	s__Burkholderia_lata_GCF_000012945.1	0.266	169 (64.3%)	1.09e-06	53.9	71-229: 98-262	110	7
WK25_RS00385	DotU family type IV/VI secretion system protein	s__Burkholderia_latens-A_GCF_001718795.1	0.669	260 (98.9%)	3.9e-126	362	4-263: 2-260	85	1
WK25_RS26355	DotU family type IV/VI secretion system protein	s__Burkholderia_latens-A_GCF_001718795.1	0.296	152 (57.8%)	5.29e-12	68.2	36-186: 30-181	106	1
BMA_RS17985	DotU family type VI secretion system protein	s__Burkholderia_mallei_GCF_000011705.1	0.282	177 (67.3%)	1.7e-13	74.3	68-239: 85-258	119	5
BMA_RS25095	type VI secretion system protein TssL	s__Burkholderia_mallei_GCF_000011705.1	0.264	178 (67.7%)	9.8e-11	65.9	59-224: 69-246	119	4
BMA_RS19545	DotU family type IV/VI secretion system protein	s__Burkholderia_mallei_GCF_000011705.1	0.434	76 (28.9%)	3.24e-06	51.6	84-159: 52-124	40	2
WJ16_RS01935	DotU family type IV/VI secretion system protein	s__Burkholderia_metallica_GCF_001718555.1	0.673	260 (98.9%)	3.54e-127	365	4-263: 2-260	84	1
WJ16_RS22945	DotU family type IV/VI secretion system protein	s__Burkholderia_metallica_GCF_001718555.1	0.312	138 (52.5%)	2.77e-10	63.5	38-173: 32-169	93	2
WJ16_RS30390	DotU family type IV/VI secretion system protein	s__Burkholderia_metallica_GCF_001718555.1	0.451	82 (31.2%)	6.21e-10	62	85-165: 63-144	44	1
WJ16_RS17440	type VI secretion system protein TssL	s__Burkholderia_metallica_GCF_001718555.1	0.26	169 (64.3%)	3.77e-07	55.1	68-229: 50-217	117	4
WJ16_RS17450	OmpA family protein	s__Burkholderia_metallica_GCF_001718555.1	0.281	178 (67.7%)	8.89e-06	51.2	71-227: 71-241	100	8
NP80_RS14885	DotU family type IV/VI secretion system protein	s__Burkholderia_multivorans_GCF_000959525.1	0.665	260 (98.9%)	1.15e-125	361	4-263: 2-260	86	1
NP80_RS09795	type VI secretion system protein TssL	s__Burkholderia_multivorans_GCF_000959525.1	0.243	185 (70.3%)	8.04e-07	54.3	56-229: 79-262	128	5
NP80_RS09785	OmpA family protein	s__Burkholderia_multivorans_GCF_000959525.1	0.266	199 (75.7%)	8.8e-06	51.2	59-235: 55-246	117	7
BG90_RS09550	DotU family type IV/VI secretion system protein	s__Burkholderia_oklahomensis_GCF_000959365.1	0.654	260 (98.9%)	1.53e-125	361	4-263: 2-261	90	0
BG90_RS21410	DotU family type VI secretion system protein	s__Burkholderia_oklahomensis_GCF_000959365.1	0.277	177 (67.3%)	1.64e-13	74.3	68-239: 86-259	120	5
BG90_RS24020	DotU family type IV/VI secretion system protein	s__Burkholderia_oklahomensis_GCF_000959365.1	0.391	115 (43.7%)	3.44e-12	68.6	81-194: 49-160	66	2
BG90_RS28100	type VI secretion system protein TssL	s__Burkholderia_oklahomensis_GCF_000959365.1	0.265	181 (68.8%)	1.53e-09	62.4	61-229: 55-234	120	5
BGL_RS01775	DotU family type IV/VI secretion system protein	s__Burkholderia_plantarii_GCF_000835205.1	0.642	260 (98.9%)	2.61e-124	358	4-263: 2-261	93	0
BGL_RS19340	OmpA family protein	s__Burkholderia_plantarii_GCF_000835205.1	0.281	210 (79.8%)	1.07e-14	77.8	27-228: 76-277	135	5
BGL_RS27945	type IV secretion protein DotU	s__Burkholderia_plantarii_GCF_000835205.1	0.32	125 (47.5%)	0.00043	45.4	50-163: 48-171	73	6
DM39_RS05975	DotU family type IV/VI secretion system protein	s__Burkholderia_pseudomultivorans_GCF_000755725.1	0.665	260 (98.9%)	6.74e-126	362	4-263: 2-260	86	1
DM39_RS02955	DotU family type IV/VI secretion system protein	s__Burkholderia_pseudomultivorans_GCF_000755725.1	0.295	224 (85.2%)	1.68e-13	72.4	13-229: 11-226	143	5
DM39_RS33560	type VI secretion system protein TssL	s__Burkholderia_pseudomultivorans_GCF_000755725.1	0.259	166 (63.1%)	1.47e-07	56.6	71-229: 74-238	115	4
DM39_RS33570	OmpA family protein	s__Burkholderia_pseudomultivorans_GCF_000755725.1	0.27	159 (60.5%)	9.33e-06	50.8	31-178: 28-184	103	5
ABD05_RS07950	DotU family type IV/VI secretion system protein	s__Burkholderia_pyrrocinia_GCF_001028665.1	0.665	260 (98.9%)	1.06e-125	361	4-263: 2-260	86	1
ABD05_RS17835	DotU family type IV/VI secretion system protein	s__Burkholderia_pyrrocinia_GCF_001028665.1	0.267	217 (82.5%)	6.26e-12	68.2	37-243: 31-246	148	4
CUJ89_RS02220	DotU family type IV/VI secretion system protein	s__Burkholderia_pyrrocinia-B_GCF_003330765.1	0.673	260 (98.9%)	1.25e-126	363	4-263: 2-260	84	1
CUJ89_RS24325	DotU family type VI secretion system protein	s__Burkholderia_pyrrocinia-B_GCF_003330765.1	0.292	178 (67.7%)	1.56e-14	77	68-240: 86-260	118	5
CUJ89_RS20255	DotU family type IV/VI secretion system protein	s__Burkholderia_pyrrocinia-B_GCF_003330765.1	0.291	175 (66.5%)	3.46e-11	65.9	13-186: 16-181	114	2
DT99_RS02250	type IVB secretion system protein IcmH/DotU	s__Burkholderia_seminalis_GCF_000705535.2	0.665	260 (98.9%)	1.15e-125	361	4-263: 2-260	86	1
WS54_RS15095	DotU family type IV/VI secretion system protein	s__Burkholderia_sp001522585_GCF_001522585.2	0.673	260 (98.9%)	5.37e-127	364	4-263: 2-260	84	1
WS86_RS02850	DotU family type IV/VI secretion system protein	s__Burkholderia_sp001524625_GCF_001524625.2	0.642	260 (98.9%)	2.08e-124	358	4-263: 2-261	93	0
WS86_RS32175	DotU family type VI secretion system protein	s__Burkholderia_sp001524625_GCF_001524625.2	0.303	175 (66.5%)	9.66e-13	72	68-227: 84-255	104	7
WS86_RS12270	type VI secretion system protein TssL	s__Burkholderia_sp001524625_GCF_001524625.2	0.285	172 (65.4%)	9.46e-09	60.1	68-229: 90-258	110	7
WS86_RS32715	type VI secretion system protein TssL	s__Burkholderia_sp001524625_GCF_001524625.2	0.275	131 (49.8%)	1.31e-05	50.4	89-213: 120-247	86	3
D5R55_RS02115	DotU family type IV/VI secretion system protein	s__Burkholderia_sp002223185_GCF_003966315.1	0.673	260 (98.9%)	2.5e-127	365	4-263: 2-260	84	1
D5R55_RS09760	DotU family type IV/VI secretion system protein	s__Burkholderia_sp002223185_GCF_003966315.1	0.302	169 (64.3%)	1.04e-12	70.9	89-250: 134-297	106	6
D5R55_RS29380	DotU family type IV/VI secretion system protein	s__Burkholderia_sp002223185_GCF_003966315.1	0.27	185 (70.3%)	1.58e-10	64.3	34-215: 28-202	122	3
BBJ41_RS12095	DotU family type IV/VI secretion system protein	s__Burkholderia_stabilis_GCF_001742165.1	0.669	260 (98.9%)	1.73e-126	363	4-263: 2-260	85	1
BBJ41_RS23290	type VI secretion system protein TssL	s__Burkholderia_stabilis_GCF_001742165.1	0.253	186 (70.7%)	2.2e-07	55.8	56-229: 79-262	125	7
BBJ41_RS23280	OmpA family protein	s__Burkholderia_stabilis_GCF_001742165.1	0.269	134 (51.0%)	2.04e-05	50.1	59-182: 55-188	88	3
WT74_RS02265	DotU family type IV/VI secretion system protein	s__Burkholderia_stagnalis_GCF_001718955.1	0.658	260 (98.9%)	8.05e-124	357	4-263: 2-260	88	1
WT74_RS26995	DotU family type VI secretion system protein	s__Burkholderia_stagnalis_GCF_001718955.1	0.294	177 (67.3%)	1.94e-14	77	68-239: 88-261	117	5
WT74_RS23070	type VI secretion system protein TssL	s__Burkholderia_stagnalis_GCF_001718955.1	0.265	162 (61.6%)	4.64e-08	57.8	64-214: 72-233	108	4
WS51_RS12720	DotU family type IV/VI secretion system protein	s__Burkholderia_territorii_GCF_001718335.1	0.673	260 (98.9%)	2.2e-126	363	4-263: 2-260	84	1
BTH_RS27330	DotU family type IV/VI secretion system protein	s__Burkholderia_thailandensis_GCF_000012365.1	0.638	260 (98.9%)	7.81e-124	357	4-263: 2-261	94	0
BTH_RS01315	DotU family type VI secretion system protein	s__Burkholderia_thailandensis_GCF_000012365.1	0.282	177 (67.3%)	1.83e-13	73.9	68-239: 84-257	119	5
BTH_RS04445	DotU family type IV/VI secretion system protein	s__Burkholderia_thailandensis_GCF_000012365.1	0.429	84 (31.9%)	7.61e-10	62	84-167: 52-132	45	2
BTH_RS00645	type VI secretion system protein TssL	s__Burkholderia_thailandensis_GCF_000012365.1	0.274	135 (51.3%)	6.06e-06	51.6	89-217: 120-251	89	3
WK67_RS05555	DotU family type IV/VI secretion system protein	s__Burkholderia_ubonensis_GCF_001718855.1	0.655	261 (99.2%)	1.03e-123	356	4-263: 2-259	86	2
WK67_RS27245	DotU family type VI secretion system protein	s__Burkholderia_ubonensis_GCF_001718855.1	0.288	177 (67.3%)	1.46e-13	74.3	68-239: 89-262	118	5
WK67_RS23585	DotU family type IV/VI secretion system protein	s__Burkholderia_ubonensis_GCF_001718855.1	0.257	214 (81.4%)	1.14e-09	61.6	37-237: 31-240	142	5
WK67_RS00450	type VI secretion system protein TssL	s__Burkholderia_ubonensis_GCF_001718855.1	0.263	167 (63.5%)	8.32e-08	57	71-229: 71-236	114	4
WK67_RS20025	type VI secretion system protein TssL	s__Burkholderia_ubonensis_GCF_001718855.1	0.292	144 (54.8%)	1.69e-06	53.1	89-224: 121-261	91	4
WK67_RS23365	DotU family type IV/VI secretion system protein	s__Burkholderia_ubonensis_GCF_001718855.1	0.282	142 (54.0%)	1.02e-05	50.1	85-221: 61-200	95	4
AK36_RS11715	DotU family type IV/VI secretion system protein	s__Burkholderia_vietnamiensis_GCF_000959445.1	0.669	260 (98.9%)	8.02e-126	362	4-263: 2-260	85	1
AK36_RS03850	DotU family type IV/VI secretion system protein	s__Burkholderia_vietnamiensis_GCF_000959445.1	0.322	143 (54.4%)	1.38e-09	61.2	85-221: 61-200	88	6
BRPE67_RS23075	DotU family type IV/VI secretion system protein	s__Caballeronia_cordobensis_GCF_000828875.1	0.278	198 (75.3%)	6.34e-11	65.1	36-228: 30-222	133	4
BRPE67_RS26955	type VI secretion system protein TssL	s__Caballeronia_cordobensis_GCF_000828875.1	0.301	143 (54.4%)	1.52e-09	62.4	67-206: 93-234	96	3
BRPE67_RS27810	DotU family type IV/VI secretion system protein	s__Caballeronia_cordobensis_GCF_000828875.1	0.333	87 (33.1%)	6.24e-06	50.8	84-170: 52-135	55	1
BRPE64_RS22875	DotU family type IV/VI secretion system protein	s__Caballeronia_insecticola_GCF_000402035.1	0.333	90 (34.2%)	1.32e-05	49.7	81-170: 49-135	57	1
AX768_RS17265	type VI secretion system protein TssL	s__Caballeronia_sp001557535_GCF_001577465.1	0.271	177 (67.3%)	7.68e-11	66.2	58-231: 82-257	125	3
AX768_RS17160	DotU family type IV/VI secretion system protein	s__Caballeronia_sp001557535_GCF_001577465.1	0.321	156 (59.3%)	2.36e-09	60.5	85-237: 60-209	97	5
SBC1_RS28950	DotU family type IV/VI secretion system protein	s__Caballeronia_sp011493005_GCF_011493005.1	0.271	199 (75.7%)	4.81e-11	65.1	37-234: 4-200	142	3
SBC1_RS23310	type VI secretion system protein TssL	s__Caballeronia_sp011493005_GCF_011493005.1	0.257	167 (63.5%)	5.77e-07	54.7	71-229: 104-269	115	4
BTHE68_RS27565	DotU/TssL family secretion system protein	s__Caballeronia_sp018408855_GCF_009938265.1	0.297	212 (80.6%)	1.98e-13	72.4	27-228: 21-222	129	7
BTHE68_RS25370	type VI secretion system protein TssL, long form	s__Caballeronia_sp018408855_GCF_009938265.1	0.266	184 (70.0%)	3.48e-09	61.2	71-248: 87-266	125	5
BTHE68_RS28740	type VI secretion system protein TssL, long form	s__Caballeronia_sp018408855_GCF_009938265.1	0.274	179 (68.1%)	4.62e-09	60.8	88-263: 75-251	125	4
BTHE68_RS29585	DotU/TssL family secretion system protein	s__Caballeronia_sp018408855_GCF_009938265.1	0.323	130 (49.4%)	5.63e-07	53.5	46-174: 26-153	85	2
BTHE68_RS32870	DotU/TssL family secretion system protein	s__Caballeronia_sp018408855_GCF_009938265.1	0.333	90 (34.2%)	3.57e-06	51.2	81-170: 49-135	57	1
LT85_RS17515	DotU family type IV/VI secretion system protein	s__Collimonas_arenae-A_GCF_000786695.1	0.601	263 (100.0%)	1.12e-110	323	1-263: 1-261	103	1
LT85_RS11515	DotU family type IV/VI secretion system protein	s__Collimonas_arenae-A_GCF_000786695.1	0.262	183 (69.6%)	1.14e-09	61.6	71-247: 49-226	124	4
CFter6_RS00480	DotU family type IV/VI secretion system protein	s__Collimonas_fungivorans_GCF_001584145.1	0.605	263 (100.0%)	1.63e-109	320	1-263: 1-258	99	2
CFU_RS00400	DotU family type IV/VI secretion system protein	s__Collimonas_fungivorans-A_GCF_000221045.1	0.605	263 (100.0%)	8.45e-110	321	1-263: 1-258	99	2
CPter91_RS17675	DotU family type IV/VI secretion system protein	s__Collimonas_pratensis_GCF_001584185.1	0.593	263 (100.0%)	4.06e-109	319	1-263: 1-261	105	1
DELCS14_RS14790	DotU family type VI secretion system protein	s__Comamonas_acidovorans_GCF_000214395.1	0.261	184 (70.0%)	1.39e-14	77.4	68-248: 85-268	133	2
BI380_RS05275	DotU family type VI secretion system protein	s__Comamonas_tsuruhatensis_GCF_001753225.1	0.261	184 (70.0%)	7.35e-14	75.1	68-248: 85-268	133	2
F7R26_RS22360	DotU family type IV/VI secretion system protein	s__Cupriavidus_basilensis_GCF_008801925.2	0.329	207 (78.7%)	1.83e-11	66.2	38-236: 13-210	122	9
F7R26_RS31315	type VI secretion system protein TssL	s__Cupriavidus_basilensis_GCF_008801925.2	0.256	195 (74.1%)	0.000148	47.4	61-237: 84-274	123	7
F7R26_RS16300	type VI secretion system protein TssL	s__Cupriavidus_basilensis_GCF_008801925.2	0.229	205 (77.9%)	0.000789	45.1	54-253: 64-265	150	6
FZF10_RS24185	DotU family type IV/VI secretion system protein	s__Cupriavidus_campinensis_GCF_008271425.1	0.299	147 (55.9%)	1.58e-09	60.8	38-183: 12-158	102	1
FZF10_RS25195	type VI secretion system protein TssL	s__Cupriavidus_campinensis_GCF_008271425.1	0.273	161 (61.2%)	6.94e-08	57.4	68-222: 67-224	108	3
BJN34_RS07960	DotU family type IV/VI secretion system protein	s__Cupriavidus_lacunae_GCF_002011925.2	0.359	156 (59.3%)	2.52e-12	68.6	82-231: 51-205	93	4
BJN34_RS34660	DotU family type IV/VI secretion system protein	s__Cupriavidus_lacunae_GCF_002011925.2	0.317	82 (31.2%)	0.000282	45.8	83-163: 72-153	55	1
BKK80_RS10255	type VI secretion system protein TssL	s__Cupriavidus_malaysiensis_GCF_001854325.1	0.271	170 (64.6%)	1.23e-10	65.9	56-221: 86-255	120	3
RMET_RS03140	DotU family type IV/VI secretion system protein	s__Cupriavidus_metallidurans_GCF_000196015.1	0.452	84 (31.9%)	2.09e-11	66.2	85-167: 60-143	45	1
E6A55_RS03345	type VI secretion system protein TssL	s__Cupriavidus_necator_GCF_004798725.1	0.321	156 (59.3%)	4.22e-13	72.8	69-221: 82-236	102	3
E6A55_RS24975	type VI secretion system protein TssL	s__Cupriavidus_necator_GCF_004798725.1	0.283	138 (52.5%)	6.02e-06	51.6	61-187: 85-222	88	3
E6A55_RS31395	DotU family type IV/VI secretion system protein	s__Cupriavidus_necator_GCF_004798725.1	0.329	82 (31.2%)	9.56e-05	47.4	83-163: 72-153	54	1
JTE92_RS00405	type VI secretion system protein TssL, long form	s__Cupriavidus_oxalaticus_GCF_016894385.1	0.292	168 (63.9%)	2.66e-10	64.7	68-227: 106-270	108	4
E0W60_RS06525	type VI secretion system protein TssL	s__Cupriavidus_oxalaticus-A_GCF_004768545.1	0.297	165 (62.7%)	1.73e-11	68.2	71-227: 88-249	105	4
EHF44_RS15725	DotU family type IV/VI secretion system protein	s__Cupriavidus_pauculus-C_GCF_003854935.1	0.429	84 (31.9%)	1.46e-09	60.8	85-167: 60-143	47	1
REUT_RS26725	DotU family type IV/VI secretion system protein	s__Cupriavidus_pinatubonensis_GCF_000203875.1	0.376	141 (53.6%)	1.85e-13	72	29-167: 2-142	86	2
REUT_RS08640	DotU family type IV/VI secretion system protein	s__Cupriavidus_pinatubonensis_GCF_000203875.1	0.305	82 (31.2%)	0.000373	45.4	83-163: 72-153	56	1
H9K75_RS02730	DotU family type VI secretion system protein	s__Diaphorobacter-A_aerolatus_GCF_014489535.1	0.266	199 (75.7%)	6.01e-14	75.9	44-239: 62-260	143	2
HH213_RS27940	DotU family type IV/VI secretion system protein	s__Duganella_sp003217375_GCF_012849375.1	0.555	263 (100.0%)	8.63e-101	298	1-263: 1-254	108	1
HH213_RS02150	DotU family type IV/VI secretion system protein	s__Duganella_sp003217375_GCF_012849375.1	0.564	234 (89.0%)	2.68e-93	279	30-263: 27-260	102	0
G5S34_RS21955	DotU family type IV/VI secretion system protein	s__Herbaspirillum_frisingense_GCF_014171515.1	0.548	263 (100.0%)	1.35e-102	303	1-263: 1-259	115	1
E2K99_RS21065	DotU family type IV/VI secretion system protein	s__Herbaspirillum_huttiense_GCF_004367745.1	0.559	263 (100.0%)	1.24e-105	310	1-263: 1-259	112	1
BUQ72_RS04340	DotU family type IV/VI secretion system protein	s__Herbaspirillum_robiniae_GCF_002025725.1	0.548	263 (100.0%)	7.65e-102	301	4-263: 2-257	109	2
BUQ72_RS14365	DotU family type IV/VI secretion system protein	s__Herbaspirillum_robiniae_GCF_002025725.1	0.4	80 (30.4%)	2.49e-09	60.5	84-163: 52-128	45	1
RC54_RS21210	DotU family type IV/VI secretion system protein	s__Herbaspirillum_rubrisubalbicans_GCF_003719195.1	0.555	263 (100.0%)	2.44e-105	310	1-263: 1-259	113	1
ACP92_RS03680	DotU family type IV/VI secretion system protein	s__Herbaspirillum_seropedicae_GCF_001040945.1	0.559	263 (100.0%)	2.27e-105	310	1-263: 1-263	116	0
ACP92_RS20150	DotU family type IV/VI secretion system protein	s__Herbaspirillum_seropedicae_GCF_001040945.1	0.547	265 (100.8%)	5.08e-101	298	1-263: 1-259	112	2
GJA_RS11975	DotU family type IV/VI secretion system protein	s__Janthinobacterium_agaricidamnosum_GCF_000723165.1	0.585	260 (98.9%)	4.41e-106	311	4-263: 3-257	103	1
GJA_RS15825	DotU family type IV/VI secretion system protein	s__Janthinobacterium_agaricidamnosum_GCF_000723165.1	0.544	259 (98.5%)	6.71e-94	281	7-263: 11-261	108	2
GJA_RS24985	type VI secretion system protein TssL	s__Janthinobacterium_agaricidamnosum_GCF_000723165.1	0.346	133 (50.6%)	3.07e-13	73.6	88-217: 112-243	83	4
G8765_RS14415	DotU family type IV/VI secretion system protein	s__Janthinobacterium_lividum_GCF_013372065.1	0.551	263 (100.0%)	3.79e-95	284	1-263: 1-259	114	1
G8765_RS22370	DotU family type IV/VI secretion system protein	s__Janthinobacterium_lividum_GCF_013372065.1	0.519	258 (98.1%)	5.58e-90	271	7-263: 11-261	116	3
JAB4_RS21665	DotU family type IV/VI secretion system protein	s__Janthinobacterium_sp001758725_GCF_001758625.2	0.527	260 (98.9%)	1.16e-91	275	5-263: 9-261	115	3
YQ44_RS16805	DotU family type IV/VI secretion system protein	s__Janthinobacterium_sp001865675_GCF_001865675.1	0.57	263 (100.0%)	3.73e-105	309	1-263: 1-260	110	2
YQ44_RS06845	DotU family type IV/VI secretion system protein	s__Janthinobacterium_sp001865675_GCF_001865675.1	0.538	260 (98.9%)	1.01e-92	278	5-263: 9-261	112	3
BZG29_RS11005	DotU family type IV/VI secretion system protein	s__Janthinobacterium_sp002002885_GCF_002002885.1	0.548	263 (100.0%)	2.94e-101	299	1-263: 1-260	116	1
BZG29_RS21030	DotU family type IV/VI secretion system protein	s__Janthinobacterium_sp002002885_GCF_002002885.1	0.529	259 (98.5%)	1.87e-92	277	5-263: 9-260	115	2
FJQ89_RS10835	DotU family type IV/VI secretion system protein	s__Janthinobacterium_tructae_GCF_006517255.1	0.531	258 (98.1%)	1.43e-90	272	7-263: 11-261	113	3
LCHO_RS20210	DotU family type VI secretion system protein	s__Leptothrix_cholodnii_GCF_000019785.1	0.256	203 (77.2%)	8.44e-08	57.4	68-263: 97-294	139	5
HKT17_RS01190	type VI secretion system protein TssL	s__Limnobacter_sp002954425_GCF_013004065.1	0.23	196 (74.5%)	4.42e-09	61.2	68-257: 109-302	143	2
DIR46_RS07670	type VI secretion system protein TssL	s__Massilia_oculi_GCF_003143515.1	0.35	177 (67.3%)	1.02e-16	83.6	56-225: 82-255	105	7
BVG12_RS30210	DotU family type IV/VI secretion system protein	s__Massilia_putida_GCF_001941825.1	0.533	244 (92.8%)	2.73e-86	261	20-263: 9-252	114	0
AM586_RS25305	DotU family type IV/VI secretion system protein	s__Massilia_sp001412595_GCF_001412595.2	0.512	250 (95.1%)	1.19e-84	257	14-263: 9-256	120	1
IV454_RS28025	type IVB secretion system protein IcmH/DotU	s__Massilia_sp001485665_GCF_015689335.1	0.573	260 (98.9%)	9.18e-105	308	4-263: 3-254	103	1
IV454_RS18720	DotU family type VI secretion system protein	s__Massilia_sp001485665_GCF_015689335.1	0.285	186 (70.7%)	1.54e-16	83.2	66-248: 92-276	129	3
IV454_RS19475	type VI secretion system protein TssL, long form	s__Massilia_sp001485665_GCF_015689335.1	0.296	135 (51.3%)	1.11e-08	59.7	68-199: 88-222	92	2
HH212_RS19995	DotU family type IV/VI secretion system protein	s__Massilia_sp012849555_GCF_012849555.1	0.551	263 (100.0%)	5.12e-100	296	1-263: 1-254	109	1
HH212_RS25020	DotU family type IV/VI secretion system protein	s__Massilia_sp012849555_GCF_012849555.1	0.536	250 (95.1%)	3.22e-87	263	14-263: 9-253	111	1
HH212_RS17325	DotU family type IV/VI secretion system protein	s__Massilia_sp012849555_GCF_012849555.1	0.259	162 (61.6%)	0.000657	44.7	15-172: 12-173	116	3
G4G31_RS13735	type IVB secretion system protein IcmH/DotU	s__Massilia_sp014171595_GCF_014171595.1	0.516	250 (95.1%)	5.93e-86	260	14-263: 9-253	116	1
G4G31_RS17145	DotU/TssL family secretion system protein	s__Massilia_sp014171595_GCF_014171595.1	0.311	135 (51.3%)	6.14e-05	47.4	81-211: 11-143	87	5
CR152_RS20100	DotU family type IV/VI secretion system protein	s__Massilia_violaceinigra_GCF_002752675.1	0.612	232 (88.2%)	1.9e-102	302	32-263: 23-254	90	0
CR152_RS19125	DotU family type VI secretion system protein	s__Massilia_violaceinigra_GCF_002752675.1	0.301	186 (70.7%)	2.65e-18	88.2	66-248: 89-273	126	3
MCB1EB_RS09650	DotU family type IV/VI secretion system protein	s__Mycoavidus_cysteinexigens_GCF_003966915.1	0.279	165 (62.7%)	5.84e-12	69.7	54-213: 69-229	110	4
FAY22_RS06625	DotU family type IV/VI secretion system protein	s__Noviherbaspirillum_sp007874125_GCF_007874125.1	0.496	262 (99.6%)	1.02e-81	250	2-263: 10-264	125	1
CEQ07_RS11850	DotU family type VI secretion system protein	s__Oligella_urethralis_GCF_002984485.1	0.259	216 (82.1%)	1.92e-18	88.6	42-253: 49-260	152	5
ODI_RS03945	type IVB secretion system protein IcmH/DotU	s__Orrella_dioscoreae_GCF_900089455.2	0.6	260 (98.9%)	5.1e-110	321	4-263: 2-257	100	1
ODI_RS20005	DotU family type VI secretion system protein	s__Orrella_dioscoreae_GCF_900089455.2	0.267	187 (71.1%)	2.68e-13	73.6	44-227: 52-237	133	3
MB84_RS22495	DotU family type IV/VI secretion system protein	s__Pandoraea_oxalativorans_GCF_000972785.3	0.308	159 (60.5%)	6.43e-10	62.4	37-194: 4-155	102	2
RO07_RS12550	DotU family type IV/VI secretion system protein	s__Pandoraea_pulmonicola_GCF_000815105.2	0.343	102 (38.8%)	8.78e-08	55.8	62-163: 34-132	64	1
FAZ97_RS19055	hypothetical protein	s__Paraburkholderia_acidiphila_GCF_009789655.1	0.387	75 (28.5%)	2.29e-06	52.8	89-162: 92-166	45	1
FAZ98_RS32120	DotU family type IV/VI secretion system protein	s__Paraburkholderia_acidisoli_GCF_009789675.1	0.662	260 (98.9%)	7.9e-124	357	4-263: 2-261	88	0
FAZ98_RS20300	type VI secretion system protein TssL	s__Paraburkholderia_acidisoli_GCF_009789675.1	0.266	203 (77.2%)	2.03e-09	62	71-258: 58-255	129	6
CJU94_RS35870	OmpA family protein	s__Paraburkholderia_aromaticivorans_GCF_002278075.1	0.288	191 (72.6%)	3.17e-17	85.1	42-228: 86-276	132	3
CJU94_RS14475	type VI secretion system protein TssL	s__Paraburkholderia_aromaticivorans_GCF_002278075.1	0.271	166 (63.1%)	2.99e-07	55.5	71-227: 88-253	112	4
HF916_RS04985	DotU family type VI secretion system protein	s__Paraburkholderia_aromaticivorans-A_GCF_012689525.1	0.249	185 (70.3%)	1.91e-11	68.2	67-248: 105-288	135	4
HF916_RS39565	type VI secretion system protein TssL	s__Paraburkholderia_aromaticivorans-A_GCF_012689525.1	0.251	183 (69.6%)	1.91e-06	53.1	58-227: 92-274	124	5
BC1002_RS21380	DotU family type IV/VI secretion system protein	s__Paraburkholderia_atlantica_GCF_000092885.1	0.277	213 (81.0%)	1.08e-12	70.1	36-243: 30-237	144	4
BC1002_RS30840	type VI secretion system protein TssL	s__Paraburkholderia_atlantica_GCF_000092885.1	0.286	154 (58.6%)	7.64e-11	66.2	71-221: 110-263	107	2
DSC91_RS08025	DotU family type IV/VI secretion system protein	s__Paraburkholderia_caffeinilytica_GCF_003368325.1	0.677	260 (98.9%)	1.65e-125	361	4-263: 2-259	82	1
DMB87_RS04685	OmpA family protein	s__Paraburkholderia_caffeinitolerans_GCF_003286395.1	0.274	168 (63.9%)	6.69e-09	60.5	52-215: 56-223	118	3
DMB87_RS18655	DotU family type VI secretion system protein	s__Paraburkholderia_caffeinitolerans_GCF_003286395.1	0.295	132 (50.2%)	1.69e-08	59.3	68-196: 102-233	90	2
CUJ87_RS19670	DotU family type IV/VI secretion system protein	s__Paraburkholderia_caledonica_GCF_003330745.1	0.677	260 (98.9%)	2.38e-124	358	4-263: 2-259	82	1
CUJ87_RS02575	type VI secretion system protein TssL	s__Paraburkholderia_caledonica_GCF_003330745.1	0.239	201 (76.4%)	1.11e-06	53.9	3-196: 29-229	146	3
C2L66_RS31465	DotU family type IV/VI secretion system protein	s__Paraburkholderia_caribensis_GCF_002902945.1	0.635	260 (98.9%)	5.31e-121	349	4-263: 2-260	94	1
C2L66_RS29020	DotU family type IV/VI secretion system protein	s__Paraburkholderia_caribensis_GCF_002902945.1	0.393	89 (33.8%)	6.36e-09	59.3	82-169: 64-152	53	1
OI25_RS26135	DotU family type IV/VI secretion system protein	s__Paraburkholderia_fungorum_GCF_000961515.1	0.677	260 (98.9%)	7.75e-126	362	4-263: 2-259	82	1
OI25_RS18720	DotU family type VI secretion system protein	s__Paraburkholderia_fungorum_GCF_000961515.1	0.287	202 (76.8%)	1.14e-16	83.6	44-239: 75-273	135	3
OI25_RS34725	DotU family type IV/VI secretion system protein	s__Paraburkholderia_fungorum_GCF_000961515.1	0.29	207 (78.7%)	4.83e-16	79.3	36-237: 17-218	137	4
CUJ91_RS25655	DotU family type IV/VI secretion system protein	s__Paraburkholderia_graminis_GCF_003330785.1	0.681	260 (98.9%)	4.62e-125	360	4-263: 2-259	81	1
CUJ91_RS26455	OmpA family protein	s__Paraburkholderia_graminis_GCF_003330785.1	0.292	192 (73.0%)	1.75e-18	88.6	42-228: 74-264	130	3
CUJ91_RS27475	DotU family type IV/VI secretion system protein	s__Paraburkholderia_graminis_GCF_003330785.1	0.312	192 (73.0%)	7.29e-15	75.9	38-220: 17-204	119	5
C2L64_RS32675	DotU family type IV/VI secretion system protein	s__Paraburkholderia_hospita_GCF_002902965.1	0.416	89 (33.8%)	3.25e-10	62.8	82-169: 56-144	51	1
C2L64_RS39050	DotU family type VI secretion system protein	s__Paraburkholderia_hospita_GCF_002902965.1	0.277	173 (65.8%)	2.61e-08	58.5	52-218: 65-235	117	6
FNZ07_RS10125	DotU family type IV/VI secretion system protein	s__Paraburkholderia_megapolitana_GCF_007556815.1	0.659	261 (99.2%)	1.02e-122	353	4-263: 2-262	88	1
BUPH_RS28500	DotU family type IV/VI secretion system protein	s__Paraburkholderia_phenoliruptrix_GCF_000300095.1	0.677	260 (98.9%)	2.94e-124	357	4-263: 2-259	82	1
BUPH_RS06080	DotU family type IV/VI secretion system protein	s__Paraburkholderia_phenoliruptrix_GCF_000300095.1	0.302	162 (61.6%)	8.58e-11	65.1	22-178: 21-181	107	3
BPHY_RS30495	type VI secretion system protein TssL	s__Paraburkholderia_phymatum_GCF_000020045.1	0.22	191 (72.6%)	0.000685	45.4	71-229: 83-272	116	4
BPHYT_RS24375	DotU family type IV/VI secretion system protein	s__Paraburkholderia_phytofirmans_GCF_000020125.1	0.677	257 (97.7%)	4.35e-126	362	7-263: 5-260	82	1
BC1003_RS28560	DotU family type IV/VI secretion system protein	s__Paraburkholderia_sp000148685_GCF_000148685.1	0.677	260 (98.9%)	6.41e-125	359	4-263: 2-259	82	1
BC1003_RS20965	OmpA family protein	s__Paraburkholderia_sp000148685_GCF_000148685.1	0.272	217 (82.5%)	1.7e-17	85.9	42-253: 73-285	149	4
BC1003_RS02545	DotU family type IV/VI secretion system protein	s__Paraburkholderia_sp000148685_GCF_000148685.1	0.384	99 (37.6%)	9.85e-10	61.6	85-182: 68-166	60	1
PDMSB3_RS26230	type IVB secretion system protein IcmH/DotU	s__Paraburkholderia_sp000178415_GCF_902459535.1	0.673	260 (98.9%)	1.32e-125	361	4-263: 2-259	83	1
PDMSB3_RS10375	type VI secretion system protein TssL, long form	s__Paraburkholderia_sp000178415_GCF_902459535.1	0.265	166 (63.1%)	3.1e-07	55.5	71-227: 109-274	113	4
AYM40_RS20655	DotU family type IV/VI secretion system protein	s__Paraburkholderia_sp001634365_GCF_001634365.1	0.453	86 (32.7%)	4.33e-11	65.5	83-167: 62-147	46	1
AYM40_RS18035	type VI secretion system protein TssL	s__Paraburkholderia_sp001634365_GCF_001634365.1	0.285	172 (65.4%)	9.2e-11	65.9	83-248: 62-231	115	5
BTO02_RS11730	DotU family type IV/VI secretion system protein	s__Paraburkholderia_sp001922345_GCF_001922345.1	0.307	205 (77.9%)	1.83e-13	72	38-237: 20-219	132	6
BTO02_RS30790	DotU family type IV/VI secretion system protein	s__Paraburkholderia_sp001922345_GCF_001922345.1	0.305	128 (48.7%)	1.22e-07	55.5	37-163: 4-131	88	1
BTO02_RS26190	type VI secretion system protein TssL	s__Paraburkholderia_sp001922345_GCF_001922345.1	0.267	202 (76.8%)	1.15e-06	53.9	71-258: 92-289	130	8
PPGU16_RS36915	type IVB secretion system protein IcmH/DotU	s__Paraburkholderia_sp013426895_GCF_013426895.1	0.642	260 (98.9%)	5.42e-121	349	4-263: 2-260	92	1
PPGU16_RS09465	type VI secretion system protein TssL, long form	s__Paraburkholderia_sp013426895_GCF_013426895.1	0.278	158 (60.1%)	0.000223	46.6	71-218: 81-234	100	5
BJG93_RS18385	DotU family type VI secretion system protein	s__Paraburkholderia_sprentiae_GCF_001865575.1	0.284	201 (76.4%)	2.11e-14	76.6	52-243: 65-260	130	7
BJG93_RS30275	DotU family type IV/VI secretion system protein	s__Paraburkholderia_sprentiae_GCF_001865575.1	0.309	165 (62.7%)	1.46e-13	72.8	24-186: 18-181	111	2
C2L65_RS35050	DotU family type VI secretion system protein	s__Paraburkholderia_terrae_GCF_002902925.1	0.277	173 (65.8%)	1.07e-08	60.1	52-218: 65-235	117	6
CUJ90_RS18620	DotU family type IV/VI secretion system protein	s__Paraburkholderia_terricola_GCF_003330825.1	0.677	260 (98.9%)	1.69e-122	353	4-263: 2-259	82	1
G5S35_RS16070	type IVB secretion system protein IcmH/DotU	s__Paraburkholderia_tropica_GCF_014171495.1	0.665	260 (98.9%)	5.96e-125	359	4-263: 2-261	87	0
G5S35_RS35535	type IVB secretion system protein IcmH/DotU	s__Paraburkholderia_tropica_GCF_014171495.1	0.243	218 (82.9%)	5.11e-09	59.7	42-250: 35-246	150	6
G5S35_RS30585	type VI secretion system protein TssL, long form	s__Paraburkholderia_tropica_GCF_014171495.1	0.272	202 (76.8%)	1.36e-07	56.6	71-258: 85-282	129	8
BXE_RS11610	type VI secretion system protein TssL	s__Paraburkholderia_xenovorans_GCF_000013645.1	0.267	187 (71.1%)	1.08e-07	57	59-227: 93-274	114	7
EKL02_RS10535	DotU family type IV/VI secretion system protein	s__Paucimonas_sp004114795_GCF_004114795.1	0.506	261 (99.2%)	1.42e-86	262	4-263: 3-255	120	2
EYF70_RS19130	DotU family type IV/VI secretion system protein	s__Pseudoduganella_albidiflava_GCF_004322755.1	0.573	232 (88.2%)	3.34e-97	289	32-263: 24-255	99	0
EYF70_RS06305	DotU family type IV/VI secretion system protein	s__Pseudoduganella_albidiflava_GCF_004322755.1	0.496	258 (98.1%)	2.65e-86	261	7-263: 11-258	119	2
EYF70_RS19155	hypothetical protein	s__Pseudoduganella_albidiflava_GCF_004322755.1	0.443	79 (30.0%)	7.39e-19	82.8	185-263: 1-79	44	0
EYF70_RS19180	hypothetical protein	s__Pseudoduganella_albidiflava_GCF_004322755.1	0.383	60 (22.8%)	1.83e-09	57	204-263: 2-61	37	0
EYF70_RS10935	DotU family type VI secretion system protein	s__Pseudoduganella_albidiflava_GCF_004322755.1	0.291	110 (41.8%)	1.27e-07	56.6	54-163: 85-191	75	1
C9I28_RS14760	DotU family type IV/VI secretion system protein	s__Pseudoduganella_armeniaca_GCF_003028855.1	0.544	263 (100.0%)	1.64e-92	277	1-263: 1-254	111	1
C9I28_RS20990	DotU family type IV/VI secretion system protein	s__Pseudoduganella_armeniaca_GCF_003028855.1	0.515	258 (98.1%)	2.48e-86	261	6-263: 19-267	116	1
GO485_RS00365	DotU family type IV/VI secretion system protein	s__Pseudoduganella_flava_GCF_009789595.1	0.548	263 (100.0%)	2.59e-98	291	1-263: 1-253	109	1
GO485_RS07555	DotU family type IV/VI secretion system protein	s__Pseudoduganella_flava_GCF_009789595.1	0.515	258 (98.1%)	3.93e-87	263	6-263: 10-258	116	1
DPH57_RS06975	DotU family type IV/VI secretion system protein	s__Pseudoduganella_haloabium_GCF_003293715.1	0.548	263 (100.0%)	6.36e-97	288	1-263: 1-254	110	1
DPH57_RS01180	DotU family type IV/VI secretion system protein	s__Pseudoduganella_haloabium_GCF_003293715.1	0.527	258 (98.1%)	9.64e-89	268	7-263: 20-267	111	2
DPH57_RS04685	type VI secretion system protein TssL	s__Pseudoduganella_haloabium_GCF_003293715.1	0.346	156 (59.3%)	1.82e-14	77	68-217: 84-235	92	5
E1742_RS02355	DotU family type IV/VI secretion system protein	s__Pseudoduganella_plicata_GCF_004421005.1	0.563	263 (100.0%)	2.17e-99	294	1-263: 1-254	106	1
E1742_RS08020	DotU family type IV/VI secretion system protein	s__Pseudoduganella_plicata_GCF_004421005.1	0.5	250 (95.1%)	1.73e-85	259	14-263: 9-258	125	0
E1742_RS01815	DotU family type VI secretion system protein	s__Pseudoduganella_plicata_GCF_004421005.1	0.326	132 (50.2%)	4.9e-11	67	68-196: 87-218	86	2
ACZ75_RS00155	DotU family type IV/VI secretion system protein	s__Pseudoduganella_sp001191005_GCF_001191005.1	0.536	250 (95.1%)	1.74e-83	254	14-263: 9-250	108	2
FCL38_RS29965	DotU family type IV/VI secretion system protein	s__Pseudoduganella_umbonata_GCF_005280315.1	0.56	232 (88.2%)	7.54e-94	280	32-263: 24-255	102	0
FCL38_RS08180	type VI secretion system protein TssL	s__Pseudoduganella_umbonata_GCF_005280315.1	0.289	159 (60.5%)	2.71e-11	67.8	44-196: 78-232	103	5
FCL38_RS29945	hypothetical protein	s__Pseudoduganella_umbonata_GCF_005280315.1	0.375	64 (24.3%)	1.71e-10	60.1	200-263: 9-72	40	0
PT7_RS01685	DotU family type VI secretion system protein	s__Pusillimonas-C_sp000209655_GCF_000209655.1	0.292	185 (70.3%)	7.24e-18	87	58-239: 69-249	124	3
PT7_RS11355	DotU family type IV/VI secretion system protein	s__Pusillimonas-C_sp000209655_GCF_000209655.1	0.304	112 (42.6%)	2.26e-06	52	52-163: 20-128	75	1
ACS15_RS23895	DotU family type IV/VI secretion system protein	s__Ralstonia_insidiosa_GCF_001653935.1	0.909	263 (100.0%)	1.5e-176	490	1-263: 1-263	24	0
ACS15_RS22565	DotU family type IV/VI secretion system protein	s__Ralstonia_insidiosa_GCF_001653935.1	0.282	206 (78.3%)	1.2e-10	63.9	36-237: 3-204	140	4
KOL72_RS17545	type IVB secretion system protein IcmH/DotU	s__Ralstonia_pickettii_GCF_018726805.1	0.92	263 (100.0%)	2.92e-164	459	1-263: 1-261	19	1
KOL72_RS13965	type VI secretion system protein TssL, long form	s__Ralstonia_pickettii_GCF_018726805.1	0.227	194 (73.8%)	8.23e-05	48.1	68-253: 80-271	140	5
RS_RS20650	DotU family type IV/VI secretion system protein	s__Ralstonia_pseudosolanacearum_GCF_000009125.1	1	263 (100.0%)	0	534	1-263: 1-263	0	0
RALBFv3_RS20075	DotU family type IV/VI secretion system protein	s__Ralstonia_solanacearum_GCF_001587155.1	0.962	263 (100.0%)	0	514	1-263: 1-262	9	1
RPSI07_RS02900	DotU family type IV/VI secretion system protein	s__Ralstonia_syzygii_GCF_000283475.1	0.97	263 (100.0%)	0	520	1-263: 1-263	8	0
A4W93_RS12485	DotU family type VI secretion system protein	s__Rhizobacter_gummiphilus_GCF_002116905.1	0.266	199 (75.7%)	9.14e-07	53.9	68-263: 94-291	142	3
EXZ61_RS11165	type VI secretion system protein TssL	s__Rhodoferax_sp006974105_GCF_006974105.1	0.256	164 (62.4%)	2.61e-07	55.8	68-221: 97-260	112	3
RD110_RS14740	type VI secretion system protein TssL	s__Rhodoferax-B_koreense_GCF_001955695.1	0.259	143 (54.4%)	5.62e-05	48.5	83-217: 110-252	98	3
RD2015_RS13150	DotU family type VI secretion system protein	s__Roseateles_depolymerans_GCF_001483865.1	0.267	187 (71.1%)	5.59e-08	57.8	68-251: 87-272	133	3
RGE_RS12550	DotU family type IV/VI secretion system protein	s__Rubrivivax_gelatinosus-A_GCF_000284255.1	0.549	257 (97.7%)	3.81e-90	271	13-263: 9-265	110	2
RGE_RS14740	DotU family type IV/VI secretion system protein	s__Rubrivivax_gelatinosus-A_GCF_000284255.1	0.388	245 (93.2%)	7.44e-42	147	19-263: 2-246	150	0
IS481_RS10910	type IVB secretion system protein IcmH/DotU	s__Schlegelella_thermodepolymerans_GCF_015476235.1	0.59	261 (99.2%)	6.64e-104	306	3-263: 5-263	105	1
IS481_RS07700	DotU family type VI secretion system protein	s__Schlegelella_thermodepolymerans_GCF_015476235.1	0.287	202 (76.8%)	1.16e-17	86.3	68-263: 89-284	132	5
EWH46_RS04180	type VI secretion system protein TssL	s__Sphaerotilus_sulfidivorans_GCF_008329925.1	0.254	197 (74.9%)	5.8e-09	60.8	21-214: 47-243	144	2
TASI_RS00435	DotU family type VI secretion system protein	s__Taylorella_asinigenitalis_GCF_000226625.1	0.268	224 (85.2%)	2.12e-15	79.7	44-263: 51-268	154	7
KUI_RS00435	DotU family type VI secretion system protein	s__Taylorella_equigenitalis_GCF_000276685.1	0.268	224 (85.2%)	6.21e-16	81.3	44-263: 51-268	154	7
FAZ95_RS24355	DotU family type IV/VI secretion system protein	s__Trinickia_sp005280735_GCF_005280735.1	0.654	260 (98.9%)	4.38e-120	347	4-263: 2-259	88	1
FAZ95_RS31355	DotU family type IV/VI secretion system protein	s__Trinickia_sp005280735_GCF_005280735.1	0.388	80 (30.4%)	1.45e-08	58.9	84-162: 79-158	48	1
FAZ95_RS36210	type VI secretion system protein TssL	s__Trinickia_sp005280735_GCF_005280735.1	0.25	200 (76.0%)	6.32e-06	51.6	61-229: 69-267	118	5
CKY39_RS31635	DotU family type IV/VI secretion system protein	s__Variovorax_boronicumulans_GCF_002291405.1	0.583	271 (103.0%)	1.26e-104	308	1-263: 1-265	99	4
CKY39_RS02960	DotU family type VI secretion system protein	s__Variovorax_boronicumulans_GCF_002291405.1	0.278	176 (66.9%)	1.23e-16	83.2	42-214: 66-241	124	2
CKY39_RS16615	type VI secretion system protein TssL	s__Variovorax_boronicumulans_GCF_002291405.1	0.289	152 (57.8%)	3.14e-09	61.6	79-222: 103-254	100	3
CKY39_RS01300	DotU family type VI secretion system protein	s__Variovorax_boronicumulans_GCF_002291405.1	0.288	160 (60.8%)	7.41e-09	60.5	44-196: 74-228	102	6
VAPAR_RS02550	DotU family type VI secretion system protein	s__Variovorax_paradoxus_GCF_000023345.1	0.284	176 (66.9%)	3.57e-17	84.7	42-214: 66-241	123	2
VAPAR_RS01045	DotU family type VI secretion system protein	s__Variovorax_paradoxus_GCF_000023345.1	0.295	149 (56.7%)	3.81e-09	61.2	55-196: 89-236	97	4
VARPA_RS27655	DotU family type IV/VI secretion system protein	s__Variovorax_paradoxus-C_GCF_000184745.1	0.581	258 (98.1%)	3.07e-102	302	7-263: 5-260	105	2
VARPA_RS02755	DotU family type VI secretion system protein	s__Variovorax_paradoxus-C_GCF_000184745.1	0.284	208 (79.1%)	6.03e-23	101	42-246: 66-273	146	2
VARPA_RS14575	DotU family type VI secretion system protein	s__Variovorax_paradoxus-C_GCF_000184745.1	0.283	166 (63.1%)	8e-10	63.2	55-213: 89-253	111	4
VARPA_RS16305	type VI secretion system protein TssL	s__Variovorax_paradoxus-C_GCF_000184745.1	0.252	143 (54.4%)	0.000136	47.4	79-213: 101-243	99	3
VAPA_RS02950	DotU family type VI secretion system protein	s__Variovorax_paradoxus-E_GCF_000463015.1	0.29	176 (66.9%)	5.73e-18	87	42-214: 66-241	122	2
VAPA_RS01210	DotU family type VI secretion system protein	s__Variovorax_paradoxus-E_GCF_000463015.1	0.302	149 (56.7%)	1.83e-09	62.4	55-196: 88-235	96	4
GOQ09_RS02735	DotU family type VI secretion system protein	s__Variovorax_paradoxus-G_GCF_009755665.1	0.302	225 (85.6%)	1.03e-18	89.4	42-263: 66-285	149	3
GOQ09_RS01105	DotU family type VI secretion system protein	s__Variovorax_paradoxus-G_GCF_009755665.1	0.295	149 (56.7%)	3.54e-09	61.2	55-196: 97-244	97	4
AX767_RS12525	DotU family type VI secretion system protein	s__Variovorax_sp001577265_GCF_001577265.1	0.284	208 (79.1%)	1.98e-20	94.4	42-246: 69-276	146	2
IG196_RS29315	DotU family type IV/VI secretion system protein	s__Variovorax_sp002754375_GCF_014843395.1	0.592	262 (99.6%)	8.2e-105	308	7-263: 5-260	96	3
IG196_RS01615	DotU family type VI secretion system protein	s__Variovorax_sp002754375_GCF_014843395.1	0.278	176 (66.9%)	1.21e-16	83.6	42-214: 66-241	124	2
IG196_RS00120	DotU family type VI secretion system protein	s__Variovorax_sp002754375_GCF_014843395.1	0.288	160 (60.8%)	9.11e-09	60.1	44-196: 76-230	102	6
C4F17_RS16135	DotU family type VI secretion system protein	s__Variovorax_sp003019815_GCF_003019815.1	0.293	225 (85.6%)	2.18e-17	85.5	42-263: 66-285	151	4
C4F17_RS17765	DotU family type VI secretion system protein	s__Variovorax_sp003019815_GCF_003019815.1	0.294	160 (60.8%)	3.26e-09	61.6	44-196: 76-230	101	6
C4F17_RS27235	DotU family type IV/VI secretion system protein	s__Variovorax_sp003019815_GCF_003019815.1	0.341	88 (33.5%)	0.000182	46.6	83-169: 72-159	57	1
H7F35_RS28825	DotU family type IV/VI secretion system protein	s__Variovorax_sp014302995_GCF_014302995.1	0.587	271 (103.0%)	6.82e-106	311	1-263: 1-264	97	5
H7F35_RS15180	DotU family type VI secretion system protein	s__Variovorax_sp014302995_GCF_014302995.1	0.295	176 (66.9%)	1.02e-18	89.4	42-214: 66-241	121	2
H7F35_RS04265	DotU family type IV/VI secretion system protein	s__Variovorax_sp014302995_GCF_014302995.1	0.341	82 (31.2%)	0.000115	47	83-163: 72-153	53	1
H7F36_RS03180	DotU family type VI secretion system protein	s__Variovorax_sp014303735_GCF_014303735.1	0.291	265 (100.8%)	7.01e-19	89.7	11-263: 24-283	171	6
GNX71_RS30850	type IVB secretion system protein IcmH/DotU	s__Variovorax_sp017161115_GCF_017161115.1	0.588	262 (99.6%)	6.02e-103	303	7-263: 5-260	97	3
GNX71_RS03045	DotU family type VI secretion system protein	s__Variovorax_sp017161115_GCF_017161115.1	0.284	208 (79.1%)	6.99e-23	101	42-246: 66-273	146	2
GNX71_RS15165	type VI secretion system protein TssL, long form	s__Variovorax_sp017161115_GCF_017161115.1	0.257	152 (57.8%)	1.03e-06	53.9	79-222: 109-260	105	3
INQ48_RS03870	DotU family type VI secretion system protein	s__Variovorax_sp900115375_GCF_016806145.1	0.278	176 (66.9%)	4.81e-17	84.7	42-214: 66-241	124	2
INQ48_RS01265	DotU family type VI secretion system protein	s__Variovorax_sp900115375_GCF_016806145.1	0.295	149 (56.7%)	3.3e-09	61.6	55-196: 72-219	97	4
INQ48_RS16810	type VI secretion system protein TssL, long form	s__Variovorax_sp900115375_GCF_016806145.1	0.277	155 (58.9%)	1.31e-06	53.5	83-227: 106-260	102	4
GT347_RS25065	DotU family type VI secretion system protein	s__Xylophilus_rhododendri_GCF_009906855.1	0.265	151 (57.4%)	6.38e-06	51.6	68-213: 105-253	104	3

## Sheet: tssK
GENE ID	FUNCTION	GENOME	IDENT%	ALN_LEN	E-VALUE	BIT SCORE	Q_BEG-Q_END: H_BEG-H_END	MIS MATCH	GAP OPEN
KOL96_RS00045	type VI secretion system baseplate subunit TssK	Ralstonia_wenshanensis_GCF_021173085.1	0.931	448 (100.0%)	0	864	1-448: 1-448	31	0
KOL96_RS16325	type VI secretion system baseplate subunit TssK	Ralstonia_wenshanensis_GCF_021173085.1	0.279	458 (102.2%)	2.9e-42	159	1-446: 1-445	305	11
IAG39_RS04080	type VI secretion system baseplate subunit TssK	s__Achromobacter_bronchisepticus-A_GCF_014490035.1	0.658	448 (100.0%)	0	611	1-447: 1-447	151	2
IAG39_RS30725	type VI secretion system baseplate subunit TssK	s__Achromobacter_bronchisepticus-A_GCF_014490035.1	0.278	449 (100.2%)	7.17e-42	158	1-446: 1-442	314	5
B9P52_RS15900	type VI secretion system baseplate subunit TssK	s__Achromobacter_denitrificans_GCF_002205315.1	0.681	448 (100.0%)	0	644	1-447: 1-447	141	2
BUW96_RS29695	type VI secretion system baseplate subunit TssK	s__Achromobacter_insolitus_GCF_001971645.1	0.658	448 (100.0%)	0	612	1-447: 1-447	151	2
BUW96_RS25070	type VI secretion system baseplate subunit TssK	s__Achromobacter_insolitus_GCF_001971645.1	0.272	449 (100.2%)	7.91e-41	155	1-446: 1-442	317	5
I6I07_RS21835	type VI secretion system baseplate subunit TssK	s__Achromobacter_insuavis-A_GCF_016127315.1	0.666	449 (100.2%)	0	631	1-447: 1-447	146	3
FOC84_RS17315	type VI secretion system baseplate subunit TssK	s__Achromobacter_pestifer-A_GCF_013267355.1	0.658	448 (100.0%)	0	611	1-447: 1-447	151	2
APT56_RS16155	type VI secretion system baseplate subunit TssK	s__Achromobacter_ruhlandii_GCF_001514355.1	0.665	448 (100.0%)	0	616	1-447: 1-447	148	2
CVS48_RS02130	type VI secretion system baseplate subunit TssK	s__Achromobacter_spanius_GCF_002812705.1	0.681	448 (100.0%)	0	643	1-447: 1-447	141	2
CVS48_RS06715	type VI secretion system baseplate subunit TssK	s__Achromobacter_spanius_GCF_002812705.1	0.283	449 (100.2%)	3.99e-41	156	1-446: 1-442	312	6
CVS48_RS08500	type VI secretion system baseplate subunit TssK	s__Achromobacter_spanius_GCF_002812705.1	0.247	462 (103.1%)	4.23e-28	120	7-448: 9-464	322	10
DVB37_RS03715	type VI secretion system baseplate subunit TssK	s__Achromobacter_spanius-B_GCF_003600685.1	0.683	448 (100.0%)	0	645	1-447: 1-447	140	2
DVB37_RS27605	type VI secretion system baseplate subunit TssK	s__Achromobacter_spanius-B_GCF_003600685.1	0.283	452 (100.9%)	2.68e-38	148	1-446: 1-442	308	7
DVB37_RS17055	type VI secretion system baseplate subunit TssK	s__Achromobacter_spanius-B_GCF_003600685.1	0.253	459 (102.5%)	3.27e-35	140	1-448: 1-444	317	8
ELS24_RS19125	type VI secretion system baseplate subunit TssK	s__Achromobacter_spanius-C_GCF_003994415.1	0.255	459 (102.5%)	1.28e-36	144	1-448: 1-444	316	8
ELS24_RS28190	type VI secretion system baseplate subunit TssK	s__Achromobacter_spanius-C_GCF_003994415.1	0.251	462 (103.1%)	4.15e-31	129	7-448: 9-464	320	10
CLM73_RS04110	type VI secretion system baseplate subunit TssK	s__Achromobacter_spanius-D_GCF_002966795.1	0.679	448 (100.0%)	0	641	1-447: 1-447	142	2
CLM73_RS26005	type VI secretion system baseplate subunit TssK	s__Achromobacter_spanius-D_GCF_002966795.1	0.245	453 (101.1%)	1.04e-31	130	1-448: 1-444	328	9
AT699_RS16145	type VI secretion system baseplate subunit TssK	s__Achromobacter_xylosoxidans_GCF_001457475.1	0.661	449 (100.2%)	0	613	1-447: 1-447	148	3
AXYL_RS28200	type VI secretion system baseplate subunit TssK	s__Achromobacter_xylosoxidans-B_GCF_000165835.1	0.658	448 (100.0%)	0	612	1-447: 1-447	151	2
AXYL_RS31595	type VI secretion system baseplate subunit TssK	s__Achromobacter_xylosoxidans-B_GCF_000165835.1	0.267	449 (100.2%)	1.25e-40	154	1-446: 1-442	319	5
ACAV_RS07440	type VI secretion system baseplate subunit TssK	s__Paracidovorax_avenae_GCF_000176855.2	0.288	451 (100.7%)	7.06e-48	174	1-446: 1-442	307	6
AAVE_RS07310	type VI secretion system baseplate subunit TssK	s__Paracidovorax_citrulli_GCF_000015325.1	0.292	449 (100.2%)	5.62e-49	177	1-446: 1-442	308	5
MIM_RS03385	type VI secretion system baseplate subunit TssK	s__Advenella_mimigardefordensis_GCF_000521505.1	0.274	449 (100.2%)	5.39e-48	174	1-446: 1-441	315	6
AFA_RS09900	type VI secretion system baseplate subunit TssK	s__Alcaligenes_aquatilis_GCF_002242175.1	0.239	460 (102.7%)	2.36e-29	124	7-444: 9-461	321	9
CPY64_RS15970	type VI secretion system baseplate subunit TssK	s__Alcaligenes_faecalis_GCF_002443155.1	0.291	446 (99.6%)	6.37e-43	160	6-446: 3-438	301	6
EYC51_RS07110	type VI secretion system baseplate subunit TssK	s__Alcaligenes_faecalis-C_GCF_004319585.1	0.289	446 (99.6%)	1.69e-41	157	6-446: 3-438	302	6
EYC51_RS00185	type VI secretion system baseplate subunit TssK	s__Alcaligenes_faecalis-C_GCF_004319585.1	0.239	460 (102.7%)	2.36e-29	124	7-444: 9-461	321	9
CLH39_RS02480	type VI secretion system baseplate subunit TssK	s__Alcaligenes_phenolicus_GCF_016807785.1	0.287	446 (99.6%)	8.25e-42	157	6-446: 3-438	303	6
DEH84_RS12770	type VI secretion system baseplate subunit TssK	s__Aquabacterium_olei_GCF_003100395.1	0.609	453 (101.1%)	0	566	1-448: 1-453	172	2
C0J09_RS01425	type VI secretion system baseplate subunit TssK	s__Bordetella_avium_GCF_004009615.1	0.258	306 (68.3%)	4.11e-09	63.2	6-298: 10-287	186	9
BPET_RS20840	type VI secretion system baseplate subunit TssK	s__Bordetella-A_petrii_GCF_000067205.1	0.285	449 (100.2%)	4.29e-48	174	1-446: 1-442	311	5
BPET_RS12435	type VI secretion system baseplate subunit TssK	s__Bordetella-A_petrii_GCF_000067205.1	0.251	479 (106.9%)	2.83e-29	123	7-446: 9-462	295	13
CAL15_RS03990	type VI secretion system baseplate subunit TssK	s__Bordetella-B_sp002119665_GCF_002119665.1	0.281	449 (100.2%)	2.63e-42	159	1-446: 1-442	313	5
BAU06_RS21715	type VI secretion system baseplate subunit TssK	s__Bordetella-C_bronchialis_GCF_001676705.1	0.298	449 (100.2%)	2.71e-51	183	1-446: 1-442	305	5
BAU06_RS20665	type VI secretion system baseplate subunit TssK	s__Bordetella-C_bronchialis_GCF_001676705.1	0.287	464 (103.6%)	1.22e-36	144	1-448: 1-446	297	12
BAU06_RS21505	type VI secretion system baseplate subunit TssK	s__Bordetella-C_bronchialis_GCF_001676705.1	0.243	460 (102.7%)	3.54e-29	123	7-446: 9-462	322	9
BAU07_RS21865	type VI secretion system baseplate subunit TssK	s__Bordetella-C_flabilis_GCF_001676725.1	0.287	449 (100.2%)	2.46e-50	181	1-446: 1-442	310	5
BAU07_RS05715	type VI secretion system baseplate subunit TssK	s__Bordetella-C_flabilis_GCF_001676725.1	0.294	449 (100.2%)	8.54e-34	135	1-446: 1-441	306	7
BAU07_RS04880	type VI secretion system baseplate subunit TssK	s__Bordetella-C_flabilis_GCF_001676725.1	0.253	462 (103.1%)	9.39e-32	130	7-448: 9-464	319	10
AKI39_RS03930	type VI secretion system baseplate subunit TssK	s__Bordetella-C_sp001704295_GCF_001704295.1	0.298	449 (100.2%)	2.02e-52	186	1-446: 1-442	305	5
AKI39_RS19935	type VI secretion system baseplate subunit TssK	s__Bordetella-C_sp001704295_GCF_001704295.1	0.27	456 (101.8%)	9.57e-36	141	1-448: 1-446	315	8
CAL12_RS22675	type VI secretion system baseplate subunit TssK	s__Bordetella-C_sp002119685_GCF_002119685.1	0.283	470 (104.9%)	9.35e-34	136	1-446: 1-461	304	9
CAL13_RS17655	type VI secretion system baseplate subunit TssK	s__Bordetella-C_sp002119725_GCF_002119725.1	0.292	449 (100.2%)	1.98e-50	181	1-446: 1-442	308	5
CAL13_RS04595	type VI secretion system baseplate subunit TssK	s__Bordetella-C_sp002119725_GCF_002119725.1	0.291	454 (101.3%)	8.66e-36	141	1-446: 1-439	299	8
B7P44_RS02350	type VI secretion system baseplate subunit TssK	s__Burkholderia_acidophila_GCF_002097715.1	0.723	448 (100.0%)	0	681	1-448: 1-448	124	0
B7P44_RS21670	type VI secretion system baseplate subunit TssK	s__Burkholderia_acidophila_GCF_002097715.1	0.395	446 (99.6%)	4.84e-83	266	6-446: 5-447	262	5
B7P44_RS25690	type VI secretion system baseplate subunit TssK	s__Burkholderia_acidophila_GCF_002097715.1	0.281	448 (100.0%)	3.17e-39	151	6-446: 17-454	305	7
B7P44_RS34605	type VI secretion system baseplate subunit TssK	s__Burkholderia_acidophila_GCF_002097715.1	0.266	451 (100.7%)	7.34e-35	139	1-446: 1-446	321	6
B7P44_RS17175	type VI secretion system baseplate subunit TssK	s__Burkholderia_acidophila_GCF_002097715.1	0.253	454 (101.3%)	1.9e-26	115	1-446: 1-446	323	9
CVS37_RS02580	type VI secretion system baseplate subunit TssK	s__Burkholderia_aenigmatica_GCF_003711145.1	0.719	448 (100.0%)	0	682	1-448: 1-448	126	0
CVS37_RS20740	type VI secretion system baseplate subunit TssK	s__Burkholderia_aenigmatica_GCF_003711145.1	0.275	462 (103.1%)	6.05e-39	150	6-446: 17-470	306	7
BAMB_RS01925	type VI secretion system baseplate subunit TssK	s__Burkholderia_ambifaria_GCF_000203915.1	0.717	448 (100.0%)	0	681	1-448: 1-448	127	0
BAMB_RS17530	type VI secretion system baseplate subunit TssK	s__Burkholderia_ambifaria_GCF_000203915.1	0.277	452 (100.9%)	2.76e-35	140	1-446: 1-446	315	7
DCN14_RS16440	type VI secretion system baseplate subunit TssK	s__Burkholderia_anthina_GCF_003366075.1	0.717	448 (100.0%)	0	681	1-448: 1-448	127	0
DCN14_RS00850	type VI secretion system baseplate subunit TssK	s__Burkholderia_anthina_GCF_003366075.1	0.379	446 (99.6%)	1.19e-83	268	5-446: 4-447	271	4
DCN14_RS07590	type VI secretion system baseplate subunit TssK	s__Burkholderia_anthina_GCF_003366075.1	0.287	453 (101.1%)	5.59e-41	155	6-446: 17-458	300	8
DCN14_RS03425	type VI secretion system baseplate subunit TssK	s__Burkholderia_anthina_GCF_003366075.1	0.274	467 (104.2%)	1.47e-34	138	1-446: 1-446	297	10
A8E75_RS19795	type VI secretion system baseplate subunit TssK	s__Burkholderia_cenocepacia_GCF_001999885.1	0.719	448 (100.0%)	0	681	1-448: 1-448	126	0
A8E75_RS00830	type VI secretion system baseplate subunit TssK	s__Burkholderia_cenocepacia_GCF_001999885.1	0.371	447 (99.8%)	2.86e-80	259	5-446: 4-447	273	6
SY91_RS04475	type VI secretion system baseplate subunit TssK	s__Burkholderia_cenocepacia-B_GCF_014211915.1	0.719	448 (100.0%)	0	681	1-448: 1-448	126	0
SY91_RS17145	type VI secretion system baseplate subunit TssK	s__Burkholderia_cenocepacia-B_GCF_014211915.1	0.377	448 (100.0%)	3.61e-75	246	6-446: 5-447	267	8
APZ15_RS05930	type VI secretion system baseplate subunit TssK	s__Burkholderia_cepacia_GCF_001411495.1	0.719	448 (100.0%)	0	683	1-448: 1-448	126	0
APZ15_RS31690	type VI secretion system baseplate subunit TssK	s__Burkholderia_cepacia_GCF_001411495.1	0.28	461 (102.9%)	2.57e-39	151	6-446: 17-469	304	7
APZ15_RS13855	type VI secretion system baseplate subunit TssK	s__Burkholderia_cepacia_GCF_001411495.1	0.247	453 (101.1%)	7.65e-34	136	1-448: 1-444	327	8
GEM_RS15150	type VI secretion system baseplate subunit TssK	s__Burkholderia_cepacia-D_GCF_000292915.1	0.719	448 (100.0%)	0	683	1-448: 1-448	126	0
GEM_RS20880	type VI secretion system baseplate subunit TssK	s__Burkholderia_cepacia-D_GCF_000292915.1	0.274	452 (100.9%)	1.3e-37	147	6-446: 17-460	309	7
WT26_RS05570	type VI secretion system baseplate subunit TssK	s__Burkholderia_cepacia-F_GCF_001718835.1	0.719	448 (100.0%)	0	683	1-448: 1-448	126	0
WT26_RS23465	type VI secretion system baseplate subunit TssK	s__Burkholderia_cepacia-F_GCF_001718835.1	0.386	440 (98.2%)	3.51e-96	300	8-446: 7-445	268	2
WT26_RS23685	type VI secretion system baseplate subunit TssK	s__Burkholderia_cepacia-F_GCF_001718835.1	0.392	446 (99.6%)	1.69e-80	259	6-446: 5-447	263	5
WT26_RS27340	type VI secretion system baseplate subunit TssK	s__Burkholderia_cepacia-F_GCF_001718835.1	0.276	457 (102.0%)	8.28e-40	153	6-446: 17-469	311	6
WT26_RS00455	type VI secretion system baseplate subunit TssK	s__Burkholderia_cepacia-F_GCF_001718835.1	0.271	451 (100.7%)	8.58e-36	141	1-446: 1-446	319	6
WT26_RS20100	type VI secretion system baseplate subunit TssK	s__Burkholderia_cepacia-F_GCF_001718835.1	0.253	454 (101.3%)	1.49e-26	115	1-446: 1-446	323	9
NL30_RS20105	type VI secretion system baseplate subunit TssK	s__Burkholderia_contaminans_GCF_001029145.1	0.717	448 (100.0%)	0	680	1-448: 1-448	127	0
NL30_RS04740	type VI secretion system baseplate subunit TssK	s__Burkholderia_contaminans_GCF_001029145.1	0.286	458 (102.2%)	4.7e-39	150	6-446: 17-465	301	9
WS66_RS27560	type VI secretion system baseplate subunit TssK	s__Burkholderia_diffusa_GCF_001523915.2	0.717	448 (100.0%)	0	682	1-448: 1-448	127	0
WS66_RS09860	type VI secretion system baseplate subunit TssK	s__Burkholderia_diffusa_GCF_001523915.2	0.37	446 (99.6%)	3.37e-79	256	6-446: 5-447	273	6
WS66_RS29550	type VI secretion system baseplate subunit TssK	s__Burkholderia_diffusa_GCF_001523915.2	0.272	459 (102.5%)	2.82e-34	137	1-448: 1-446	310	8
WI26_RS01895	type VI secretion system baseplate subunit TssK	s__Burkholderia_diffusa-B_GCF_001718315.1	0.714	448 (100.0%)	0	679	1-448: 1-448	128	0
WI26_RS20635	type VI secretion system baseplate subunit TssK	s__Burkholderia_diffusa-B_GCF_001718315.1	0.284	450 (100.4%)	3.6e-39	151	6-446: 17-458	305	8
WI26_RS22360	type VI secretion system baseplate subunit TssK	s__Burkholderia_diffusa-B_GCF_001718315.1	0.271	468 (104.5%)	7.79e-35	139	1-448: 1-448	301	8
AK34_RS26285	type VI secretion system baseplate subunit TssK	s__Burkholderia_dolosa_GCF_000959505.1	0.721	448 (100.0%)	0	663	1-448: 1-448	125	0
AK34_RS04000	type VI secretion system baseplate subunit TssK	s__Burkholderia_dolosa_GCF_000959505.1	0.364	450 (100.4%)	2.03e-80	259	6-446: 5-447	270	7
AK34_RS28695	type VI secretion system baseplate subunit TssK	s__Burkholderia_dolosa_GCF_000959505.1	0.256	457 (102.0%)	3.82e-27	117	1-446: 1-446	318	12
BM43_RS25675	type VI secretion system baseplate subunit TssK	s__Burkholderia_gladioli_GCF_000959725.1	0.739	448 (100.0%)	0	697	1-448: 1-448	117	0
BM43_RS16170	type VI secretion system baseplate subunit TssK	s__Burkholderia_gladioli_GCF_000959725.1	0.278	453 (101.1%)	2.49e-41	156	1-448: 1-445	314	7
BGLU_RS01930	type VI secretion system baseplate subunit TssK	s__Burkholderia_glumae_GCF_000022645.2	0.728	448 (100.0%)	0	691	1-448: 1-448	122	0
BGLU_RS23270	type VI secretion system baseplate subunit TssK	s__Burkholderia_glumae_GCF_000022645.2	0.368	446 (99.6%)	2.12e-81	262	6-446: 5-447	274	6
BGLU_RS18670	type VI secretion system baseplate subunit TssK	s__Burkholderia_glumae_GCF_000022645.2	0.256	453 (101.1%)	9.92e-28	119	1-446: 1-446	323	8
BTI_RS02405	type VI secretion system baseplate subunit TssK	s__Burkholderia_humptydooensis_GCF_000385525.1	0.734	448 (100.0%)	0	670	1-448: 1-448	119	0
BTI_RS24505	type VI secretion system baseplate subunit TssK	s__Burkholderia_humptydooensis_GCF_000385525.1	0.282	450 (100.4%)	3.49e-39	151	6-446: 17-458	306	7
BTI_RS23095	type VI secretion system baseplate subunit TssK	s__Burkholderia_humptydooensis_GCF_000385525.1	0.266	451 (100.7%)	1.49e-34	138	1-446: 1-446	321	6
BTI_RS19985	type VI secretion system baseplate subunit TssK	s__Burkholderia_humptydooensis_GCF_000385525.1	0.245	466 (104.0%)	2.13e-26	115	6-446: 3-461	320	8
BTI_RS26750	type VI secretion system baseplate subunit TssK	s__Burkholderia_humptydooensis_GCF_000385525.1	0.275	454 (101.3%)	7.09e-19	93.2	7-442: 9-443	292	14
BCEP18194_RS07875	type VI secretion system baseplate subunit TssK	s__Burkholderia_lata_GCF_000012945.1	0.719	448 (100.0%)	0	683	1-448: 1-448	126	0
BCEP18194_RS30745	type VI secretion system baseplate subunit TssK	s__Burkholderia_lata_GCF_000012945.1	0.277	462 (103.1%)	3.87e-38	148	6-446: 17-470	305	7
BCEP18194_RS27690	type VI secretion system baseplate subunit TssK	s__Burkholderia_lata_GCF_000012945.1	0.266	466 (104.0%)	2.25e-35	140	1-446: 1-446	302	8
WK25_RS00380	type VI secretion system baseplate subunit TssK	s__Burkholderia_latens-A_GCF_001718795.1	0.717	448 (100.0%)	0	679	1-448: 1-448	127	0
WK25_RS26350	type VI secretion system baseplate subunit TssK	s__Burkholderia_latens-A_GCF_001718795.1	0.368	446 (99.6%)	1.06e-81	263	6-446: 5-447	274	6
BMA_RS17980	type VI secretion system baseplate subunit TssK	s__Burkholderia_mallei_GCF_000011705.1	0.275	458 (102.2%)	2.47e-36	143	6-446: 17-465	306	8
BMA_RS25090	type VI secretion system baseplate subunit TssK	s__Burkholderia_mallei_GCF_000011705.1	0.262	451 (100.7%)	1.65e-32	132	1-446: 1-446	323	6
BMA_RS19550	type VI secretion system baseplate subunit TssK	s__Burkholderia_mallei_GCF_000011705.1	0.244	464 (103.6%)	3.24e-22	103	6-446: 3-461	323	10
BMA_RS18255	type VI secretion system baseplate subunit TssK	s__Burkholderia_mallei_GCF_000011705.1	0.286	192 (42.9%)	9.21e-11	65.5	253-442: 3-192	133	3
WJ16_RS01940	type VI secretion system baseplate subunit TssK	s__Burkholderia_metallica_GCF_001718555.1	0.719	448 (100.0%)	0	681	1-448: 1-448	126	0
WJ16_RS30385	type VI secretion system baseplate subunit TssK	s__Burkholderia_metallica_GCF_001718555.1	0.373	440 (98.2%)	6.48e-96	299	8-446: 7-445	274	2
WJ16_RS22950	type VI secretion system baseplate subunit TssK	s__Burkholderia_metallica_GCF_001718555.1	0.369	445 (99.3%)	7.75e-74	242	6-446: 5-447	275	6
WJ16_RS17405	type VI secretion system baseplate subunit TssK	s__Burkholderia_metallica_GCF_001718555.1	0.269	453 (101.1%)	1.68e-35	140	1-446: 1-446	317	7
NP80_RS14890	type VI secretion system baseplate subunit TssK	s__Burkholderia_multivorans_GCF_000959525.1	0.71	448 (100.0%)	0	672	1-448: 1-448	130	0
NP80_RS09840	type VI secretion system baseplate subunit TssK	s__Burkholderia_multivorans_GCF_000959525.1	0.274	453 (101.1%)	2.19e-37	145	1-446: 1-446	315	7
BG90_RS09555	type VI secretion system baseplate subunit TssK	s__Burkholderia_oklahomensis_GCF_000959365.1	0.746	448 (100.0%)	0	681	1-448: 1-448	114	0
BG90_RS21405	type VI secretion system baseplate subunit TssK	s__Burkholderia_oklahomensis_GCF_000959365.1	0.286	447 (99.8%)	1.15e-38	149	6-446: 17-454	304	8
BG90_RS28095	type VI secretion system baseplate subunit TssK	s__Burkholderia_oklahomensis_GCF_000959365.1	0.273	451 (100.7%)	4.12e-36	142	1-446: 1-446	318	6
BG90_RS24025	type VI secretion system baseplate subunit TssK	s__Burkholderia_oklahomensis_GCF_000959365.1	0.217	460 (102.7%)	9.45e-21	99	6-446: 3-461	340	6
BG90_RS29850	type VI secretion system baseplate subunit TssK	s__Burkholderia_oklahomensis_GCF_000959365.1	0.269	454 (101.3%)	3.45e-18	91.3	7-442: 9-443	295	14
BGL_RS01780	type VI secretion system baseplate subunit TssK	s__Burkholderia_plantarii_GCF_000835205.1	0.725	448 (100.0%)	0	689	1-448: 1-448	123	0
BGL_RS19335	type VI secretion system baseplate subunit TssK	s__Burkholderia_plantarii_GCF_000835205.1	0.274	463 (103.3%)	3.97e-38	148	1-448: 1-448	306	9
BGL_RS06725	type VI secretion system baseplate subunit TssK	s__Burkholderia_plantarii_GCF_000835205.1	0.279	463 (103.3%)	5.51e-36	142	1-446: 1-446	300	8
DM39_RS05980	type VI secretion system baseplate subunit TssK	s__Burkholderia_pseudomultivorans_GCF_000755725.1	0.717	448 (100.0%)	0	681	1-448: 1-448	127	0
DM39_RS02960	type VI secretion system baseplate subunit TssK	s__Burkholderia_pseudomultivorans_GCF_000755725.1	0.371	450 (100.4%)	6.98e-80	258	6-446: 5-451	271	7
DM39_RS33540	type VI secretion system baseplate subunit TssK	s__Burkholderia_pseudomultivorans_GCF_000755725.1	0.273	455 (101.6%)	2.74e-37	145	1-448: 1-448	317	7
ABD05_RS07955	type VI secretion system baseplate subunit TssK	s__Burkholderia_pyrrocinia_GCF_001028665.1	0.721	448 (100.0%)	0	685	1-448: 1-448	125	0
ABD05_RS17830	type VI secretion system baseplate subunit TssK	s__Burkholderia_pyrrocinia_GCF_001028665.1	0.389	445 (99.3%)	9.21e-79	255	6-446: 5-447	266	6
CUJ89_RS02225	type VI secretion system baseplate subunit TssK	s__Burkholderia_pyrrocinia-B_GCF_003330765.1	0.717	448 (100.0%)	0	681	1-448: 1-448	127	0
CUJ89_RS20260	type VI secretion system baseplate subunit TssK	s__Burkholderia_pyrrocinia-B_GCF_003330765.1	0.364	448 (100.0%)	2.33e-79	257	6-446: 5-447	273	7
CUJ89_RS24330	type VI secretion system baseplate subunit TssK	s__Burkholderia_pyrrocinia-B_GCF_003330765.1	0.284	455 (101.6%)	6.44e-40	153	6-446: 17-463	304	7
DT99_RS02255	type VI secretion system baseplate subunit TssK	s__Burkholderia_seminalis_GCF_000705535.2	0.717	448 (100.0%)	0	679	1-448: 1-448	127	0
AQ611_RS07930	type VI secretion system baseplate subunit TssK	s__Burkholderia_singularis_GCF_001718875.1	0.252	449 (100.2%)	3.61e-22	103	7-442: 9-443	309	9
WS54_RS15100	type VI secretion system baseplate subunit TssK	s__Burkholderia_sp001522585_GCF_001522585.2	0.717	448 (100.0%)	0	679	1-448: 1-448	127	0
WS86_RS02855	type VI secretion system baseplate subunit TssK	s__Burkholderia_sp001524625_GCF_001524625.2	0.743	448 (100.0%)	0	678	1-448: 1-448	115	0
WS86_RS32180	type VI secretion system baseplate subunit TssK	s__Burkholderia_sp001524625_GCF_001524625.2	0.289	454 (101.3%)	2.35e-39	151	6-446: 17-458	298	10
WS86_RS12265	type VI secretion system baseplate subunit TssK	s__Burkholderia_sp001524625_GCF_001524625.2	0.266	451 (100.7%)	1.56e-37	146	1-446: 1-446	321	6
WS86_RS32720	type VI secretion system baseplate subunit TssK	s__Burkholderia_sp001524625_GCF_001524625.2	0.256	457 (102.0%)	4.85e-25	111	1-446: 1-446	318	10
WS86_RS23195	type VI secretion system baseplate subunit TssK	s__Burkholderia_sp001524625_GCF_001524625.2	0.271	454 (101.3%)	3.65e-18	91.3	7-442: 9-443	294	14
D5R55_RS02120	type VI secretion system baseplate subunit TssK	s__Burkholderia_sp002223185_GCF_003966315.1	0.717	448 (100.0%)	0	680	1-448: 1-448	127	0
D5R55_RS29375	type VI secretion system baseplate subunit TssK	s__Burkholderia_sp002223185_GCF_003966315.1	0.379	449 (100.2%)	4.98e-84	269	5-446: 4-447	267	7
D5R55_RS09765	type VI secretion system baseplate subunit TssK	s__Burkholderia_sp002223185_GCF_003966315.1	0.245	453 (101.1%)	1.84e-33	135	1-448: 1-444	328	8
BBJ41_RS23325	type VI secretion system baseplate subunit TssK	s__Burkholderia_stabilis_GCF_001742165.1	0.272	453 (101.1%)	1.07e-34	138	1-446: 1-446	316	7
WT74_RS02270	type VI secretion system baseplate subunit TssK	s__Burkholderia_stagnalis_GCF_001718955.1	0.728	448 (100.0%)	0	692	1-448: 1-448	122	0
WT74_RS27000	type VI secretion system baseplate subunit TssK	s__Burkholderia_stagnalis_GCF_001718955.1	0.284	447 (99.8%)	1.3e-39	152	6-446: 17-454	305	7
WT74_RS23025	type VI secretion system baseplate subunit TssK	s__Burkholderia_stagnalis_GCF_001718955.1	0.26	454 (101.3%)	1.85e-31	129	1-446: 1-446	320	9
WS51_RS12725	type VI secretion system baseplate subunit TssK	s__Burkholderia_territorii_GCF_001718335.1	0.714	448 (100.0%)	0	679	1-448: 1-448	128	0
WS51_RS28155	type VI secretion system baseplate subunit TssK	s__Burkholderia_territorii_GCF_001718335.1	0.26	450 (100.4%)	1.27e-23	107	7-442: 9-443	304	11
BTH_RS27325	type VI secretion system baseplate subunit TssK	s__Burkholderia_thailandensis_GCF_000012365.1	0.732	448 (100.0%)	0	691	1-448: 1-448	120	0
BTH_RS01310	type VI secretion system baseplate subunit TssK	s__Burkholderia_thailandensis_GCF_000012365.1	0.273	458 (102.2%)	2.56e-36	143	6-446: 17-466	308	7
BTH_RS04450	type VI secretion system baseplate subunit TssK	s__Burkholderia_thailandensis_GCF_000012365.1	0.238	466 (104.0%)	4.91e-26	114	6-446: 3-461	323	9
BTH_RS00640	type VI secretion system baseplate subunit TssK	s__Burkholderia_thailandensis_GCF_000012365.1	0.257	456 (101.8%)	2.58e-24	109	1-446: 1-446	319	10
BTH_RS09660	type VI secretion system baseplate subunit TssK	s__Burkholderia_thailandensis_GCF_000012365.1	0.272	453 (101.1%)	1.24e-18	92.4	7-442: 9-443	295	14
WK67_RS05560	type VI secretion system baseplate subunit TssK	s__Burkholderia_ubonensis_GCF_001718855.1	0.725	448 (100.0%)	0	687	1-448: 1-448	123	0
WK67_RS23370	type VI secretion system baseplate subunit TssK	s__Burkholderia_ubonensis_GCF_001718855.1	0.386	440 (98.2%)	3.51e-96	300	8-446: 7-445	268	2
WK67_RS23590	type VI secretion system baseplate subunit TssK	s__Burkholderia_ubonensis_GCF_001718855.1	0.392	446 (99.6%)	1.69e-80	259	6-446: 5-447	263	5
WK67_RS27240	type VI secretion system baseplate subunit TssK	s__Burkholderia_ubonensis_GCF_001718855.1	0.283	448 (100.0%)	8.21e-40	152	6-446: 17-454	304	7
WK67_RS00455	type VI secretion system baseplate subunit TssK	s__Burkholderia_ubonensis_GCF_001718855.1	0.271	451 (100.7%)	1.39e-35	140	1-446: 1-446	319	6
WK67_RS20030	type VI secretion system baseplate subunit TssK	s__Burkholderia_ubonensis_GCF_001718855.1	0.253	454 (101.3%)	1.49e-26	115	1-446: 1-446	323	9
AK36_RS11710	type VI secretion system baseplate subunit TssK	s__Burkholderia_vietnamiensis_GCF_000959445.1	0.717	448 (100.0%)	0	678	1-448: 1-448	127	0
AK36_RS03855	type VI secretion system baseplate subunit TssK	s__Burkholderia_vietnamiensis_GCF_000959445.1	0.386	440 (98.2%)	2.97e-97	303	8-446: 7-445	268	2
BRPE67_RS23080	type VI secretion system baseplate subunit TssK	s__Caballeronia_cordobensis_GCF_000828875.1	0.363	446 (99.6%)	4.38e-75	246	6-446: 5-447	276	5
BRPE67_RS26960	type VI secretion system baseplate subunit TssK	s__Caballeronia_cordobensis_GCF_000828875.1	0.265	456 (101.8%)	2.92e-37	145	1-446: 1-442	311	9
BRPE67_RS27815	type VI secretion system baseplate subunit TssK	s__Caballeronia_cordobensis_GCF_000828875.1	0.235	464 (103.6%)	4.86e-32	131	1-446: 1-460	333	10
BRPE64_RS22880	type VI secretion system baseplate subunit TssK	s__Caballeronia_insecticola_GCF_000402035.1	0.254	465 (103.8%)	6.41e-36	142	1-446: 1-461	324	11
AX768_RS17165	type VI secretion system baseplate subunit TssK	s__Caballeronia_sp001557535_GCF_001577465.1	0.364	440 (98.2%)	8.28e-92	289	8-446: 7-445	278	2
AX768_RS17260	type VI secretion system baseplate subunit TssK	s__Caballeronia_sp001557535_GCF_001577465.1	0.267	454 (101.3%)	2.58e-38	148	1-446: 1-442	313	8
BTHE68_RS23115	type VI secretion system baseplate subunit TssK	s__Caballeronia_sp018408855_GCF_009938265.1	0.349	444 (99.1%)	2.82e-76	249	6-446: 5-447	285	3
BTHE68_RS28735	type VI secretion system baseplate subunit TssK	s__Caballeronia_sp018408855_GCF_009938265.1	0.268	452 (100.9%)	6.01e-40	152	1-448: 1-444	319	7
BTHE68_RS25365	type VI secretion system baseplate subunit TssK	s__Caballeronia_sp018408855_GCF_009938265.1	0.272	452 (100.9%)	2.89e-38	148	1-446: 1-444	315	7
BTHE68_RS32865	type VI secretion system baseplate subunit TssK	s__Caballeronia_sp018408855_GCF_009938265.1	0.25	464 (103.6%)	1.26e-36	144	1-446: 1-460	326	9
LT85_RS17520	type VI secretion system baseplate subunit TssK	s__Collimonas_arenae-A_GCF_000786695.1	0.607	448 (100.0%)	0	590	1-448: 1-448	176	0
LT85_RS11520	type VI secretion system baseplate subunit TssK	s__Collimonas_arenae-A_GCF_000786695.1	0.378	444 (99.1%)	3.42e-81	261	6-446: 5-446	271	4
CFter6_RS00475	type VI secretion system baseplate subunit TssK	s__Collimonas_fungivorans_GCF_001584145.1	0.6	448 (100.0%)	0	585	1-448: 1-448	179	0
CFU_RS00395	type VI secretion system baseplate subunit TssK	s__Collimonas_fungivorans-A_GCF_000221045.1	0.605	448 (100.0%)	0	589	1-448: 1-448	177	0
CPter91_RS17680	type VI secretion system baseplate subunit TssK	s__Collimonas_pratensis_GCF_001584185.1	0.616	448 (100.0%)	0	596	1-448: 1-448	172	0
DELCS14_RS14795	type VI secretion system baseplate subunit TssK	s__Comamonas_acidovorans_GCF_000214395.1	0.289	450 (100.4%)	4.51e-45	166	1-446: 1-442	308	7
BI380_RS05270	type VI secretion system baseplate subunit TssK	s__Comamonas_tsuruhatensis_GCF_001753225.1	0.291	450 (100.4%)	1.27e-45	168	1-446: 1-442	307	7
FZF10_RS24190	type VI secretion system baseplate subunit TssK	s__Cupriavidus_campinensis_GCF_008271425.1	0.38	440 (98.2%)	5.73e-94	294	8-446: 7-445	271	2
FZF10_RS25200	type VI secretion system baseplate subunit TssK	s__Cupriavidus_campinensis_GCF_008271425.1	0.265	460 (102.7%)	9.73e-31	127	1-446: 1-446	310	10
BJN34_RS07965	type VI secretion system baseplate subunit TssK	s__Cupriavidus_lacunae_GCF_002011925.2	0.384	440 (98.2%)	1.32e-91	288	8-446: 7-445	269	2
BJN34_RS34665	type VI secretion system baseplate subunit TssK	s__Cupriavidus_lacunae_GCF_002011925.2	0.273	319 (71.2%)	6.74e-12	72	6-316: 10-315	211	11
BKK80_RS10250	type VI secretion system baseplate subunit TssK	s__Cupriavidus_malaysiensis_GCF_001854325.1	0.289	453 (101.1%)	4.89e-44	164	1-446: 1-445	307	9
E6A55_RS03340	type VI secretion system baseplate subunit TssK	s__Cupriavidus_necator_GCF_004798725.1	0.288	455 (101.6%)	4.4e-45	166	1-446: 1-445	305	8
E6A55_RS31400	type VI secretion system baseplate subunit TssK	s__Cupriavidus_necator_GCF_004798725.1	0.274	314 (70.1%)	1.6e-12	73.9	6-316: 10-315	217	8
JTE92_RS00400	type VI secretion system baseplate subunit TssK	s__Cupriavidus_oxalaticus_GCF_016894385.1	0.28	465 (103.8%)	2.69e-38	148	1-448: 1-447	300	8
E0W60_RS06520	type VI secretion system baseplate subunit TssK	s__Cupriavidus_oxalaticus-A_GCF_004768545.1	0.278	454 (101.3%)	6.68e-38	147	1-448: 1-447	315	6
EHF44_RS15720	type VI secretion system baseplate subunit TssK	s__Cupriavidus_pauculus-C_GCF_003854935.1	0.383	444 (99.1%)	4.68e-90	284	5-446: 4-445	270	4
REUT_RS26730	type VI secretion system baseplate subunit TssK	s__Cupriavidus_pinatubonensis_GCF_000203875.1	0.382	440 (98.2%)	2.82e-93	293	8-446: 7-445	270	2
REUT_RS08645	type VI secretion system baseplate subunit TssK	s__Cupriavidus_pinatubonensis_GCF_000203875.1	0.28	164 (36.6%)	3.89e-08	60.1	6-168: 10-170	114	2
H9K75_RS02735	type VI secretion system baseplate subunit TssK	s__Diaphorobacter-A_aerolatus_GCF_014489535.1	0.282	447 (99.8%)	1.73e-53	189	3-446: 2-440	310	6
HH213_RS27935	type VI secretion system baseplate subunit TssK	s__Duganella_sp003217375_GCF_012849375.1	0.614	446 (99.6%)	0	565	4-448: 2-447	171	1
HH213_RS02145	type VI secretion system baseplate subunit TssK	s__Duganella_sp003217375_GCF_012849375.1	0.556	448 (100.0%)	9.92e-179	511	1-448: 1-448	199	0
G5S34_RS21950	type VI secretion system baseplate subunit TssK	s__Herbaspirillum_frisingense_GCF_014171515.1	0.584	447 (99.8%)	0	566	1-447: 1-447	186	0
E2K99_RS21060	type VI secretion system baseplate subunit TssK	s__Herbaspirillum_huttiense_GCF_004367745.1	0.609	447 (99.8%)	0	564	1-447: 1-447	175	0
BUQ72_RS04345	type VI secretion system baseplate subunit TssK	s__Herbaspirillum_robiniae_GCF_002025725.1	0.605	448 (100.0%)	0	585	1-447: 1-448	176	1
BUQ72_RS14370	type VI secretion system baseplate subunit TssK	s__Herbaspirillum_robiniae_GCF_002025725.1	0.24	462 (103.1%)	2.12e-35	140	1-446: 1-460	333	7
RC54_RS21205	type VI secretion system baseplate subunit TssK	s__Herbaspirillum_rubrisubalbicans_GCF_003719195.1	0.609	447 (99.8%)	0	568	1-447: 1-447	175	0
RC54_RS12465	type VI secretion system baseplate subunit TssK	s__Herbaspirillum_rubrisubalbicans_GCF_003719195.1	0.262	305 (68.1%)	9.19e-12	71.6	7-296: 18-307	195	9
ACP92_RS20145	type VI secretion system baseplate subunit TssK	s__Herbaspirillum_seropedicae_GCF_001040945.1	0.595	447 (99.8%)	0	573	1-447: 1-447	181	0
ACP92_RS03685	type VI secretion system baseplate subunit TssK	s__Herbaspirillum_seropedicae_GCF_001040945.1	0.609	447 (99.8%)	0	573	1-447: 1-447	175	0
GJA_RS11970	type VI secretion system baseplate subunit TssK	s__Janthinobacterium_agaricidamnosum_GCF_000723165.1	0.607	448 (100.0%)	0	587	1-448: 1-448	176	0
GJA_RS24990	type VI secretion system baseplate subunit TssK	s__Janthinobacterium_agaricidamnosum_GCF_000723165.1	0.284	455 (101.6%)	3.2e-47	172	1-446: 1-443	305	7
G8765_RS14420	type VI secretion system baseplate subunit TssK	s__Janthinobacterium_lividum_GCF_013372065.1	0.605	448 (100.0%)	0	573	1-448: 1-448	177	0
G8765_RS22365	type VI secretion system baseplate subunit TssK	s__Janthinobacterium_lividum_GCF_013372065.1	0.564	456 (101.8%)	1.09e-178	511	1-448: 1-456	191	2
G8765_RS20365	type VI secretion system baseplate subunit TssK	s__Janthinobacterium_lividum_GCF_013372065.1	0.45	449 (100.2%)	1.15e-141	416	1-447: 1-444	240	2
JAB4_RS21660	type VI secretion system baseplate subunit TssK	s__Janthinobacterium_sp001758725_GCF_001758625.2	0.564	456 (101.8%)	9.46e-178	508	1-448: 1-456	191	3
JAB4_RS19655	type VI secretion system baseplate subunit TssK	s__Janthinobacterium_sp001758725_GCF_001758625.2	0.442	450 (100.4%)	8.64e-140	412	1-448: 1-445	244	2
YQ44_RS16800	type VI secretion system baseplate subunit TssK	s__Janthinobacterium_sp001865675_GCF_001865675.1	0.596	448 (100.0%)	0	573	1-448: 1-448	181	0
YQ44_RS21820	type VI secretion system baseplate subunit TssK	s__Janthinobacterium_sp001865675_GCF_001865675.1	0.439	449 (100.2%)	1.41e-135	401	1-447: 1-449	250	1
YQ44_RS06850	hypothetical protein	s__Janthinobacterium_sp001865675_GCF_001865675.1	0.544	57 (12.7%)	6.8e-13	68.2	392-448: 25-81	26	0
YQ44_RS13980	hypothetical protein	s__Janthinobacterium_sp001865675_GCF_001865675.1	0.403	67 (15.0%)	3.4e-07	57	6-72: 9-75	40	0
BZG29_RS11010	type VI secretion system baseplate subunit TssK	s__Janthinobacterium_sp002002885_GCF_002002885.1	0.592	448 (100.0%)	0	574	1-448: 1-448	183	0
BZG29_RS21025	type VI secretion system baseplate subunit TssK	s__Janthinobacterium_sp002002885_GCF_002002885.1	0.57	456 (101.8%)	1.31e-179	513	1-448: 1-456	188	3
BZG29_RS18970	type VI secretion system baseplate subunit TssK	s__Janthinobacterium_sp002002885_GCF_002002885.1	0.452	449 (100.2%)	3.32e-140	413	1-447: 1-444	239	3
FJQ89_RS10830	type VI secretion system baseplate subunit TssK	s__Janthinobacterium_tructae_GCF_006517255.1	0.566	456 (101.8%)	1.84e-178	510	1-448: 1-456	190	3
FJQ89_RS08905	type VI secretion system baseplate subunit TssK	s__Janthinobacterium_tructae_GCF_006517255.1	0.445	449 (100.2%)	9.98e-142	417	1-447: 1-444	242	2
G8A07_RS23870	type VI secretion system baseplate subunit TssK	s__Kinneretia_sp015624425_GCF_015624425.1	0.277	452 (100.9%)	8.88e-45	166	1-446: 1-443	312	7
LCHO_RS20205	type VI secretion system baseplate subunit TssK	s__Leptothrix_cholodnii_GCF_000019785.1	0.263	460 (102.7%)	1.04e-28	121	1-446: 1-443	308	10
HKT17_RS01195	type VI secretion system baseplate subunit TssK	s__Limnobacter_sp002954425_GCF_013004065.1	0.271	457 (102.0%)	2.68e-37	145	1-446: 1-446	311	7
DIR46_RS13790	type VI secretion system baseplate subunit TssK	s__Massilia_oculi_GCF_003143515.1	0.589	445 (99.3%)	0	555	4-448: 2-446	183	0
DIR46_RS03325	type VI secretion system baseplate subunit TssK	s__Massilia_oculi_GCF_003143515.1	0.459	449 (100.2%)	1.32e-138	408	1-447: 1-443	235	2
DIR46_RS07675	type VI secretion system baseplate subunit TssK	s__Massilia_oculi_GCF_003143515.1	0.281	449 (100.2%)	8.67e-43	160	1-446: 1-441	312	6
BVG12_RS30215	type VI secretion system baseplate subunit TssK	s__Massilia_putida_GCF_001941825.1	0.565	448 (100.0%)	0	527	1-448: 1-448	195	0
BVG12_RS13560	type VI secretion system baseplate subunit TssK	s__Massilia_putida_GCF_001941825.1	0.463	449 (100.2%)	6.02e-140	412	1-447: 1-443	233	2
AM586_RS25310	type VI secretion system baseplate subunit TssK	s__Massilia_sp001412595_GCF_001412595.2	0.571	448 (100.0%)	0	537	1-448: 1-448	192	0
AM586_RS25830	type VI secretion system baseplate subunit TssK	s__Massilia_sp001412595_GCF_001412595.2	0.457	449 (100.2%)	1.89e-138	408	1-447: 1-443	236	2
IV454_RS28020	type VI secretion system baseplate subunit TssK	s__Massilia_sp001485665_GCF_015689335.1	0.593	445 (99.3%)	0	571	4-448: 2-446	181	0
IV454_RS18725	type VI secretion system baseplate subunit TssK	s__Massilia_sp001485665_GCF_015689335.1	0.287	460 (102.7%)	9.17e-42	157	6-446: 4-447	293	10
IV454_RS19470	type VI secretion system baseplate subunit TssK	s__Massilia_sp001485665_GCF_015689335.1	0.266	463 (103.3%)	2.47e-39	151	1-448: 1-444	306	6
HH212_RS20000	type VI secretion system baseplate subunit TssK	s__Massilia_sp012849555_GCF_012849555.1	0.588	454 (101.3%)	0	563	4-448: 2-455	178	1
HH212_RS08315	type VI secretion system baseplate subunit TssK	s__Massilia_sp012849555_GCF_012849555.1	0.598	445 (99.3%)	0	533	4-448: 2-446	179	0
HH212_RS25015	type VI secretion system baseplate subunit TssK	s__Massilia_sp012849555_GCF_012849555.1	0.565	448 (100.0%)	0	532	1-448: 1-448	195	0
HH212_RS12220	type VI secretion system baseplate subunit TssK	s__Massilia_sp012849555_GCF_012849555.1	0.444	450 (100.4%)	4.22e-128	382	1-448: 1-444	242	2
HH212_RS17320	type VI secretion system baseplate subunit TssK	s__Massilia_sp012849555_GCF_012849555.1	0.263	308 (68.8%)	1.33e-11	70.9	6-302: 9-300	200	8
G4G31_RS04020	type VI secretion system baseplate subunit TssK	s__Massilia_sp014171595_GCF_014171595.1	0.596	443 (98.9%)	0	564	4-446: 2-444	179	0
G4G31_RS13740	type VI secretion system baseplate subunit TssK	s__Massilia_sp014171595_GCF_014171595.1	0.559	444 (99.1%)	0	524	5-448: 3-446	196	0
LPB04_RS05875	type VI secretion system baseplate subunit TssK	s__Massilia_sp015101885_GCF_015101885.1	0.587	445 (99.3%)	0	557	4-448: 2-446	184	0
CR152_RS20105	type VI secretion system baseplate subunit TssK	s__Massilia_violaceinigra_GCF_002752675.1	0.593	445 (99.3%)	0	570	4-448: 2-446	181	0
MCB1EB_RS09655	type VI secretion system baseplate subunit TssK	s__Mycoavidus_cysteinexigens_GCF_003966915.1	0.262	451 (100.7%)	3.91e-33	134	1-446: 1-442	319	8
FAY22_RS06630	type VI secretion system baseplate subunit TssK	s__Noviherbaspirillum_sp007874125_GCF_007874125.1	0.574	448 (100.0%)	0	533	1-447: 1-448	190	1
CEQ07_RS11845	type VI secretion system baseplate subunit TssK	s__Oligella_urethralis_GCF_002984485.1	0.27	456 (101.8%)	3.4e-41	156	1-448: 1-445	314	9
ODI_RS03950	type VI secretion system baseplate subunit TssK	s__Orrella_dioscoreae_GCF_900089455.2	0.647	448 (100.0%)	0	589	1-447: 1-447	156	2
ODI_RS20000	type VI secretion system baseplate subunit TssK	s__Orrella_dioscoreae_GCF_900089455.2	0.292	448 (100.0%)	4.66e-44	164	1-431: 1-427	279	9
MB84_RS22500	type VI secretion system baseplate subunit TssK	s__Pandoraea_oxalativorans_GCF_000972785.3	0.354	444 (99.1%)	1.56e-70	234	6-446: 5-447	283	4
RO07_RS12555	type VI secretion system baseplate subunit TssK	s__Pandoraea_pulmonicola_GCF_000815105.2	0.241	469 (104.7%)	3.65e-26	114	1-446: 1-459	323	10
FAZ97_RS19050	type VI secretion system baseplate subunit TssK	s__Paraburkholderia_acidiphila_GCF_009789655.1	0.291	220 (49.1%)	7.85e-10	65.5	2-220: 4-214	146	6
FAZ98_RS32125	type VI secretion system baseplate subunit TssK	s__Paraburkholderia_acidisoli_GCF_009789675.1	0.714	448 (100.0%)	0	679	1-448: 1-448	128	0
FAZ98_RS20305	type VI secretion system baseplate subunit TssK	s__Paraburkholderia_acidisoli_GCF_009789675.1	0.283	453 (101.1%)	1.28e-39	152	1-446: 1-446	311	8
FAZ98_RS23825	type VI secretion system baseplate subunit TssK	s__Paraburkholderia_acidisoli_GCF_009789675.1	0.253	332 (74.1%)	2.53e-09	63.9	1-316: 7-317	211	6
CJU94_RS35865	type VI secretion system baseplate subunit TssK	s__Paraburkholderia_aromaticivorans_GCF_002278075.1	0.282	461 (102.9%)	1.06e-35	141	1-446: 1-443	298	10
CJU94_RS14480	type VI secretion system baseplate subunit TssK	s__Paraburkholderia_aromaticivorans_GCF_002278075.1	0.264	451 (100.7%)	3.85e-30	125	1-446: 1-446	322	6
HF916_RS04990	type VI secretion system baseplate subunit TssK	s__Paraburkholderia_aromaticivorans-A_GCF_012689525.1	0.28	453 (101.1%)	1.46e-39	152	1-446: 1-445	311	7
HF916_RS39560	type VI secretion system baseplate subunit TssK	s__Paraburkholderia_aromaticivorans-A_GCF_012689525.1	0.271	451 (100.7%)	3.07e-34	137	1-446: 1-446	319	6
HF916_RS17195	type VI secretion system baseplate subunit TssK	s__Paraburkholderia_aromaticivorans-A_GCF_012689525.1	0.266	312 (69.6%)	3.36e-10	66.6	6-316: 11-313	219	6
BC1002_RS21375	type VI secretion system baseplate subunit TssK	s__Paraburkholderia_atlantica_GCF_000092885.1	0.365	449 (100.2%)	2.89e-72	238	6-446: 5-448	272	9
BC1002_RS30845	type VI secretion system baseplate subunit TssK	s__Paraburkholderia_atlantica_GCF_000092885.1	0.27	459 (102.5%)	2e-30	126	1-446: 1-446	309	12
BC1002_RS27050	type VI secretion system baseplate subunit TssK	s__Paraburkholderia_atlantica_GCF_000092885.1	0.263	327 (73.0%)	1.81e-10	67.4	1-316: 7-317	214	8
DSC91_RS08020	type VI secretion system baseplate subunit TssK	s__Paraburkholderia_caffeinilytica_GCF_003368325.1	0.732	448 (100.0%)	0	692	1-448: 1-448	120	0
DMB87_RS18650	type VI secretion system baseplate subunit TssK	s__Paraburkholderia_caffeinitolerans_GCF_003286395.1	0.288	445 (99.3%)	5.59e-46	169	6-446: 17-453	305	6
DMB87_RS04690	type VI secretion system baseplate subunit TssK	s__Paraburkholderia_caffeinitolerans_GCF_003286395.1	0.288	448 (100.0%)	4.09e-39	150	5-446: 25-462	303	8
CUJ87_RS19675	type VI secretion system baseplate subunit TssK	s__Paraburkholderia_caledonica_GCF_003330745.1	0.737	448 (100.0%)	0	691	1-448: 1-448	118	0
CUJ87_RS02580	type VI secretion system baseplate subunit TssK	s__Paraburkholderia_caledonica_GCF_003330745.1	0.288	451 (100.7%)	2.16e-43	162	1-446: 1-446	311	5
C2L66_RS31470	type VI secretion system baseplate subunit TssK	s__Paraburkholderia_caribensis_GCF_002902945.1	0.729	447 (99.8%)	0	666	1-447: 1-446	120	1
C2L66_RS29025	type VI secretion system baseplate subunit TssK	s__Paraburkholderia_caribensis_GCF_002902945.1	0.373	442 (98.7%)	3.3e-92	290	8-446: 7-447	273	3
OI25_RS26130	type VI secretion system baseplate subunit TssK	s__Paraburkholderia_fungorum_GCF_000961515.1	0.732	448 (100.0%)	0	693	1-448: 1-448	120	0
OI25_RS34730	type VI secretion system baseplate subunit TssK	s__Paraburkholderia_fungorum_GCF_000961515.1	0.345	447 (99.8%)	2.72e-71	236	6-446: 5-446	282	6
OI25_RS18715	type VI secretion system baseplate subunit TssK	s__Paraburkholderia_fungorum_GCF_000961515.1	0.271	450 (100.4%)	1.37e-39	152	1-446: 1-442	316	8
CUJ91_RS25650	type VI secretion system baseplate subunit TssK	s__Paraburkholderia_graminis_GCF_003330785.1	0.739	448 (100.0%)	0	694	1-448: 1-448	117	0
CUJ91_RS26460	type VI secretion system baseplate subunit TssK	s__Paraburkholderia_graminis_GCF_003330785.1	0.292	463 (103.3%)	7.99e-42	158	1-446: 1-444	292	11
C2L64_RS32680	type VI secretion system baseplate subunit TssK	s__Paraburkholderia_hospita_GCF_002902965.1	0.364	442 (98.7%)	3.57e-93	292	6-446: 5-445	279	2
C2L64_RS39045	type VI secretion system baseplate subunit TssK	s__Paraburkholderia_hospita_GCF_002902965.1	0.263	453 (101.1%)	7.93e-38	147	1-446: 1-442	316	8
C2L64_RS34300	type VI secretion system baseplate subunit TssK	s__Paraburkholderia_hospita_GCF_002902965.1	0.265	328 (73.2%)	3.19e-09	63.5	1-316: 7-317	212	10
FNZ07_RS10130	type VI secretion system baseplate subunit TssK	s__Paraburkholderia_megapolitana_GCF_007556815.1	0.73	448 (100.0%)	0	689	1-448: 1-448	121	0
BUPH_RS28505	type VI secretion system baseplate subunit TssK	s__Paraburkholderia_phenoliruptrix_GCF_000300095.1	0.741	448 (100.0%)	0	695	1-448: 1-448	116	0
BUPH_RS06085	type VI secretion system baseplate subunit TssK	s__Paraburkholderia_phenoliruptrix_GCF_000300095.1	0.386	453 (101.1%)	1.15e-76	250	6-446: 5-451	260	9
BPHY_RS30500	type VI secretion system baseplate subunit TssK	s__Paraburkholderia_phymatum_GCF_000020045.1	0.284	451 (100.7%)	2.83e-43	162	1-446: 1-446	313	6
BPHY_RS29965	type VI secretion system baseplate subunit TssK	s__Paraburkholderia_phymatum_GCF_000020045.1	0.254	327 (73.0%)	1.86e-08	61.2	1-316: 7-317	217	9
BPHYT_RS24380	type VI secretion system baseplate subunit TssK	s__Paraburkholderia_phytofirmans_GCF_000020125.1	0.734	448 (100.0%)	0	696	1-448: 1-448	119	0
BPHYT_RS04550	type VI secretion system baseplate subunit TssK	s__Paraburkholderia_phytofirmans_GCF_000020125.1	0.279	451 (100.7%)	8.87e-40	152	1-446: 1-446	315	5
BC1003_RS28565	type VI secretion system baseplate subunit TssK	s__Paraburkholderia_sp000148685_GCF_000148685.1	0.739	448 (100.0%)	0	677	1-448: 1-448	117	0
BC1003_RS02550	type VI secretion system baseplate subunit TssK	s__Paraburkholderia_sp000148685_GCF_000148685.1	0.383	441 (98.4%)	6.52e-94	294	8-446: 7-445	268	4
BC1003_RS20970	type VI secretion system baseplate subunit TssK	s__Paraburkholderia_sp000148685_GCF_000148685.1	0.303	465 (103.8%)	1.21e-44	165	1-448: 1-446	288	11
PDMSB3_RS26235	type VI secretion system baseplate subunit TssK	s__Paraburkholderia_sp000178415_GCF_902459535.1	0.734	448 (100.0%)	0	694	1-448: 1-448	119	0
PDMSB3_RS10370	type VI secretion system baseplate subunit TssK	s__Paraburkholderia_sp000178415_GCF_902459535.1	0.273	451 (100.7%)	1.06e-34	138	1-446: 1-446	318	6
AYM40_RS20660	type VI secretion system baseplate subunit TssK	s__Paraburkholderia_sp001634365_GCF_001634365.1	0.381	441 (98.4%)	9.02e-93	291	8-446: 7-445	269	4
AYM40_RS18030	type VI secretion system baseplate subunit TssK	s__Paraburkholderia_sp001634365_GCF_001634365.1	0.304	448 (100.0%)	1.64e-47	173	5-446: 16-453	296	8
BTO02_RS11725	type VI secretion system baseplate subunit TssK	s__Paraburkholderia_sp001922345_GCF_001922345.1	0.372	441 (98.4%)	7.68e-92	289	8-446: 7-445	273	3
BTO02_RS30785	type VI secretion system baseplate subunit TssK	s__Paraburkholderia_sp001922345_GCF_001922345.1	0.377	451 (100.7%)	4.54e-80	258	6-446: 5-447	263	8
BTO02_RS26195	type VI secretion system baseplate subunit TssK	s__Paraburkholderia_sp001922345_GCF_001922345.1	0.288	451 (100.7%)	1.85e-40	154	1-446: 1-446	311	7
PPGU16_RS36910	type VI secretion system baseplate subunit TssK	s__Paraburkholderia_sp013426895_GCF_013426895.1	0.732	447 (99.8%)	0	667	1-447: 1-446	119	1
PPGU16_RS09460	type VI secretion system baseplate subunit TssK	s__Paraburkholderia_sp013426895_GCF_013426895.1	0.274	452 (100.9%)	3.65e-36	142	1-446: 1-446	316	7
BJG93_RS30270	type VI secretion system baseplate subunit TssK	s__Paraburkholderia_sprentiae_GCF_001865575.1	0.379	448 (100.0%)	3.69e-84	269	6-446: 5-447	266	7
BJG93_RS18390	type VI secretion system baseplate subunit TssK	s__Paraburkholderia_sprentiae_GCF_001865575.1	0.273	450 (100.4%)	1.36e-38	149	1-446: 1-442	315	7
BJG93_RS25840	type VI secretion system baseplate subunit TssK	s__Paraburkholderia_sprentiae_GCF_001865575.1	0.271	454 (101.3%)	1.81e-14	79.7	7-442: 9-443	294	14
BJG93_RS31830	type VI secretion system baseplate subunit TssK	s__Paraburkholderia_sprentiae_GCF_001865575.1	0.431	72 (16.1%)	2.28e-09	63.9	1-72: 1-72	41	0
C2L65_RS35045	type VI secretion system baseplate subunit TssK	s__Paraburkholderia_terrae_GCF_002902925.1	0.258	453 (101.1%)	3.22e-36	142	1-446: 1-442	318	8
CUJ90_RS18615	type VI secretion system baseplate subunit TssK	s__Paraburkholderia_terricola_GCF_003330825.1	0.73	448 (100.0%)	0	691	1-448: 1-448	121	0
G5S35_RS16065	type VI secretion system baseplate subunit TssK	s__Paraburkholderia_tropica_GCF_014171495.1	0.703	448 (100.0%)	0	671	1-448: 1-448	133	0
G5S35_RS30590	type VI secretion system baseplate subunit TssK	s__Paraburkholderia_tropica_GCF_014171495.1	0.285	453 (101.1%)	5.71e-41	155	1-446: 1-446	310	9
G5S35_RS35540	type VI secretion system baseplate subunit TssK	s__Paraburkholderia_tropica_GCF_014171495.1	0.258	458 (102.2%)	1.14e-34	138	1-448: 1-444	316	8
BXE_RS11605	type VI secretion system baseplate subunit TssK	s__Paraburkholderia_xenovorans_GCF_000013645.1	0.269	454 (101.3%)	2.32e-33	134	1-448: 1-448	320	7
EKL02_RS10530	type VI secretion system baseplate subunit TssK	s__Paucimonas_sp004114795_GCF_004114795.1	0.587	448 (100.0%)	0	541	1-447: 1-448	184	1
EGT29_RS04815	type VI secretion system baseplate subunit TssK	s__Pigmentiphaga_sp003854895_GCF_003854895.1	0.227	481 (107.4%)	2.21e-20	97.8	1-448: 1-471	329	11
EYF70_RS19125	type VI secretion system baseplate subunit TssK	s__Pseudoduganella_albidiflava_GCF_004322755.1	0.622	445 (99.3%)	0	586	4-448: 2-446	168	0
EYF70_RS25540	type VI secretion system baseplate subunit TssK	s__Pseudoduganella_albidiflava_GCF_004322755.1	0.451	448 (100.0%)	5.15e-134	397	1-446: 1-442	238	2
EYF70_RS12485	type VI secretion system baseplate subunit TssK	s__Pseudoduganella_albidiflava_GCF_004322755.1	0.411	455 (101.6%)	6.53e-120	361	1-447: 1-454	259	4
EYF70_RS10940	type VI secretion system baseplate subunit TssK	s__Pseudoduganella_albidiflava_GCF_004322755.1	0.302	461 (102.9%)	1.01e-50	182	1-446: 1-454	300	7
C9I28_RS14765	type VI secretion system baseplate subunit TssK	s__Pseudoduganella_armeniaca_GCF_003028855.1	0.612	446 (99.6%)	0	562	4-448: 2-447	172	1
GO485_RS00370	type VI secretion system baseplate subunit TssK	s__Pseudoduganella_flava_GCF_009789595.1	0.595	444 (99.1%)	0	530	4-447: 2-442	177	2
GO485_RS19355	type VI secretion system baseplate subunit TssK	s__Pseudoduganella_flava_GCF_009789595.1	0.458	448 (100.0%)	1.21e-136	404	1-446: 1-442	235	2
GO485_RS29020	hypothetical protein	s__Pseudoduganella_flava_GCF_009789595.1	0.26	215 (48.0%)	5.47e-08	59.7	6-214: 9-213	143	5
DPH57_RS06970	type VI secretion system baseplate subunit TssK	s__Pseudoduganella_haloabium_GCF_003293715.1	0.603	446 (99.6%)	0	569	4-448: 2-447	176	1
DPH57_RS04680	type VI secretion system baseplate subunit TssK	s__Pseudoduganella_haloabium_GCF_003293715.1	0.281	449 (100.2%)	8.02e-40	152	1-446: 1-441	312	6
E1742_RS02360	type VI secretion system baseplate subunit TssK	s__Pseudoduganella_plicata_GCF_004421005.1	0.61	446 (99.6%)	0	575	4-448: 2-447	173	1
E1742_RS08015	type VI secretion system baseplate subunit TssK	s__Pseudoduganella_plicata_GCF_004421005.1	0.539	453 (101.1%)	4.38e-178	509	1-448: 1-453	204	1
E1742_RS01810	type VI secretion system baseplate subunit TssK	s__Pseudoduganella_plicata_GCF_004421005.1	0.259	451 (100.7%)	3.32e-33	134	1-446: 1-441	319	7
ACZ75_RS00160	type VI secretion system baseplate subunit TssK	s__Pseudoduganella_sp001191005_GCF_001191005.1	0.562	448 (100.0%)	0	530	1-448: 1-448	196	0
FCL38_RS29970	type VI secretion system baseplate subunit TssK	s__Pseudoduganella_umbonata_GCF_005280315.1	0.618	448 (100.0%)	0	585	1-448: 1-448	171	0
FCL38_RS23785	type VI secretion system baseplate subunit TssK	s__Pseudoduganella_umbonata_GCF_005280315.1	0.449	448 (100.0%)	1.36e-136	403	1-446: 1-442	239	2
FCL38_RS22605	type VI secretion system baseplate subunit TssK	s__Pseudoduganella_umbonata_GCF_005280315.1	0.44	448 (100.0%)	2.92e-130	387	1-446: 1-442	243	2
FCL38_RS08185	type VI secretion system baseplate subunit TssK	s__Pseudoduganella_umbonata_GCF_005280315.1	0.273	451 (100.7%)	3.79e-42	159	1-448: 1-443	317	6
G9Q38_RS04740	type VI secretion system baseplate subunit TssK	s__Pusillimonas-A_sp011388195_GCF_011388195.1	0.225	467 (104.2%)	1.51e-20	98.2	1-446: 1-461	335	11
PT7_RS01680	type VI secretion system baseplate subunit TssK	s__Pusillimonas-C_sp000209655_GCF_000209655.1	0.279	445 (99.3%)	3.01e-39	150	6-446: 5-441	309	8
PT7_RS11360	type VI secretion system baseplate subunit TssK	s__Pusillimonas-C_sp000209655_GCF_000209655.1	0.24	459 (102.5%)	3.45e-26	114	7-446: 9-463	326	10
ACS15_RS23890	type VI secretion system baseplate subunit TssK	s__Ralstonia_insidiosa_GCF_001653935.1	0.917	448 (100.0%)	0	853	1-448: 1-448	37	0
ACS15_RS22560	type VI secretion system baseplate subunit TssK	s__Ralstonia_insidiosa_GCF_001653935.1	0.363	446 (99.6%)	1.88e-79	257	6-446: 5-447	276	6
KOL72_RS17540	type VI secretion system baseplate subunit TssK	s__Ralstonia_pickettii_GCF_018726805.1	0.922	436 (97.3%)	0	836	13-448: 1-436	34	0
RS_RS20655	type VI secretion system baseplate subunit TssK	s__Ralstonia_pseudosolanacearum_GCF_000009125.1	1	448 (100.0%)	0	910	1-448: 1-448	0	0
RALBFv3_RS20070	type VI secretion system baseplate subunit TssK	s__Ralstonia_solanacearum_GCF_001587155.1	0.96	448 (100.0%)	0	877	1-448: 1-448	18	0
RPSI07_RS02905	type VI secretion system baseplate subunit TssK	s__Ralstonia_syzygii_GCF_000283475.1	0.978	448 (100.0%)	0	893	1-448: 1-448	10	0
A4W93_RS12480	type VI secretion system baseplate subunit TssK	s__Rhizobacter_gummiphilus_GCF_002116905.1	0.261	452 (100.9%)	1.29e-33	135	1-446: 1-442	318	8
RS694_RS19050	type VI secretion system baseplate subunit TssK	s__Rhodoferax_saidenbachensis_GCF_001955715.1	0.252	345 (77.0%)	8.14e-12	71.6	4-335: 8-333	226	9
EXZ61_RS11210	type VI secretion system baseplate subunit TssK	s__Rhodoferax_sp006974105_GCF_006974105.1	0.271	462 (103.1%)	5.87e-39	150	1-446: 1-446	305	7
RD110_RS14770	type VI secretion system baseplate subunit TssK	s__Rhodoferax-B_koreense_GCF_001955695.1	0.289	454 (101.3%)	5.94e-43	161	1-446: 1-448	309	9
RD2015_RS13145	type VI secretion system baseplate subunit TssK	s__Roseateles_depolymerans_GCF_001483865.1	0.262	474 (105.8%)	1.7e-37	146	1-446: 1-459	307	10
RGE_RS12545	type VI secretion system baseplate subunit TssK	s__Rubrivivax_gelatinosus-A_GCF_000284255.1	0.605	446 (99.6%)	0	546	4-448: 4-449	175	1
RGE_RS14745	type VI secretion system baseplate subunit TssK	s__Rubrivivax_gelatinosus-A_GCF_000284255.1	0.412	447 (99.8%)	7.03e-99	306	1-446: 1-437	252	6
IS481_RS10905	type VI secretion system baseplate subunit TssK	s__Schlegelella_thermodepolymerans_GCF_015476235.1	0.619	449 (100.2%)	0	554	1-448: 1-449	170	1
IS481_RS07705	type VI secretion system baseplate subunit TssK	s__Schlegelella_thermodepolymerans_GCF_015476235.1	0.269	453 (101.1%)	4.86e-34	136	1-446: 1-443	314	8
EWH46_RS04185	type VI secretion system baseplate subunit TssK	s__Sphaerotilus_sulfidivorans_GCF_008329925.1	0.265	457 (102.0%)	1.35e-33	135	1-448: 1-447	317	7
TASI_RS00430	type VI secretion system baseplate subunit TssK	s__Taylorella_asinigenitalis_GCF_000226625.1	0.27	456 (101.8%)	9.02e-41	155	1-448: 1-443	312	11
KUI_RS00430	type VI secretion system baseplate subunit TssK	s__Taylorella_equigenitalis_GCF_000276685.1	0.265	438 (97.8%)	4.78e-38	147	1-431: 1-426	303	11
FAZ95_RS24360	type VI secretion system baseplate subunit TssK	s__Trinickia_sp005280735_GCF_005280735.1	0.73	448 (100.0%)	0	689	1-448: 1-448	121	0
FAZ95_RS36205	type VI secretion system baseplate subunit TssK	s__Trinickia_sp005280735_GCF_005280735.1	0.279	451 (100.7%)	8.64e-43	160	1-446: 1-446	315	6
FAZ95_RS31350	type VI secretion system baseplate subunit TssK	s__Trinickia_sp005280735_GCF_005280735.1	0.257	323 (72.1%)	2.2e-08	60.8	7-319: 10-308	206	15
FAZ95_RS23055	type VI secretion system baseplate subunit TssK	s__Trinickia_sp005280735_GCF_005280735.1	0.255	353 (78.8%)	6.34e-07	56.2	6-336: 11-335	213	9
CKY39_RS31630	type VI secretion system baseplate subunit TssK	s__Variovorax_boronicumulans_GCF_002291405.1	0.682	447 (99.8%)	0	662	1-447: 1-447	142	0
CKY39_RS02950	type VI secretion system baseplate subunit TssK	s__Variovorax_boronicumulans_GCF_002291405.1	0.286	451 (100.7%)	2.05e-47	172	1-448: 1-443	311	6
CKY39_RS01295	type VI secretion system baseplate subunit TssK	s__Variovorax_boronicumulans_GCF_002291405.1	0.277	448 (100.0%)	1.85e-34	138	6-446: 22-457	305	11
VAPAR_RS02545	type VI secretion system baseplate subunit TssK	s__Variovorax_paradoxus_GCF_000023345.1	0.29	451 (100.7%)	1.67e-48	176	1-448: 1-443	309	6
VAPAR_RS01040	type VI secretion system baseplate subunit TssK	s__Variovorax_paradoxus_GCF_000023345.1	0.273	450 (100.4%)	4.31e-34	137	6-446: 22-457	304	11
VARPA_RS27650	type VI secretion system baseplate subunit TssK	s__Variovorax_paradoxus-C_GCF_000184745.1	0.689	447 (99.8%)	0	667	1-447: 1-447	139	0
VARPA_RS02750	type VI secretion system baseplate subunit TssK	s__Variovorax_paradoxus-C_GCF_000184745.1	0.288	452 (100.9%)	2.83e-47	172	1-448: 1-443	309	7
VARPA_RS16310	type VI secretion system baseplate subunit TssK	s__Variovorax_paradoxus-C_GCF_000184745.1	0.277	455 (101.6%)	1.58e-39	152	1-446: 1-448	313	10
VARPA_RS14570	type VI secretion system baseplate subunit TssK	s__Variovorax_paradoxus-C_GCF_000184745.1	0.281	448 (100.0%)	9.29e-36	141	6-446: 22-457	303	11
VAPA_RS02945	type VI secretion system baseplate subunit TssK	s__Variovorax_paradoxus-E_GCF_000463015.1	0.29	451 (100.7%)	1.28e-48	176	1-448: 1-443	309	6
VAPA_RS01205	type VI secretion system baseplate subunit TssK	s__Variovorax_paradoxus-E_GCF_000463015.1	0.273	450 (100.4%)	2.95e-34	137	6-446: 22-457	304	11
GOQ09_RS02730	type VI secretion system baseplate subunit TssK	s__Variovorax_paradoxus-G_GCF_009755665.1	0.288	451 (100.7%)	1.11e-47	173	1-448: 1-443	310	6
GOQ09_RS01100	type VI secretion system baseplate subunit TssK	s__Variovorax_paradoxus-G_GCF_009755665.1	0.281	448 (100.0%)	8.51e-37	144	6-446: 22-457	303	11
AX767_RS12520	type VI secretion system baseplate subunit TssK	s__Variovorax_sp001577265_GCF_001577265.1	0.29	427 (95.3%)	6.69e-44	163	1-425: 1-419	293	5
IG196_RS29310	type VI secretion system baseplate subunit TssK	s__Variovorax_sp002754375_GCF_014843395.1	0.682	447 (99.8%)	0	662	1-447: 1-447	142	0
IG196_RS01610	type VI secretion system baseplate subunit TssK	s__Variovorax_sp002754375_GCF_014843395.1	0.29	451 (100.7%)	3.83e-48	175	1-448: 1-443	309	6
IG196_RS00115	type VI secretion system baseplate subunit TssK	s__Variovorax_sp002754375_GCF_014843395.1	0.277	448 (100.0%)	1.64e-34	138	6-446: 22-457	305	11
C4F17_RS16140	type VI secretion system baseplate subunit TssK	s__Variovorax_sp003019815_GCF_003019815.1	0.293	451 (100.7%)	9.54e-49	176	1-448: 1-443	308	6
C4F17_RS17770	type VI secretion system baseplate subunit TssK	s__Variovorax_sp003019815_GCF_003019815.1	0.277	448 (100.0%)	4.72e-34	137	6-446: 22-457	305	11
C4F17_RS27240	type VI secretion system baseplate subunit TssK	s__Variovorax_sp003019815_GCF_003019815.1	0.367	60 (13.4%)	0.000867	46.2	13-72: 1-60	38	0
H7F35_RS28830	type VI secretion system baseplate subunit TssK	s__Variovorax_sp014302995_GCF_014302995.1	0.687	447 (99.8%)	0	665	1-447: 1-447	140	0
H7F35_RS15175	type VI secretion system baseplate subunit TssK	s__Variovorax_sp014302995_GCF_014302995.1	0.284	451 (100.7%)	4.8e-45	166	1-448: 1-443	312	6
H7F35_RS04260	type VI secretion system baseplate subunit TssK	s__Variovorax_sp014302995_GCF_014302995.1	0.388	67 (15.0%)	7.47e-07	56.2	6-72: 13-79	41	0
H7F36_RS03185	type VI secretion system baseplate subunit TssK	s__Variovorax_sp014303735_GCF_014303735.1	0.288	427 (95.3%)	1.36e-39	152	1-425: 1-419	294	5
GNX71_RS30845	type VI secretion system baseplate subunit TssK	s__Variovorax_sp017161115_GCF_017161115.1	0.687	447 (99.8%)	0	665	1-447: 1-447	140	0
GNX71_RS03040	type VI secretion system baseplate subunit TssK	s__Variovorax_sp017161115_GCF_017161115.1	0.29	452 (100.9%)	1.6e-47	173	1-448: 1-443	308	7
GNX71_RS15160	type VI secretion system baseplate subunit TssK	s__Variovorax_sp017161115_GCF_017161115.1	0.275	454 (101.3%)	2.7e-40	154	1-446: 1-448	315	9
INQ48_RS03865	type VI secretion system baseplate subunit TssK	s__Variovorax_sp900115375_GCF_016806145.1	0.29	449 (100.2%)	9.15e-48	174	1-446: 1-441	308	6
INQ48_RS01260	type VI secretion system baseplate subunit TssK	s__Variovorax_sp900115375_GCF_016806145.1	0.278	446 (99.6%)	2.84e-35	140	6-446: 23-458	307	9
INQ48_RS16820	type VI secretion system baseplate subunit TssK	s__Variovorax_sp900115375_GCF_016806145.1	0.273	465 (103.8%)	1.01e-33	135	1-446: 1-448	302	10
GT347_RS25070	type VI secretion system baseplate subunit TssK	s__Xylophilus_rhododendri_GCF_009906855.1	0.268	452 (100.9%)	1.89e-39	151	1-448: 1-445	320	6

## Sheet: tssJ
GENE ID	FUNCTION	GENOME	IDENT%	ALN_LEN	E-VALUE	BIT SCORE	Q_BEG-Q_END: H_BEG-H_END	MIS MATCH	GAP OPEN
KOL96_RS00050	type VI secretion system lipoprotein TssJ	Ralstonia_wenshanensis_GCF_021173085.1	0.87	184 (82.1%)	1.45e-118	339	40-223: 13-196	24	0
IAG39_RS04085	type VI secretion system lipoprotein TssJ	s__Achromobacter_bronchisepticus-A_GCF_014490035.1	0.42	174 (77.7%)	1.53e-38	136	34-207: 12-179	95	3
B9P52_RS15905	type VI secretion system lipoprotein TssJ	s__Achromobacter_denitrificans_GCF_002205315.1	0.426	195 (87.1%)	1.12e-42	146	32-224: 5-192	103	4
BUW96_RS29700	type VI secretion system lipoprotein TssJ	s__Achromobacter_insolitus_GCF_001971645.1	0.405	173 (77.2%)	9.2e-38	134	37-207: 13-179	95	4
I6I07_RS21840	type VI secretion system lipoprotein TssJ	s__Achromobacter_insuavis-A_GCF_016127315.1	0.423	189 (84.4%)	1.67e-38	136	25-207: 7-189	97	5
FOC84_RS17320	type VI secretion system lipoprotein TssJ	s__Achromobacter_pestifer-A_GCF_013267355.1	0.397	189 (84.4%)	3.72e-38	135	25-207: 7-189	102	5
APT56_RS16150	type VI secretion system lipoprotein TssJ	s__Achromobacter_ruhlandii_GCF_001514355.1	0.43	179 (79.9%)	3.21e-39	138	29-207: 17-189	96	3
CVS48_RS02125	type VI secretion system lipoprotein TssJ	s__Achromobacter_spanius_GCF_002812705.1	0.417	199 (88.8%)	3.06e-42	145	28-224: 14-205	107	4
DVB37_RS03720	type VI secretion system lipoprotein TssJ	s__Achromobacter_spanius-B_GCF_003600685.1	0.421	195 (87.1%)	1.56e-41	144	32-224: 18-205	104	4
DVB37_RS27610	type VI secretion system lipoprotein TssJ	s__Achromobacter_spanius-B_GCF_003600685.1	0.268	142 (63.4%)	0.00049	44.3	46-187: 22-156	97	3
CLM73_RS04115	type VI secretion system lipoprotein TssJ	s__Achromobacter_spanius-D_GCF_002966795.1	0.424	205 (91.5%)	9.62e-43	147	20-224: 9-205	110	4
AT699_RS16140	type VI secretion system lipoprotein TssJ	s__Achromobacter_xylosoxidans_GCF_001457475.1	0.418	194 (86.6%)	4.35e-39	137	29-222: 3-189	106	4
AXYL_RS28195	type VI secretion system lipoprotein TssJ	s__Achromobacter_xylosoxidans-B_GCF_000165835.1	0.408	179 (79.9%)	3.83e-38	135	29-207: 5-177	100	3
ACAV_RS07435	type VI secretion system lipoprotein TssJ	s__Paracidovorax_avenae_GCF_000176855.2	0.289	114 (50.9%)	1.65e-05	48.5	63-173: 32-143	76	2
AAVE_RS07305	type VI secretion system lipoprotein TssJ	s__Paracidovorax_citrulli_GCF_000015325.1	0.289	114 (50.9%)	1.97e-05	48.1	63-173: 32-143	76	2
CPY64_RS15975	type VI secretion system lipoprotein TssJ	s__Alcaligenes_faecalis_GCF_002443155.1	0.292	120 (53.6%)	8.23e-05	46.2	54-173: 21-138	83	1
EYC51_RS07115	type VI secretion system lipoprotein TssJ	s__Alcaligenes_faecalis-C_GCF_004319585.1	0.32	97 (43.3%)	7.69e-05	46.6	77-173: 44-138	64	1
CLH39_RS02475	type VI secretion system lipoprotein TssJ	s__Alcaligenes_phenolicus_GCF_016807785.1	0.309	97 (43.3%)	0.000156	45.4	77-173: 44-138	65	1
DEH84_RS12765	type VI secretion system lipoprotein TssJ	s__Aquabacterium_olei_GCF_003100395.1	0.479	163 (72.8%)	1.11e-42	147	54-209: 65-227	78	2
BAU06_RS20670	type VI secretion system lipoprotein TssJ	s__Bordetella-C_bronchialis_GCF_001676705.1	0.29	169 (75.4%)	4.66e-08	55.8	44-210: 16-170	104	4
BAU06_RS21710	type VI secretion system lipoprotein TssJ	s__Bordetella-C_bronchialis_GCF_001676705.1	0.277	119 (53.1%)	9.2e-06	48.9	73-187: 30-146	80	2
BAU07_RS21860	type VI secretion system lipoprotein TssJ	s__Bordetella-C_flabilis_GCF_001676725.1	0.279	165 (73.7%)	3.37e-08	55.8	27-187: 2-146	95	3
BAU07_RS05710	type VI secretion system lipoprotein TssJ	s__Bordetella-C_flabilis_GCF_001676725.1	0.276	145 (64.7%)	9.31e-06	50.1	58-200: 100-242	101	2
AKI39_RS19940	type VI secretion system lipoprotein TssJ	s__Bordetella-C_sp001704295_GCF_001704295.1	0.274	117 (52.2%)	1.75e-07	53.9	79-195: 37-151	83	1
AKI39_RS03935	type VI secretion system lipoprotein TssJ	s__Bordetella-C_sp001704295_GCF_001704295.1	0.269	119 (53.1%)	3.1e-05	47.8	73-187: 30-146	81	2
CAL12_RS22680	type VI secretion system lipoprotein TssJ	s__Bordetella-C_sp002119685_GCF_002119685.1	0.302	106 (47.3%)	3.54e-08	55.8	68-173: 27-130	72	1
CAL13_RS17650	type VI secretion system lipoprotein TssJ	s__Bordetella-C_sp002119725_GCF_002119725.1	0.294	119 (53.1%)	1.33e-06	51.6	73-187: 43-159	78	2
CAL13_RS04590	type VI secretion system lipoprotein TssJ	s__Bordetella-C_sp002119725_GCF_002119725.1	0.263	137 (61.2%)	0.000876	43.5	70-204: 29-162	96	3
B7P44_RS02355	type VI secretion system lipoprotein TssJ	s__Burkholderia_acidophila_GCF_002097715.1	0.606	180 (80.4%)	6.26e-67	208	44-223: 24-203	71	0
B7P44_RS21750	type VI secretion system lipoprotein TssJ	s__Burkholderia_acidophila_GCF_002097715.1	0.336	137 (61.2%)	1.71e-08	56.6	40-173: 7-141	86	3
B7P44_RS26625	type VI secretion system lipoprotein TssJ	s__Burkholderia_acidophila_GCF_002097715.1	0.279	147 (65.6%)	1.24e-07	54.3	28-174: 10-143	93	3
B7P44_RS25695	type VI secretion system lipoprotein TssJ	s__Burkholderia_acidophila_GCF_002097715.1	0.304	102 (45.5%)	1.19e-06	51.6	75-174: 29-128	67	2
B7P44_RS17180	type VI secretion system lipoprotein TssJ	s__Burkholderia_acidophila_GCF_002097715.1	0.244	164 (73.2%)	7.14e-06	49.3	13-176: 7-142	96	5
B7P44_RS34600	type VI secretion system lipoprotein TssJ	s__Burkholderia_acidophila_GCF_002097715.1	0.299	107 (47.8%)	0.000161	45.4	70-176: 33-137	73	1
CVS37_RS02585	type VI secretion system lipoprotein TssJ	s__Burkholderia_aenigmatica_GCF_003711145.1	0.642	165 (73.7%)	7.77e-66	206	59-223: 39-203	59	0
CVS37_RS20735	type VI secretion system lipoprotein TssJ	s__Burkholderia_aenigmatica_GCF_003711145.1	0.284	102 (45.5%)	4.8e-06	49.7	75-174: 29-128	69	2
BAMB_RS01930	type VI secretion system lipoprotein TssJ	s__Burkholderia_ambifaria_GCF_000203915.1	0.649	174 (77.7%)	2.06e-70	217	50-223: 29-202	61	0
BAMB_RS17525	type VI secretion system lipoprotein TssJ	s__Burkholderia_ambifaria_GCF_000203915.1	0.294	109 (48.7%)	0.000493	43.9	70-176: 26-132	73	2
DCN14_RS16445	type VI secretion system lipoprotein TssJ	s__Burkholderia_anthina_GCF_003366075.1	0.632	174 (77.7%)	4.57e-69	214	50-223: 30-203	64	0
DCN14_RS00925	type VI secretion system lipoprotein TssJ	s__Burkholderia_anthina_GCF_003366075.1	0.283	152 (67.9%)	2.66e-05	47.8	32-180: 11-148	92	5
DCN14_RS07585	type VI secretion system lipoprotein TssJ	s__Burkholderia_anthina_GCF_003366075.1	0.275	102 (45.5%)	4.08e-05	47	75-174: 29-128	70	2
A8E75_RS19800	type VI secretion system lipoprotein TssJ	s__Burkholderia_cenocepacia_GCF_001999885.1	0.655	165 (73.7%)	1.62e-67	210	59-223: 39-203	57	0
A8E75_RS09180	type VI secretion system lipoprotein TssJ	s__Burkholderia_cenocepacia_GCF_001999885.1	0.277	112 (50.0%)	2.04e-06	50.8	73-184: 51-160	79	1
SY91_RS04480	type VI secretion system lipoprotein TssJ	s__Burkholderia_cenocepacia-B_GCF_014211915.1	0.655	165 (73.7%)	2.22e-67	209	59-223: 39-203	57	0
SY91_RS17220	type VI secretion system lipoprotein TssJ	s__Burkholderia_cenocepacia-B_GCF_014211915.1	0.275	149 (66.5%)	1.92e-05	48.1	33-180: 12-148	95	4
APZ15_RS05935	type VI secretion system lipoprotein TssJ	s__Burkholderia_cepacia_GCF_001411495.1	0.642	165 (73.7%)	9.46e-66	206	59-223: 39-203	59	0
APZ15_RS31695	type VI secretion system lipoprotein TssJ	s__Burkholderia_cepacia_GCF_001411495.1	0.275	102 (45.5%)	2.25e-05	47.8	75-174: 29-128	70	2
GEM_RS15145	type VI secretion system lipoprotein TssJ	s__Burkholderia_cepacia-D_GCF_000292915.1	0.638	174 (77.7%)	1.58e-70	218	50-223: 30-203	63	0
GEM_RS20885	type VI secretion system lipoprotein TssJ	s__Burkholderia_cepacia-D_GCF_000292915.1	0.284	102 (45.5%)	1.13e-05	48.5	75-174: 29-128	69	2
WT26_RS05575	type VI secretion system lipoprotein TssJ	s__Burkholderia_cepacia-F_GCF_001718835.1	0.642	165 (73.7%)	8.12e-66	206	59-223: 39-203	59	0
WT26_RS23510	type VI secretion system lipoprotein TssJ	s__Burkholderia_cepacia-F_GCF_001718835.1	0.286	196 (87.5%)	1.2e-10	63.2	28-210: 20-200	112	6
WT26_RS23760	type VI secretion system lipoprotein TssJ	s__Burkholderia_cepacia-F_GCF_001718835.1	0.282	149 (66.5%)	8.75e-06	49.3	33-180: 19-155	94	4
WT26_RS20105	type VI secretion system lipoprotein TssJ	s__Burkholderia_cepacia-F_GCF_001718835.1	0.262	141 (62.9%)	1.33e-05	48.5	36-176: 18-145	91	2
WT26_RS27335	type VI secretion system lipoprotein TssJ	s__Burkholderia_cepacia-F_GCF_001718835.1	0.275	102 (45.5%)	1.72e-05	48.1	75-174: 29-128	70	2
WT26_RS00460	type VI secretion system lipoprotein TssJ	s__Burkholderia_cepacia-F_GCF_001718835.1	0.318	107 (47.8%)	4.19e-05	47	70-176: 30-134	71	1
NL30_RS20110	type VI secretion system lipoprotein TssJ	s__Burkholderia_contaminans_GCF_001029145.1	0.636	165 (73.7%)	2.72e-65	204	59-223: 39-203	60	0
NL30_RS04745	type VI secretion system lipoprotein TssJ	s__Burkholderia_contaminans_GCF_001029145.1	0.284	102 (45.5%)	5.57e-06	49.7	75-174: 29-128	69	2
WS66_RS27555	type VI secretion system lipoprotein TssJ	s__Burkholderia_diffusa_GCF_001523915.2	0.632	174 (77.7%)	3.22e-69	214	50-223: 30-203	64	0
WS66_RS09780	type VI secretion system lipoprotein TssJ	s__Burkholderia_diffusa_GCF_001523915.2	0.307	163 (72.8%)	1.09e-10	62.8	38-198: 17-167	99	5
WI26_RS01900	type VI secretion system lipoprotein TssJ	s__Burkholderia_diffusa-B_GCF_001718315.1	0.638	174 (77.7%)	1.38e-69	215	50-223: 26-199	63	0
WI26_RS22365	type VI secretion system lipoprotein TssJ	s__Burkholderia_diffusa-B_GCF_001718315.1	0.343	108 (48.2%)	3.66e-06	50.1	68-173: 23-128	67	2
WI26_RS20630	type VI secretion system lipoprotein TssJ	s__Burkholderia_diffusa-B_GCF_001718315.1	0.265	102 (45.5%)	6.32e-05	46.6	75-174: 29-128	71	2
AK34_RS26280	type VI secretion system lipoprotein TssJ	s__Burkholderia_dolosa_GCF_000959505.1	0.644	174 (77.7%)	4.93e-69	214	50-223: 30-203	62	0
AK34_RS28690	type VI secretion system lipoprotein TssJ	s__Burkholderia_dolosa_GCF_000959505.1	0.28	164 (73.2%)	2.33e-08	56.2	10-173: 3-139	91	4
AK34_RS04060	type VI secretion system lipoprotein TssJ	s__Burkholderia_dolosa_GCF_000959505.1	0.297	145 (64.7%)	2.92e-07	53.5	39-180: 13-155	97	3
BM43_RS25680	type VI secretion system lipoprotein TssJ	s__Burkholderia_gladioli_GCF_000959725.1	0.64	178 (79.5%)	2.54e-76	232	46-223: 27-204	64	0
BGLU_RS01935	type VI secretion system lipoprotein TssJ	s__Burkholderia_glumae_GCF_000022645.2	0.642	179 (79.9%)	1.73e-78	238	46-224: 27-205	64	0
BGLU_RS23205	type VI secretion system lipoprotein TssJ	s__Burkholderia_glumae_GCF_000022645.2	0.287	143 (63.8%)	3.53e-08	55.8	41-180: 15-155	97	3
BGLU_RS20875	type VI secretion system lipoprotein TssJ	s__Burkholderia_glumae_GCF_000022645.2	0.286	112 (50.0%)	1.29e-06	51.6	73-184: 51-160	78	1
BGLU_RS18665	type VI secretion system lipoprotein TssJ	s__Burkholderia_glumae_GCF_000022645.2	0.295	146 (65.2%)	8.11e-06	49.3	32-173: 1-141	94	6
BTI_RS02410	type VI secretion system lipoprotein TssJ	s__Burkholderia_humptydooensis_GCF_000385525.1	0.597	191 (85.3%)	5.46e-76	231	33-223: 14-204	77	0
BTI_RS24500	type VI secretion system lipoprotein TssJ	s__Burkholderia_humptydooensis_GCF_000385525.1	0.276	98 (43.8%)	1.57e-06	51.2	77-174: 33-128	69	1
BCEP18194_RS07880	type VI secretion system lipoprotein TssJ	s__Burkholderia_lata_GCF_000012945.1	0.642	165 (73.7%)	7.61e-66	206	59-223: 39-203	59	0
BCEP18194_RS30750	type VI secretion system lipoprotein TssJ	s__Burkholderia_lata_GCF_000012945.1	0.284	102 (45.5%)	6.9e-06	49.3	75-174: 29-128	69	2
BCEP18194_RS27685	type VI secretion system lipoprotein TssJ	s__Burkholderia_lata_GCF_000012945.1	0.273	132 (58.9%)	8.2e-06	48.9	45-176: 3-131	93	2
WK25_RS00375	type VI secretion system lipoprotein TssJ	s__Burkholderia_latens-A_GCF_001718795.1	0.626	174 (77.7%)	1.62e-68	213	50-223: 30-203	65	0
WK25_RS26295	type VI secretion system lipoprotein TssJ	s__Burkholderia_latens-A_GCF_001718795.1	0.297	155 (69.2%)	1.43e-07	54.3	31-182: 5-155	102	4
BMA_RS17975	type VI secretion system lipoprotein TssJ	s__Burkholderia_mallei_GCF_000011705.1	0.265	98 (43.8%)	1.2e-05	48.5	77-174: 33-128	70	1
BMA_RS25085	type VI secretion system lipoprotein TssJ	s__Burkholderia_mallei_GCF_000011705.1	0.324	108 (48.2%)	3.04e-05	47.4	69-176: 26-131	71	1
WJ16_RS01945	type VI secretion system lipoprotein TssJ	s__Burkholderia_metallica_GCF_001718555.1	0.648	165 (73.7%)	7.21e-67	208	59-223: 39-203	58	0
WJ16_RS23015	type VI secretion system lipoprotein TssJ	s__Burkholderia_metallica_GCF_001718555.1	0.311	167 (74.6%)	2.58e-08	56.2	40-202: 19-171	97	6
WJ16_RS30330	type VI secretion system lipoprotein TssJ	s__Burkholderia_metallica_GCF_001718555.1	0.28	143 (63.8%)	3.08e-07	53.5	33-174: 13-143	90	3
WJ16_RS17400	type VI secretion system lipoprotein TssJ	s__Burkholderia_metallica_GCF_001718555.1	0.28	132 (58.9%)	7.78e-07	52	45-176: 3-131	92	2
WJ16_RS28255	type VI secretion system lipoprotein TssJ	s__Burkholderia_metallica_GCF_001718555.1	0.255	165 (73.7%)	1.24e-05	48.5	22-184: 5-160	112	4
NP80_RS14895	type VI secretion system lipoprotein TssJ	s__Burkholderia_multivorans_GCF_000959525.1	0.632	174 (77.7%)	9.08e-69	213	50-223: 30-203	64	0
NP80_RS09845	type VI secretion system lipoprotein TssJ	s__Burkholderia_multivorans_GCF_000959525.1	0.286	140 (62.5%)	1.79e-05	48.1	37-176: 5-131	87	3
BG90_RS09560	type VI secretion system lipoprotein TssJ	s__Burkholderia_oklahomensis_GCF_000959365.1	0.597	191 (85.3%)	6.02e-76	231	33-223: 14-204	77	0
BG90_RS21400	type VI secretion system lipoprotein TssJ	s__Burkholderia_oklahomensis_GCF_000959365.1	0.276	98 (43.8%)	3.52e-06	50.1	77-174: 33-128	69	1
BGL_RS01785	type VI secretion system lipoprotein TssJ	s__Burkholderia_plantarii_GCF_000835205.1	0.62	179 (79.9%)	2.43e-76	233	46-224: 27-205	68	0
BGL_RS06720	type VI secretion system lipoprotein TssJ	s__Burkholderia_plantarii_GCF_000835205.1	0.287	108 (48.2%)	6.25e-06	49.3	69-176: 27-132	75	1
DM39_RS05985	type VI secretion system lipoprotein TssJ	s__Burkholderia_pseudomultivorans_GCF_000755725.1	0.642	165 (73.7%)	3.65e-64	201	59-223: 39-202	58	1
DM39_RS33535	type VI secretion system lipoprotein TssJ	s__Burkholderia_pseudomultivorans_GCF_000755725.1	0.308	107 (47.8%)	8.78e-06	48.9	70-176: 27-131	72	1
DM39_RS02990	type VI secretion system lipoprotein TssJ	s__Burkholderia_pseudomultivorans_GCF_000755725.1	0.282	149 (66.5%)	0.000408	44.3	28-173: 10-143	89	5
DM39_RS03025	type VI secretion system lipoprotein TssJ	s__Burkholderia_pseudomultivorans_GCF_000755725.1	0.281	114 (50.9%)	0.000665	43.9	73-184: 53-162	76	3
ABD05_RS07960	type VI secretion system lipoprotein TssJ	s__Burkholderia_pyrrocinia_GCF_001028665.1	0.648	165 (73.7%)	4.92e-67	209	59-223: 39-203	58	0
ABD05_RS17770	type VI secretion system lipoprotein TssJ	s__Burkholderia_pyrrocinia_GCF_001028665.1	0.299	144 (64.3%)	1.57e-06	51.2	38-180: 17-148	88	4
CUJ89_RS02230	type VI secretion system lipoprotein TssJ	s__Burkholderia_pyrrocinia-B_GCF_003330765.1	0.642	165 (73.7%)	4.76e-66	206	59-223: 39-203	59	0
CUJ89_RS20325	type VI secretion system lipoprotein TssJ	s__Burkholderia_pyrrocinia-B_GCF_003330765.1	0.25	164 (73.2%)	2.92e-05	47.8	19-180: 4-155	109	5
CUJ89_RS24335	type VI secretion system lipoprotein TssJ	s__Burkholderia_pyrrocinia-B_GCF_003330765.1	0.265	102 (45.5%)	5.9e-05	46.6	75-174: 29-128	71	2
DT99_RS02260	type VI secretion system lipoprotein TssJ	s__Burkholderia_seminalis_GCF_000705535.2	0.636	165 (73.7%)	1.61e-65	205	59-223: 39-203	60	0
WS54_RS15105	type VI secretion system lipoprotein TssJ	s__Burkholderia_sp001522585_GCF_001522585.2	0.642	165 (73.7%)	7.37e-67	208	59-223: 39-203	59	0
WS86_RS02860	type VI secretion system lipoprotein TssJ	s__Burkholderia_sp001524625_GCF_001524625.2	0.602	191 (85.3%)	1.07e-75	231	33-223: 14-204	76	0
WS86_RS32185	type VI secretion system lipoprotein TssJ	s__Burkholderia_sp001524625_GCF_001524625.2	0.265	98 (43.8%)	2.79e-05	47.8	77-174: 33-128	70	1
WS86_RS12260	type VI secretion system lipoprotein TssJ	s__Burkholderia_sp001524625_GCF_001524625.2	0.306	111 (49.6%)	4.28e-05	47	66-176: 23-131	75	1
WS86_RS32725	type VI secretion system lipoprotein TssJ	s__Burkholderia_sp001524625_GCF_001524625.2	0.264	106 (47.3%)	6.75e-05	46.6	68-173: 37-140	76	1
D5R55_RS02125	type VI secretion system lipoprotein TssJ	s__Burkholderia_sp002223185_GCF_003966315.1	0.655	165 (73.7%)	1.91e-67	210	59-223: 39-203	57	0
BBJ41_RS12110	type VI secretion system lipoprotein TssJ	s__Burkholderia_stabilis_GCF_001742165.1	0.636	165 (73.7%)	1.37e-65	205	59-223: 39-203	60	0
BBJ41_RS23330	type VI secretion system lipoprotein TssJ	s__Burkholderia_stabilis_GCF_001742165.1	0.295	132 (58.9%)	1.12e-07	54.3	45-176: 3-131	90	2
WT74_RS02275	type VI secretion system lipoprotein TssJ	s__Burkholderia_stagnalis_GCF_001718955.1	0.589	192 (85.7%)	4.62e-68	211	32-223: 12-203	79	0
WT74_RS27005	type VI secretion system lipoprotein TssJ	s__Burkholderia_stagnalis_GCF_001718955.1	0.294	102 (45.5%)	8.76e-06	48.9	75-174: 29-128	68	2
WT74_RS23020	type VI secretion system lipoprotein TssJ	s__Burkholderia_stagnalis_GCF_001718955.1	0.297	111 (49.6%)	0.000499	43.9	66-176: 27-135	76	1
WS51_RS12730	type VI secretion system lipoprotein TssJ	s__Burkholderia_territorii_GCF_001718335.1	0.644	174 (77.7%)	2.92e-70	217	50-223: 26-199	62	0
BTH_RS27320	type VI secretion system lipoprotein TssJ	s__Burkholderia_thailandensis_GCF_000012365.1	0.602	191 (85.3%)	1.93e-76	233	33-223: 14-204	76	0
BTH_RS01305	type VI secretion system lipoprotein TssJ	s__Burkholderia_thailandensis_GCF_000012365.1	0.265	98 (43.8%)	2.69e-05	47.8	77-174: 33-128	70	1
BTH_RS00635	type VI secretion system lipoprotein TssJ	s__Burkholderia_thailandensis_GCF_000012365.1	0.238	151 (67.4%)	6.18e-05	46.6	23-173: 15-140	90	3
WK67_RS05565	type VI secretion system lipoprotein TssJ	s__Burkholderia_ubonensis_GCF_001718855.1	0.606	180 (80.4%)	1.78e-66	207	44-223: 24-203	71	0
WK67_RS23415	type VI secretion system lipoprotein TssJ	s__Burkholderia_ubonensis_GCF_001718855.1	0.286	196 (87.5%)	1.2e-10	63.2	28-210: 20-200	112	6
WK67_RS26400	type VI secretion system lipoprotein TssJ	s__Burkholderia_ubonensis_GCF_001718855.1	0.308	143 (63.8%)	2.95e-08	55.8	40-176: 8-145	88	5
WK67_RS27235	type VI secretion system lipoprotein TssJ	s__Burkholderia_ubonensis_GCF_001718855.1	0.304	102 (45.5%)	1.17e-06	51.6	75-174: 29-128	67	2
WK67_RS23665	type VI secretion system lipoprotein TssJ	s__Burkholderia_ubonensis_GCF_001718855.1	0.282	149 (66.5%)	8.75e-06	49.3	33-180: 19-155	94	4
WK67_RS20035	type VI secretion system lipoprotein TssJ	s__Burkholderia_ubonensis_GCF_001718855.1	0.262	141 (62.9%)	1.33e-05	48.5	36-176: 18-145	91	2
WK67_RS00460	type VI secretion system lipoprotein TssJ	s__Burkholderia_ubonensis_GCF_001718855.1	0.308	107 (47.8%)	0.000106	45.8	70-176: 30-134	72	1
AK36_RS11705	type VI secretion system lipoprotein TssJ	s__Burkholderia_vietnamiensis_GCF_000959445.1	0.621	174 (77.7%)	9.91e-69	213	50-223: 30-203	66	0
AK36_RS03905	type VI secretion system lipoprotein TssJ	s__Burkholderia_vietnamiensis_GCF_000959445.1	0.316	136 (60.7%)	3.27e-09	59.3	77-210: 59-192	89	3
BRPE67_RS33060	type VI secretion system lipoprotein TssJ	s__Caballeronia_cordobensis_GCF_000828875.1	0.263	95 (42.4%)	0.000479	44.3	73-167: 42-134	68	1
BRPE64_RS01610	type VI secretion system lipoprotein TssJ	s__Caballeronia_insecticola_GCF_000402035.1	0.29	131 (58.5%)	2.66e-06	50.4	46-176: 5-132	90	2
BTHE68_RS29555	type VI secretion system lipoprotein TssJ	s__Caballeronia_sp018408855_GCF_009938265.1	0.34	103 (46.0%)	1.15e-08	57.4	73-174: 47-147	65	2
BTHE68_RS23120	type VI secretion system lipoprotein TssJ	s__Caballeronia_sp018408855_GCF_009938265.1	0.306	108 (48.2%)	7.1e-05	46.6	75-180: 44-148	70	3
LT85_RS17525	type VI secretion system lipoprotein TssJ	s__Collimonas_arenae-A_GCF_000786695.1	0.529	193 (86.2%)	4.5e-64	201	32-223: 11-199	86	2
LT85_RS11605	type VI secretion system lipoprotein TssJ	s__Collimonas_arenae-A_GCF_000786695.1	0.276	123 (54.9%)	9.68e-05	46.2	46-166: 14-132	83	3
CFter6_RS00470	type VI secretion system lipoprotein TssJ	s__Collimonas_fungivorans_GCF_001584145.1	0.536	192 (85.7%)	1.37e-65	205	33-223: 12-199	84	2
CFU_RS00390	type VI secretion system lipoprotein TssJ	s__Collimonas_fungivorans-A_GCF_000221045.1	0.526	192 (85.7%)	6.19e-65	203	33-223: 12-199	86	2
CPter91_RS17685	type VI secretion system lipoprotein TssJ	s__Collimonas_pratensis_GCF_001584185.1	0.542	192 (85.7%)	5.73e-65	203	33-223: 14-201	83	3
F7R26_RS22435	type VI secretion system lipoprotein TssJ	s__Cupriavidus_basilensis_GCF_008801925.2	0.319	113 (50.4%)	1.16e-08	57.8	73-184: 43-153	74	2
FZF10_RS24265	type VI secretion system lipoprotein TssJ	s__Cupriavidus_campinensis_GCF_008271425.1	0.333	99 (44.2%)	4.22e-08	55.5	77-174: 50-146	63	2
BJN34_RS08050	type VI secretion system lipoprotein TssJ	s__Cupriavidus_lacunae_GCF_002011925.2	0.292	168 (75.0%)	5.34e-09	58.2	18-184: 2-154	103	4
BKK80_RS10245	type VI secretion system lipoprotein TssJ	s__Cupriavidus_malaysiensis_GCF_001854325.1	0.296	115 (51.3%)	3.99e-07	52.8	65-177: 24-136	77	2
RMET_RS03215	type VI secretion system lipoprotein TssJ	s__Cupriavidus_metallidurans_GCF_000196015.1	0.265	113 (50.4%)	0.000102	46.2	73-184: 44-154	80	2
E6A55_RS03335	type VI secretion system lipoprotein TssJ	s__Cupriavidus_necator_GCF_004798725.1	0.245	110 (49.1%)	0.000397	44.3	68-177: 36-143	81	1
EHF44_RS15665	type VI secretion system lipoprotein TssJ	s__Cupriavidus_pauculus-C_GCF_003854935.1	0.327	101 (45.1%)	3.31e-06	50.4	77-176: 47-145	65	2
REUT_RS26785	type VI secretion system lipoprotein TssJ	s__Cupriavidus_pinatubonensis_GCF_000203875.1	0.258	163 (72.8%)	5.64e-07	52.8	25-184: 5-153	104	4
H9K75_RS03210	type VI secretion system lipoprotein TssJ	s__Diaphorobacter-A_aerolatus_GCF_014489535.1	0.323	99 (44.2%)	3.31e-06	49.7	75-173: 19-115	65	1
G5S34_RS21945	type VI secretion system lipoprotein TssJ	s__Herbaspirillum_frisingense_GCF_014171515.1	0.454	196 (87.5%)	2.18e-55	179	32-222: 1-196	102	2
E2K99_RS21055	type VI secretion system lipoprotein TssJ	s__Herbaspirillum_huttiense_GCF_004367745.1	0.472	197 (87.9%)	9.98e-59	188	31-222: 12-208	99	2
BUQ72_RS04350	type VI secretion system lipoprotein TssJ	s__Herbaspirillum_robiniae_GCF_002025725.1	0.472	197 (87.9%)	2.49e-58	187	31-222: 12-208	99	2
RC54_RS21200	type VI secretion system lipoprotein TssJ	s__Herbaspirillum_rubrisubalbicans_GCF_003719195.1	0.467	197 (87.9%)	1.6e-57	185	32-223: 13-209	100	2
ACP92_RS03690	type VI secretion system lipoprotein TssJ	s__Herbaspirillum_seropedicae_GCF_001040945.1	0.467	197 (87.9%)	3.27e-56	181	31-222: 8-204	100	2
ACP92_RS20140	type VI secretion system lipoprotein TssJ	s__Herbaspirillum_seropedicae_GCF_001040945.1	0.464	196 (87.5%)	5.81e-55	178	32-222: 13-208	100	2
G8765_RS22360	type VI secretion system lipoprotein TssJ	s__Janthinobacterium_lividum_GCF_013372065.1	0.489	178 (79.5%)	4.3e-52	171	40-215: 26-197	83	3
JAB4_RS21655	type VI secretion system lipoprotein TssJ	s__Janthinobacterium_sp001758725_GCF_001758625.2	0.512	166 (74.1%)	6.86e-53	172	38-201: 27-190	77	2
YQ44_RS06855	type VI secretion system lipoprotein TssJ	s__Janthinobacterium_sp001865675_GCF_001865675.1	0.494	172 (76.8%)	3.71e-53	173	32-201: 20-189	83	2
BZG29_RS21020	type VI secretion system lipoprotein TssJ	s__Janthinobacterium_sp002002885_GCF_002002885.1	0.511	174 (77.7%)	6.7e-53	172	48-214: 27-196	74	2
FJQ89_RS10825	type VI secretion system lipoprotein TssJ	s__Janthinobacterium_tructae_GCF_006517255.1	0.519	158 (70.5%)	8.52e-52	170	48-198: 31-188	69	1
G8A07_RS23875	type VI secretion system lipoprotein TssJ	s__Kinneretia_sp015624425_GCF_015624425.1	0.295	122 (54.5%)	1.54e-07	53.5	79-199: 27-146	83	2
LCHO_RS20200	type VI secretion system lipoprotein TssJ	s__Leptothrix_cholodnii_GCF_000019785.1	0.258	120 (53.6%)	0.000114	46.2	79-198: 77-194	87	1
BVG12_RS30220	type VI secretion system lipoprotein TssJ	s__Massilia_putida_GCF_001941825.1	0.456	160 (71.4%)	2.6e-40	140	56-212: 25-182	82	3
AM586_RS25315	type VI secretion system lipoprotein TssJ	s__Massilia_sp001412595_GCF_001412595.2	0.542	142 (63.4%)	2.1e-45	153	55-195: 34-175	64	1
IV454_RS18730	type VI secretion system lipoprotein TssJ	s__Massilia_sp001485665_GCF_015689335.1	0.314	140 (62.5%)	8.59e-10	60.5	34-173: 17-140	80	4
HH212_RS25010	type VI secretion system lipoprotein TssJ	s__Massilia_sp012849555_GCF_012849555.1	0.486	142 (63.4%)	2.65e-36	130	55-193: 38-179	70	1
CR152_RS19135	type VI secretion system lipoprotein TssJ	s__Massilia_violaceinigra_GCF_002752675.1	0.278	97 (43.3%)	1.62e-07	53.9	77-173: 36-130	68	1
FAY22_RS06635	type VI secretion system lipoprotein TssJ	s__Noviherbaspirillum_sp007874125_GCF_007874125.1	0.423	189 (84.4%)	2e-37	134	35-223: 42-226	105	1
CEQ07_RS11840	type VI secretion system lipoprotein TssJ	s__Oligella_urethralis_GCF_002984485.1	0.265	98 (43.8%)	0.000594	43.9	77-174: 33-128	70	1
ODI_RS03955	type VI secretion system lipoprotein TssJ	s__Orrella_dioscoreae_GCF_900089455.2	0.419	186 (83.0%)	1.38e-39	139	37-222: 23-200	100	4
ODI_RS19995	type VI secretion system lipoprotein TssJ	s__Orrella_dioscoreae_GCF_900089455.2	0.276	98 (43.8%)	1.09e-05	48.9	77-174: 49-144	69	1
MB84_RS22585	type VI secretion system lipoprotein TssJ	s__Pandoraea_oxalativorans_GCF_000972785.3	0.336	107 (47.8%)	5.99e-09	58.2	75-180: 54-158	68	2
FAZ97_RS25405	type VI secretion system lipoprotein TssJ	s__Paraburkholderia_acidiphila_GCF_009789655.1	0.32	100 (44.6%)	2.26e-05	47.8	73-172: 44-140	65	1
FAZ98_RS32130	type VI secretion system lipoprotein TssJ	s__Paraburkholderia_acidisoli_GCF_009789675.1	0.648	165 (73.7%)	1.45e-73	225	59-223: 40-204	58	0
FAZ98_RS20310	type VI secretion system lipoprotein TssJ	s__Paraburkholderia_acidisoli_GCF_009789675.1	0.243	152 (67.9%)	8.54e-06	48.9	62-204: 20-169	104	2
CJU94_RS14485	type VI secretion system lipoprotein TssJ	s__Paraburkholderia_aromaticivorans_GCF_002278075.1	0.252	143 (63.8%)	0.000713	43.5	34-176: 7-136	94	2
HF916_RS39555	type VI secretion system lipoprotein TssJ	s__Paraburkholderia_aromaticivorans-A_GCF_012689525.1	0.28	132 (58.9%)	1.39e-05	48.5	45-176: 6-132	90	2
BC1002_RS30850	type VI secretion system lipoprotein TssJ	s__Paraburkholderia_atlantica_GCF_000092885.1	0.31	100 (44.6%)	2.24e-05	48.1	77-176: 47-144	67	1
DSC91_RS08015	type VI secretion system lipoprotein TssJ	s__Paraburkholderia_caffeinilytica_GCF_003368325.1	0.639	191 (85.3%)	9.47e-79	239	33-223: 18-208	69	0
DSC91_RS12505	type VI secretion system lipoprotein TssJ	s__Paraburkholderia_caffeinilytica_GCF_003368325.1	0.306	144 (64.3%)	3.62e-07	53.1	32-174: 11-142	87	4
DMB87_RS04695	type VI secretion system lipoprotein TssJ	s__Paraburkholderia_caffeinitolerans_GCF_003286395.1	0.254	138 (61.6%)	5.04e-07	52.8	53-190: 27-159	98	3
CUJ87_RS19680	type VI secretion system lipoprotein TssJ	s__Paraburkholderia_caledonica_GCF_003330745.1	0.638	188 (83.9%)	5.45e-77	234	36-223: 21-208	68	0
CUJ87_RS02585	type VI secretion system lipoprotein TssJ	s__Paraburkholderia_caledonica_GCF_003330745.1	0.304	112 (50.0%)	8.88e-09	57.4	67-176: 27-136	74	2
C2L66_RS31475	type VI secretion system lipoprotein TssJ	s__Paraburkholderia_caribensis_GCF_002902945.1	0.627	204 (91.1%)	2.22e-82	248	20-223: 7-208	74	1
C2L66_RS29100	type VI secretion system lipoprotein TssJ	s__Paraburkholderia_caribensis_GCF_002902945.1	0.3	140 (62.5%)	5.65e-09	58.9	73-210: 46-183	94	3
OI25_RS26125	type VI secretion system lipoprotein TssJ	s__Paraburkholderia_fungorum_GCF_000961515.1	0.612	196 (87.5%)	1.36e-77	236	29-223: 13-208	75	1
OI25_RS18710	type VI secretion system lipoprotein TssJ	s__Paraburkholderia_fungorum_GCF_000961515.1	0.26	123 (54.9%)	2.51e-06	51.2	75-197: 77-197	89	1
OI25_RS34790	type VI secretion system lipoprotein TssJ	s__Paraburkholderia_fungorum_GCF_000961515.1	0.281	128 (57.1%)	2.76e-05	47.8	47-173: 28-144	80	3
CUJ91_RS25645	type VI secretion system lipoprotein TssJ	s__Paraburkholderia_graminis_GCF_003330785.1	0.636	187 (83.5%)	1.87e-76	233	37-223: 22-208	68	0
CUJ91_RS27430	type VI secretion system lipoprotein TssJ	s__Paraburkholderia_graminis_GCF_003330785.1	0.285	158 (70.5%)	6.84e-11	63.9	28-184: 15-160	100	3
C2L64_RS32750	type VI secretion system lipoprotein TssJ	s__Paraburkholderia_hospita_GCF_002902965.1	0.294	136 (60.7%)	9.26e-08	55.5	77-210: 50-183	92	3
FNZ07_RS10135	type VI secretion system lipoprotein TssJ	s__Paraburkholderia_megapolitana_GCF_007556815.1	0.628	191 (85.3%)	1.04e-81	246	33-223: 14-204	71	0
BUPH_RS28510	type VI secretion system lipoprotein TssJ	s__Paraburkholderia_phenoliruptrix_GCF_000300095.1	0.636	187 (83.5%)	3.52e-77	234	37-223: 22-208	68	0
BUPH_RS06140	type VI secretion system lipoprotein TssJ	s__Paraburkholderia_phenoliruptrix_GCF_000300095.1	0.274	164 (73.2%)	4.17e-06	50.1	19-180: 4-155	105	5
BPHY_RS30505	type VI secretion system lipoprotein TssJ	s__Paraburkholderia_phymatum_GCF_000020045.1	0.293	150 (67.0%)	7.25e-06	49.3	62-201: 20-166	93	4
BPHYT_RS24385	type VI secretion system lipoprotein TssJ	s__Paraburkholderia_phytofirmans_GCF_000020125.1	0.628	191 (85.3%)	4.63e-77	234	33-223: 18-208	71	0
BPHYT_RS04555	type VI secretion system lipoprotein TssJ	s__Paraburkholderia_phytofirmans_GCF_000020125.1	0.28	150 (67.0%)	2.05e-09	58.9	27-176: 6-132	85	2
BC1003_RS28570	type VI secretion system lipoprotein TssJ	s__Paraburkholderia_sp000148685_GCF_000148685.1	0.636	187 (83.5%)	7.24e-77	234	37-223: 22-208	68	0
BC1003_RS02570	type VI secretion system lipoprotein TssJ	s__Paraburkholderia_sp000148685_GCF_000148685.1	0.266	154 (68.8%)	5.6e-10	61.2	32-184: 12-153	100	3
BC1003_RS04815	type VI secretion system lipoprotein TssJ	s__Paraburkholderia_sp000148685_GCF_000148685.1	0.262	149 (66.5%)	0.00017	45.4	35-180: 3-148	104	4
PDMSB3_RS26240	type VI secretion system lipoprotein TssJ	s__Paraburkholderia_sp000178415_GCF_902459535.1	0.636	187 (83.5%)	3.57e-76	232	37-223: 22-208	68	0
PDMSB3_RS10365	type VI secretion system lipoprotein TssJ	s__Paraburkholderia_sp000178415_GCF_902459535.1	0.241	145 (64.7%)	0.000227	45.1	63-198: 21-163	99	2
AYM40_RS20735	type VI secretion system lipoprotein TssJ	s__Paraburkholderia_sp001634365_GCF_001634365.1	0.242	161 (71.9%)	1.84e-05	48.5	25-184: 5-153	109	3
AYM40_RS18025	type VI secretion system lipoprotein TssJ	s__Paraburkholderia_sp001634365_GCF_001634365.1	0.279	111 (49.6%)	3.24e-05	47.4	77-187: 34-142	78	1
BTO02_RS26200	type VI secretion system lipoprotein TssJ	s__Paraburkholderia_sp001922345_GCF_001922345.1	0.26	150 (67.0%)	4.65e-08	55.5	62-202: 20-167	100	2
PPGU16_RS36905	type VI secretion system lipoprotein TssJ	s__Paraburkholderia_sp013426895_GCF_013426895.1	0.652	184 (82.1%)	1.84e-79	240	40-223: 25-208	64	0
PPGU16_RS09455	type VI secretion system lipoprotein TssJ	s__Paraburkholderia_sp013426895_GCF_013426895.1	0.321	112 (50.0%)	3.89e-08	55.5	62-173: 20-129	74	1
BJG93_RS30145	type VI secretion system lipoprotein TssJ	s__Paraburkholderia_sprentiae_GCF_001865575.1	0.293	147 (65.6%)	4.55e-07	52.8	35-180: 14-148	91	4
BJG93_RS31825	type VI secretion system lipoprotein TssJ	s__Paraburkholderia_sprentiae_GCF_001865575.1	0.321	81 (36.2%)	0.000119	45.8	96-176: 66-144	53	1
C2L65_RS29355	type VI secretion system lipoprotein TssJ	s__Paraburkholderia_terrae_GCF_002902925.1	0.286	140 (62.5%)	4.49e-08	56.2	73-210: 46-183	96	3
CUJ90_RS18610	type VI secretion system lipoprotein TssJ	s__Paraburkholderia_terricola_GCF_003330825.1	0.613	204 (91.1%)	5.83e-76	231	20-223: 7-208	77	1
CUJ90_RS11600	type VI secretion system lipoprotein TssJ	s__Paraburkholderia_terricola_GCF_003330825.1	0.326	92 (41.1%)	4.26e-05	47	79-170: 34-123	60	1
G5S35_RS16060	type VI secretion system lipoprotein TssJ	s__Paraburkholderia_tropica_GCF_014171495.1	0.648	165 (73.7%)	5.25e-74	226	59-223: 44-208	58	0
BXE_RS11600	type VI secretion system lipoprotein TssJ	s__Paraburkholderia_xenovorans_GCF_000013645.1	0.29	131 (58.5%)	4.58e-06	49.7	46-176: 7-132	88	2
EKL02_RS10525	type VI secretion system lipoprotein TssJ	s__Paucimonas_sp004114795_GCF_004114795.1	0.465	187 (83.5%)	3.27e-48	160	37-222: 11-192	94	3
EYF70_RS06310	type VI secretion system lipoprotein TssJ	s__Pseudoduganella_albidiflava_GCF_004322755.1	0.479	169 (75.4%)	2e-42	146	37-201: 16-179	79	4
EYF70_RS10945	type VI secretion system lipoprotein TssJ	s__Pseudoduganella_albidiflava_GCF_004322755.1	0.303	122 (54.5%)	8.91e-07	52	77-198: 69-186	81	2
C9I28_RS20985	type VI secretion system lipoprotein TssJ	s__Pseudoduganella_armeniaca_GCF_003028855.1	0.47	185 (82.6%)	8.37e-47	157	19-202: 7-183	89	4
GO485_RS07550	type VI secretion system lipoprotein TssJ	s__Pseudoduganella_flava_GCF_009789595.1	0.488	166 (74.1%)	1.91e-47	159	37-201: 31-192	80	3
DPH57_RS01185	type VI secretion system lipoprotein TssJ	s__Pseudoduganella_haloabium_GCF_003293715.1	0.521	142 (63.4%)	8.28e-44	149	61-202: 37-178	68	0
E1742_RS08010	type VI secretion system lipoprotein TssJ	s__Pseudoduganella_plicata_GCF_004421005.1	0.447	190 (84.8%)	1.72e-40	140	37-223: 4-188	97	4
ACS15_RS23885	type VI secretion system lipoprotein TssJ	s__Ralstonia_insidiosa_GCF_001653935.1	0.822	225 (100.4%)	8.42e-135	381	1-223: 1-225	38	1
ACS15_RS22490	type VI secretion system lipoprotein TssJ	s__Ralstonia_insidiosa_GCF_001653935.1	0.268	112 (50.0%)	1.21e-06	51.6	73-184: 51-160	80	1
KOL72_RS17535	type VI secretion system lipoprotein TssJ	s__Ralstonia_pickettii_GCF_018726805.1	0.859	191 (85.3%)	3.91e-121	345	33-223: 6-196	27	0
RS_RS20660	type VI secretion system lipoprotein TssJ	s__Ralstonia_pseudosolanacearum_GCF_000009125.1	1	224 (100.0%)	3.29e-163	453	1-224: 1-224	0	0
RALBFv3_RS20065	type VI secretion system lipoprotein TssJ	s__Ralstonia_solanacearum_GCF_001587155.1	0.916	226 (100.9%)	1.85e-141	398	1-224: 1-226	17	1
RPSI07_RS02910	type VI secretion system lipoprotein TssJ	s__Ralstonia_syzygii_GCF_000283475.1	0.951	226 (100.9%)	1.77e-146	410	1-224: 1-226	9	1
UC35_RS06795	type VI secretion system lipoprotein TssJ	s__Ramlibacter_tataouinensis-B_GCF_001580455.1	0.269	108 (48.2%)	9.67e-07	53.1	66-173: 266-371	77	1
A4W93_RS12475	type VI secretion system lipoprotein TssJ	s__Rhizobacter_gummiphilus_GCF_002116905.1	0.292	130 (58.0%)	1.91e-08	56.2	71-198: 38-165	88	2
EXZ61_RS11215	type VI secretion system lipoprotein TssJ	s__Rhodoferax_sp006974105_GCF_006974105.1	0.315	108 (48.2%)	5.28e-08	55.1	70-177: 25-130	72	1
RD110_RS14685	type VI secretion system lipoprotein TssJ	s__Rhodoferax-B_koreense_GCF_001955695.1	0.279	172 (76.8%)	7.31e-09	58.2	60-219: 11-180	110	3
RD2015_RS13140	type VI secretion system lipoprotein TssJ	s__Roseateles_depolymerans_GCF_001483865.1	0.275	131 (58.5%)	1.2e-10	62.4	72-202: 35-163	93	1
RGE_RS12540	type VI secretion system lipoprotein TssJ	s__Rubrivivax_gelatinosus-A_GCF_000284255.1	0.432	185 (82.6%)	8.52e-42	144	32-206: 4-188	95	2
RGE_RS14750	type VI secretion system lipoprotein TssJ	s__Rubrivivax_gelatinosus-A_GCF_000284255.1	0.372	180 (80.4%)	1.03e-18	84.7	37-215: 23-185	95	5
IS481_RS10900	type VI secretion system lipoprotein TssJ	s__Schlegelella_thermodepolymerans_GCF_015476235.1	0.435	186 (83.0%)	2.61e-46	156	41-224: 31-211	98	2
IS481_RS07710	type VI secretion system lipoprotein TssJ	s__Schlegelella_thermodepolymerans_GCF_015476235.1	0.304	102 (45.5%)	1.08e-08	56.6	72-173: 16-115	69	1
EWH46_RS04190	type VI secretion system lipoprotein TssJ	s__Sphaerotilus_sulfidivorans_GCF_008329925.1	0.286	126 (56.2%)	3.24e-07	53.5	72-197: 67-190	88	1
FAZ95_RS24365	type VI secretion system lipoprotein TssJ	s__Trinickia_sp005280735_GCF_005280735.1	0.658	187 (83.5%)	2.01e-73	225	37-223: 18-204	64	0
FAZ95_RS33920	type VI secretion system lipoprotein TssJ	s__Trinickia_sp005280735_GCF_005280735.1	0.275	149 (66.5%)	1.67e-05	48.1	33-180: 12-148	95	4
FAZ95_RS36200	type VI secretion system lipoprotein TssJ	s__Trinickia_sp005280735_GCF_005280735.1	0.286	105 (46.9%)	0.000384	44.3	72-176: 29-131	73	1
CKY39_RS03100	type VI secretion system lipoprotein TssJ	s__Variovorax_boronicumulans_GCF_002291405.1	0.384	99 (44.2%)	8.82e-11	62.8	75-173: 47-143	59	1
VAPAR_RS02725	type VI secretion system lipoprotein TssJ	s__Variovorax_paradoxus_GCF_000023345.1	0.374	99 (44.2%)	1.16e-10	62.4	75-173: 47-143	60	1
VAPAR_RS01035	type VI secretion system lipoprotein TssJ	s__Variovorax_paradoxus_GCF_000023345.1	0.257	105 (46.9%)	4.59e-05	47	72-176: 33-133	74	2
VARPA_RS27645	type VI secretion system lipoprotein TssJ	s__Variovorax_paradoxus-C_GCF_000184745.1	0.487	195 (87.1%)	1.07e-59	190	32-222: 11-202	93	2
VARPA_RS02925	type VI secretion system lipoprotein TssJ	s__Variovorax_paradoxus-C_GCF_000184745.1	0.312	157 (70.1%)	3.18e-11	63.9	17-173: 19-146	79	3
VARPA_RS14565	type VI secretion system lipoprotein TssJ	s__Variovorax_paradoxus-C_GCF_000184745.1	0.238	105 (46.9%)	0.000858	43.5	72-176: 34-134	76	2
VAPA_RS03125	type VI secretion system lipoprotein TssJ	s__Variovorax_paradoxus-E_GCF_000463015.1	0.364	99 (44.2%)	2.82e-10	61.6	75-173: 47-143	61	1
VAPA_RS01200	type VI secretion system lipoprotein TssJ	s__Variovorax_paradoxus-E_GCF_000463015.1	0.248	105 (46.9%)	0.000275	44.7	72-176: 33-133	75	2
GOQ09_RS02905	type VI secretion system lipoprotein TssJ	s__Variovorax_paradoxus-G_GCF_009755665.1	0.354	127 (56.7%)	2.21e-10	61.6	75-201: 47-162	71	3
AX767_RS12655	type VI secretion system lipoprotein TssJ	s__Variovorax_sp001577265_GCF_001577265.1	0.314	118 (52.7%)	2.09e-09	58.9	75-192: 36-151	79	1
IG196_RS29305	type VI secretion system lipoprotein TssJ	s__Variovorax_sp002754375_GCF_014843395.1	0.49	194 (86.6%)	5.02e-60	191	32-222: 11-201	93	2
IG196_RS01745	type VI secretion system lipoprotein TssJ	s__Variovorax_sp002754375_GCF_014843395.1	0.374	99 (44.2%)	7.22e-10	60.5	75-173: 47-143	60	1
IG196_RS00110	type VI secretion system lipoprotein TssJ	s__Variovorax_sp002754375_GCF_014843395.1	0.248	105 (46.9%)	0.000737	43.5	72-176: 36-136	75	2
[truncated: 10 more rows]

## Sheet: tssB
GENE ID	FUNCTION	GENOME	IDENT%	ALN_LEN	E-VALUE	BIT SCORE	Q_BEG-Q_END: H_BEG-H_END	MIS MATCH	GAP OPEN
[truncated: 360 more rows]

[truncated: 17 more sheets: tssC, hcp, tssE, tssG, tssF, tssH, GH10, tssA, ompA, tagF, tssM, RS_RS20665, RS_RS20775, PAAR, m15_pep, RS_RS20790, gyrB Control]
