# Supplementary material for: A pangenomic atlas reveals eco-evolutionary dynamics that shape type VI secretion systems in plant-pathogenic Ralstonia
Source: mBio. 2024 Aug 27;15(10):e00323-24. doi: 10.1128/mbio.00323-24 (PMC11481896; doi:10.1128/mbio.00323-24)
Supplement: Table S3 — Details of aux clusters and associated-MGE. [file mbio.00323-24-s0004.xlsx]

## Sheet: Vgr clusters
Feature Id	phyl.	lineage	Genome	aux	aux subtype	type of decay	Toxin Target	Toxin Annotation (NCBI CDD)	Chrom_MP_accP	specific location	aux_loc	nearby location markers	MGE or not	MGE type
G7969_RS23780	I		I_202_Tobacco-Solanaceae_EasternAsia_GCF_011290465.1.genome	1	1		Lipids		MP	loc1	aux1_loc1	RSp0517	NotMGE
G7969_RS26000	I		I_202_Tobacco-Solanaceae_EasternAsia_GCF_011290465.1.genome	2	decay-aux2	vgr is in 2 fragments	Lipids		C	loc6	aux2_loc6	RSc0885	MGE	Phage
G7969_RS20595	I		I_202_Tobacco-Solanaceae_EasternAsia_GCF_011290465.1.genome	3	3		DNA	PAAR/DUF6531/RHS polymorphic toxin with HNH/ENDO VII superfamily nuclease	MP	loc1	aux3_loc1	RSp1137	NotMGE
G7969_RS23110	I		I_202_Tobacco-Solanaceae_EasternAsia_GCF_011290465.1.genome	5	5		Lipids		MP	loc1	aux5_loc1	RSp0629	NotMGE
G7969_RS18525	I		I_202_Tobacco-Solanaceae_EasternAsia_GCF_011290465.1.genome	6	6a		Lipids		MP	loc1_MGE_conjugalTransferProtein	aux6_loc1_MGE_conjugalTransferProtein	RSp0175	Inconclusive
G7969_RS17960	I		I_202_Tobacco-Solanaceae_EasternAsia_GCF_011290465.1.genome	7	7		Lipids		MP	loc3	aux7_loc3	RSp0026	MGE	toprim
G7969_RS18180	I		I_202_Tobacco-Solanaceae_EasternAsia_GCF_011290465.1.genome	7	7		Lipids		MP	loc6	aux7_loc6	RSp0103	NotMGE
G7969_RS22485	I		I_202_Tobacco-Solanaceae_EasternAsia_GCF_011290465.1.genome	14	14		Unknown	MIX_III polymorphic toxin with unknown C-terminal toxin	MP	loc1_tssH-tssA	aux14_loc1_tssH-tssA	RSp0749 (T6SS_main)	NotMGE
G7969_RS22385	I		I_202_Tobacco-Solanaceae_EasternAsia_GCF_011290465.1.genome	15	15		Lipids		MP	loc1_tssM	aux15_loc1_tssM	RSp0763 (T6SS_main)	NotMGE
G7969_RS12560	I		I_202_Tobacco-Solanaceae_EasternAsia_GCF_011290465.1.genome	16	16		DNA	GHH signature containing HNH/Endo VII superfamily nuclease toxin 2 on PAAR-like DUF4150 polymorphic toxin	C	loc2	aux16_loc2	RSc0885	MGE	Phage
G7969_RS05510	I		I_202_Tobacco-Solanaceae_EasternAsia_GCF_011290465.1.genome	17	decay-aux17	toxin truncated			C	loc3	aux17_loc3	RSc2337 (serS)	MGE	Phage
G7969_RS22450	I		I_202_Tobacco-Solanaceae_EasternAsia_GCF_011290465.1.genome	20	20		Unknown	MIX_III polymorphic toxin with unknown C-terminal toxin	MP	loc1_tssH-tssA	aux20_loc1_tssH-tssA	RSp0749 (T6SS_main)	NotMGE
G7969_RS22545	I		I_202_Tobacco-Solanaceae_EasternAsia_GCF_011290465.1.genome	22	22		Unknown	FIX-like polymorphic toxin with unknown C-Terminal	MP	loc1_tssK	aux22_loc1_tssK	RSp0740 (T6SS_main)	NotMGE
G7947_RS21440	I		I_203_Tobacco-Solanaceae_EasternAsia_GCF_011290445.1.genome	1	1		Lipids		MP	loc1	aux1_loc1	RSp0517	NotMGE
G7947_RS26015	I		I_203_Tobacco-Solanaceae_EasternAsia_GCF_011290445.1.genome	2	decay-aux2	vgr is in 2 fragments	Lipids		C	loc6	aux2_loc6	RSc0885	MGE	Phage
G7947_RS24625	I		I_203_Tobacco-Solanaceae_EasternAsia_GCF_011290445.1.genome	3	3		DNA	PAAR/DUF6531/RHS polymorphic toxin with HNH/ENDO VII superfamily nuclease	MP	loc1	aux3_loc1	RSp1137	NotMGE
G7947_RS22110	I		I_203_Tobacco-Solanaceae_EasternAsia_GCF_011290445.1.genome	5	5		Lipids		MP	loc1	aux5_loc1	RSp0629	NotMGE
G7947_RS18790	I		I_203_Tobacco-Solanaceae_EasternAsia_GCF_011290445.1.genome	6	6a		Lipids		MP	loc1_MGE_conjugalTransferProtein	aux6_loc1_MGE_conjugalTransferProtein	RSp0175	Inconclusive
G7947_RS19355	I		I_203_Tobacco-Solanaceae_EasternAsia_GCF_011290445.1.genome	7	7		Lipids		MP	loc3	aux7_loc3	RSp0026	MGE	toprim
G7947_RS19135	I		I_203_Tobacco-Solanaceae_EasternAsia_GCF_011290445.1.genome	7	7		Lipids		MP	loc6	aux7_loc6	RSp0103	NotMGE
G7947_RS22735	I		I_203_Tobacco-Solanaceae_EasternAsia_GCF_011290445.1.genome	14	14		Unknown	MIX_III polymorphic toxin with unknown C-terminal toxin	MP	loc1_tssH-tssA	aux14_loc1_tssH-tssA	RSp0749 (T6SS_main)	NotMGE
G7947_RS22835	I		I_203_Tobacco-Solanaceae_EasternAsia_GCF_011290445.1.genome	15	15		Lipids		MP	loc1_tssM	aux15_loc1_tssM	RSp0763 (T6SS_main)	NotMGE
G7947_RS12560	I		I_203_Tobacco-Solanaceae_EasternAsia_GCF_011290445.1.genome	16	16		DNA	GHH signature containing HNH/Endo VII superfamily nuclease toxin 2 on PAAR-like DUF4150 polymorphic toxin	C	loc2	aux16_loc2	RSc0885	MGE	Phage
G7947_RS05510	I		I_203_Tobacco-Solanaceae_EasternAsia_GCF_011290445.1.genome	17	decay-aux17	toxin truncated			C	loc3	aux17_loc3	RSc2337 (serS)	MGE	Phage
G7947_RS22770	I		I_203_Tobacco-Solanaceae_EasternAsia_GCF_011290445.1.genome	20	20		Unknown	MIX_III polymorphic toxin with unknown C-terminal toxin	MP	loc1_tssH-tssA	aux20_loc1_tssH-tssA	RSp0749 (T6SS_main)	NotMGE
G7947_RS22675	I		I_203_Tobacco-Solanaceae_EasternAsia_GCF_011290445.1.genome	22	22		Unknown	FIX-like polymorphic toxin with unknown C-Terminal	MP	loc1_tssK	aux22_loc1_tssK	RSp0740 (T6SS_main)	NotMGE
G7939_RS22345	I		I_204_Tobacco-Solanaceae_EasternAsia_GCF_011290425.1.genome	1	1		Lipids		MP	loc1	aux1_loc1	RSp0517	NotMGE
G7939_RS25865	I		I_204_Tobacco-Solanaceae_EasternAsia_GCF_011290425.1.genome	2	decay-aux2	vgr is in 2 fragments	Lipids		C	loc6	aux2_loc6	RSc0885	MGE	Phage
G7939_RS25530	I		I_204_Tobacco-Solanaceae_EasternAsia_GCF_011290425.1.genome	3	3		DNA	PAAR/DUF6531/RHS polymorphic toxin with HNH/ENDO VII superfamily nuclease	MP	loc1	aux3_loc1	RSp1137	NotMGE
G7939_RS23015	I		I_204_Tobacco-Solanaceae_EasternAsia_GCF_011290425.1.genome	5	5		Lipids		MP	loc1	aux5_loc1	RSp0629	NotMGE
G7939_RS19705	I		I_204_Tobacco-Solanaceae_EasternAsia_GCF_011290425.1.genome	6	6a		Lipids		MP	loc1_MGE_conjugalTransferProtein	aux6_loc1_MGE_conjugalTransferProtein	RSp0175	Inconclusive
G7939_RS20270	I		I_204_Tobacco-Solanaceae_EasternAsia_GCF_011290425.1.genome	7	7		Lipids		MP	loc3	aux7_loc3	RSp0026	MGE	toprim
G7939_RS20050	I		I_204_Tobacco-Solanaceae_EasternAsia_GCF_011290425.1.genome	7	7		Lipids		MP	loc6	aux7_loc6	RSp0103	NotMGE
G7939_RS23640	I		I_204_Tobacco-Solanaceae_EasternAsia_GCF_011290425.1.genome	14	14		Unknown	MIX_III polymorphic toxin with unknown C-terminal toxin	MP	loc1_tssH-tssA	aux14_loc1_tssH-tssA	RSp0749 (T6SS_main)	NotMGE
G7939_RS23740	I		I_204_Tobacco-Solanaceae_EasternAsia_GCF_011290425.1.genome	15	15		Lipids		MP	loc1_tssM	aux15_loc1_tssM	RSp0763 (T6SS_main)	NotMGE
G7939_RS05275	I		I_204_Tobacco-Solanaceae_EasternAsia_GCF_011290425.1.genome	16	16		DNA	GHH signature containing HNH/Endo VII superfamily nuclease toxin 2 on PAAR-like DUF4150 polymorphic toxin	C	loc2	aux16_loc2	RSc0885	MGE	Phage
G7939_RS12315	I		I_204_Tobacco-Solanaceae_EasternAsia_GCF_011290425.1.genome	17	decay-aux17	toxin truncated			C	loc3	aux17_loc3	RSc2337 (serS)	MGE	Phage
G7939_RS23675	I		I_204_Tobacco-Solanaceae_EasternAsia_GCF_011290425.1.genome	20	20		Unknown	MIX_III polymorphic toxin with unknown C-terminal toxin	MP	loc1_tssH-tssA	aux20_loc1_tssH-tssA	RSp0749 (T6SS_main)	NotMGE
G7939_RS23580	I		I_204_Tobacco-Solanaceae_EasternAsia_GCF_011290425.1.genome	22	22		Unknown	FIX-like polymorphic toxin with unknown C-Terminal	MP	loc1_tssK	aux22_loc1_tssK	RSp0740 (T6SS_main)	NotMGE
IMF25_RS18600	I		I_362200_Peanut-Fabaceae_EasternAsia_GCF_015999365.1.genome	1	1		Lipids		MP	loc1	aux1_loc1	RSp0517	NotMGE
IMF25_RS09160	I		I_362200_Peanut-Fabaceae_EasternAsia_GCF_015999365.1.genome	2	decay-aux2	IS5 inserted into toxin	Lipids		C	loc2	aux2_loc2	RSc0283	NotMGE
IMF25_RS06070	I		I_362200_Peanut-Fabaceae_EasternAsia_GCF_015999365.1.genome	2	2		Lipids		C	loc1	aux2_loc1	RSc3218	MGE	Phage
IMF25_RS21780	I		I_362200_Peanut-Fabaceae_EasternAsia_GCF_015999365.1.genome	3	3		Unknown	~125 AA C-terminal domain	MP	loc1	aux3_loc1	RSp1137	NotMGE
IMF25_RS19105	I		I_362200_Peanut-Fabaceae_EasternAsia_GCF_015999365.1.genome	5	decay-aux5	toxin pseudogenized	Lipids		MP	loc1	aux5_loc1	RSp0629	NotMGE
IMF25_RS24965	I		I_362200_Peanut-Fabaceae_EasternAsia_GCF_015999365.1.genome	6	6a		Lipids		MP	loc1_MGE_conjugalTransferProtein	aux6_loc1_MGE_conjugalTransferProtein	RSp0175	Inconclusive
IMF25_RS17290	I		I_362200_Peanut-Fabaceae_EasternAsia_GCF_015999365.1.genome	7	7		Lipids		MP	loc7	aux7_loc7	RSp0233	NotMGE
IMF25_RS23970	I		I_362200_Peanut-Fabaceae_EasternAsia_GCF_015999365.1.genome	7	7		Lipids		MP	loc1	aux7_loc1	RSp1594	NotMGE
IMF25_RS19700	I		I_362200_Peanut-Fabaceae_EasternAsia_GCF_015999365.1.genome	14	14		Unknown	MIX_III polymorphic toxin with unknown C-terminal toxin	MP	loc1_tssH-tssA	aux14_loc1_tssH-tssA	RSp0749 (T6SS_main)	NotMGE
IMF25_RS19790	I		I_362200_Peanut-Fabaceae_EasternAsia_GCF_015999365.1.genome	15	15		Lipids		MP	loc1_tssM	aux15_loc1_tssM	RSp0763 (T6SS_main)	NotMGE
IMF25_RS19640	I		I_362200_Peanut-Fabaceae_EasternAsia_GCF_015999365.1.genome	22	22		Unknown	FIX-like polymorphic toxin with unknown C-Terminal	MP	loc1_tssK	aux22_loc1_tssK	RSp0740 (T6SS_main)	NotMGE
G7968_RS23150	I		I_B2_Tobacco-Solanaceae_EasternAsia_GCF_011290405.1.genome	1	decay-aux1	IS110 inserted into toxin; toxin is 2 fragments	Lipids		MP	loc1	aux1_loc1	RSp0517	NotMGE
G7968_RS16170	I		I_B2_Tobacco-Solanaceae_EasternAsia_GCF_011290405.1.genome	2	2		Lipids		C	loc2	aux2_loc2	RSc0283	NotMGE
G7968_RS19490	I		I_B2_Tobacco-Solanaceae_EasternAsia_GCF_011290405.1.genome	3	3		DNA	PAAR/DUF6531/RHS polymorphic toxin with HNH/ENDO VII superfamily nuclease	MP	loc1	aux3_loc1	RSp1137	NotMGE
G7968_RS00055	I		I_B2_Tobacco-Solanaceae_EasternAsia_GCF_011290405.1.genome	4	4		Actin	VIP2; A family of actin-ADP-ribosylating toxin (150 AA C-terminal domain on PAAR-RHS protein)	C	loc1	aux4_loc1	RSc3430	Inocnclusive
G7968_RS22220	I		I_B2_Tobacco-Solanaceae_EasternAsia_GCF_011290405.1.genome	5	5		Lipids		MP	loc1	aux5_loc1	RSp0629	NotMGE
G7968_RS24760	I		I_B2_Tobacco-Solanaceae_EasternAsia_GCF_011290405.1.genome	6	6a		Lipids		MP	loc1_MGE_conjugalTransferProtein	aux6_loc1_MGE_conjugalTransferProtein	RSp0175	Inconclusive
G7968_RS12870	I		I_B2_Tobacco-Solanaceae_EasternAsia_GCF_011290405.1.genome	13	13		Unknown		C	loc1	aux13_loc1	RSc0885	MGE	Phage
G7968_RS20755	I		I_B2_Tobacco-Solanaceae_EasternAsia_GCF_011290405.1.genome	14	14		Unknown	MIX_III polymorphic toxin with unknown C-terminal toxin	MP	loc1_tssH-tssA	aux14_loc1_tssH-tssA	RSp0749 (T6SS_main)	NotMGE
G7968_RS20845	I		I_B2_Tobacco-Solanaceae_EasternAsia_GCF_011290405.1.genome	15	15		Lipids		MP	loc1_tssM	aux15_loc1_tssM	RSp0763 (T6SS_main)	NotMGE
G7968_RS22610	I		I_B2_Tobacco-Solanaceae_EasternAsia_GCF_011290405.1.genome	16	16		DNA	GHH signature containing HNH/Endo VII superfamily nuclease toxin 2 on PAAR-like DUF4150 polymorphic toxin	MP	loc1	aux16_loc1	RSp0561	MGE	Phage
G7968_RS20780	I		I_B2_Tobacco-Solanaceae_EasternAsia_GCF_011290405.1.genome	20	20		Unknown	MIX_III polymorphic toxin with unknown C-terminal toxin	MP	loc1_tssH-tssA	aux20_loc1_tssH-tssA	RSp0749 (T6SS_main)	NotMGE
G7968_RS05465	I		I_B2_Tobacco-Solanaceae_EasternAsia_GCF_011290405.1.genome	21	21		DNA	PoNE on FIX-like polymorphic toxin	C	loc5	aux21_loc5	RSc2337 (serS)	MGE
G7968_RS20695	I		I_B2_Tobacco-Solanaceae_EasternAsia_GCF_011290405.1.genome	22	22		Unknown	FIX-like polymorphic toxin with unknown C-Terminal	MP	loc1_tssK	aux22_loc1_tssK	RSp0740 (T6SS_main)	NotMGE
BC350_RS18500	I		I_CQPS-1_Tobacco-Solanaceae_EasternAsia_GCF_002220465.1.genome	1	decay-aux1	vgr pseudogene	Lipids		MP	loc1	aux1_loc1	RSp0517	NotMGE
BC350_RS27400	I		I_CQPS-1_Tobacco-Solanaceae_EasternAsia_GCF_002220465.1.genome	2	decay-aux2	vgr is in 3 fragments	Lipids		C	loc6	aux2_loc6	RSc0885	MGE	Phage
BC350_RS23275	I		I_CQPS-1_Tobacco-Solanaceae_EasternAsia_GCF_002220465.1.genome	3	3		DNA	PAAR/DUF6531/RHS polymorphic toxin with HNH/ENDO VII superfamily nuclease	MP	loc1	aux3_loc1	RSp1137	NotMGE
BC350_RS25800	I		I_CQPS-1_Tobacco-Solanaceae_EasternAsia_GCF_002220465.1.genome	5	5		Lipids		MP	loc1	aux5_loc1	RSp0629	NotMGE
BC350_RS21175	I		I_CQPS-1_Tobacco-Solanaceae_EasternAsia_GCF_002220465.1.genome	6	decay-aux6a	pseudogenized vgr	Lipids		MP	loc1_MGE_conjugalTransferProtein	aux6_loc1_MGE_conjugalTransferProtein	RSp0175	Inconclusive
BC350_RS14720	I		I_CQPS-1_Tobacco-Solanaceae_EasternAsia_GCF_002220465.1.genome	7	7		Lipids		C	loc5	aux7_loc5	RSc1943	MGE	Phage
BC350_RS27820	I		I_CQPS-1_Tobacco-Solanaceae_EasternAsia_GCF_002220465.1.genome	7	decay-aux7	Vgr in 2 fragments	Lipids		MP	loc3	aux7_loc3	RSp0026	MGE	toprim
BC350_RS20830	I		I_CQPS-1_Tobacco-Solanaceae_EasternAsia_GCF_002220465.1.genome	7	7		Lipids		MP	loc6	aux7_loc6	RSp0103	NotMGE
BC350_RS25180	I		I_CQPS-1_Tobacco-Solanaceae_EasternAsia_GCF_002220465.1.genome	14	14		Unknown	MIX_III polymorphic toxin with unknown C-terminal toxin	MP	loc1_tssH-tssA	aux14_loc1_tssH-tssA	RSp0749 (T6SS_main)	NotMGE
BC350_RS25080	I		I_CQPS-1_Tobacco-Solanaceae_EasternAsia_GCF_002220465.1.genome	15	15		Lipids		MP	loc1_tssM	aux15_loc1_tssM	RSp0763 (T6SS_main)	NotMGE
BC350_RS02195	I		I_CQPS-1_Tobacco-Solanaceae_EasternAsia_GCF_002220465.1.genome	16	16		DNA	GHH signature containing HNH/Endo VII superfamily nuclease toxin 2 on PAAR-like DUF4150 polymorphic toxin	C	loc2	aux16_loc2	RSc0885	MGE	Phage
BC350_RS12850	I		I_CQPS-1_Tobacco-Solanaceae_EasternAsia_GCF_002220465.1.genome	17	decay-aux17	toxin truncated			C	loc3	aux17_loc3	RSc2337 (serS)	MGE	Phage
BC350_RS25145	I		I_CQPS-1_Tobacco-Solanaceae_EasternAsia_GCF_002220465.1.genome	20	20		Unknown	MIX_III polymorphic toxin with unknown C-terminal toxin	MP	loc1_tssH-tssA	aux20_loc1_tssH-tssA	RSp0749 (T6SS_main)	NotMGE
BC350_RS25240	I		I_CQPS-1_Tobacco-Solanaceae_EasternAsia_GCF_002220465.1.genome	22	decay-aux22	pseudogenized vgr; IS5 inserted into the toxin			MP	loc1_tssK	aux22_loc1_tssK	RSp0740 (T6SS_main)	NotMGE
AC251_RS21540	I		I_EP1_Eggplant-Solanaceae_EasternAsia_GCF_001891105.1.genome	1	1		Lipids		MP	loc1	aux1_loc1	RSp0517	NotMGE
AC251_RS13960	I		I_EP1_Eggplant-Solanaceae_EasternAsia_GCF_001891105.1.genome	2	decay-aux2	vgr is in 2 fragments; IS5-like element IS1405 inserted into toxin	Lipids		C	loc1	aux2_loc1	RSc3218	MGE	Phage
AC251_RS25180	I		I_EP1_Eggplant-Solanaceae_EasternAsia_GCF_001891105.1.genome	3	3		DNA	PAAR/DUF6531/RHS polymorphic toxin with HNH/ENDO VII superfamily nuclease	MP	loc1	aux3_loc1	RSp1137	NotMGE
AC251_RS02870	I		I_EP1_Eggplant-Solanaceae_EasternAsia_GCF_001891105.1.genome	4	4		ATP/ppApp	similar to Pseudomonas aeruginosa (p)ppApp synthetase toxin Tas1, a type VI secretion exported toxin that pyrophosphorylates adenosine nucleotides to produce (p)ppApp	C	loc2	aux4_loc2	RSc2924	MGE
AC251_RS00060	I		I_EP1_Eggplant-Solanaceae_EasternAsia_GCF_001891105.1.genome	4	4		Actin	VIP2; A family of actin-ADP-ribosylating toxin (150 AA C-terminal domain on PAAR-RHS protein)	C	loc1	aux4_loc1	RSc3430	Inocnclusive
AC251_RS05410	I		I_EP1_Eggplant-Solanaceae_EasternAsia_GCF_001891105.1.genome	5	5		Lipids		C	loc4	aux5_loc4	RSc2429	MGE	Phage
AC251_RS22465	I		I_EP1_Eggplant-Solanaceae_EasternAsia_GCF_001891105.1.genome	5	5		Lipids		MP	loc1	aux5_loc1	RSp0629	NotMGE
AC251_RS19960	I		I_EP1_Eggplant-Solanaceae_EasternAsia_GCF_001891105.1.genome	6	6a		Lipids		MP	loc1_MGE_conjugalTransferProtein	aux6_loc1_MGE_conjugalTransferProtein	RSp0175	Inconclusive
AC251_RS13390	I		I_EP1_Eggplant-Solanaceae_EasternAsia_GCF_001891105.1.genome	13	13		Unknown		C	loc1	aux13_loc1	RSc0885	MGE	Phage
AC251_RS23170	I		I_EP1_Eggplant-Solanaceae_EasternAsia_GCF_001891105.1.genome	14	decay-aux14	MIX_III toxin is truncated			MP	loc1_tssH-tssA	aux14_loc1_tssH-tssA	RSp0749 (T6SS_main)	NotMGE
AC251_RS23270	I		I_EP1_Eggplant-Solanaceae_EasternAsia_GCF_001891105.1.genome	15	15		Lipids		MP	loc1_tssM	aux15_loc1_tssM	RSp0763 (T6SS_main)	NotMGE
AC251_RS22025	I		I_EP1_Eggplant-Solanaceae_EasternAsia_GCF_001891105.1.genome	16	16		DNA	GHH signature containing HNH/Endo VII superfamily nuclease toxin 2 on PAAR-like DUF4150 polymorphic toxin	MP	loc1	aux16_loc1	RSp0561	MGE	Phage
AC251_RS14870	I		I_EP1_Eggplant-Solanaceae_EasternAsia_GCF_001891105.1.genome	17	17		Unknown	No domains	C	loc4	aux17_loc4	RSc0703 (trmB)	MGE
AC251_RS23205	I		I_EP1_Eggplant-Solanaceae_EasternAsia_GCF_001891105.1.genome	20	20		Unknown	MIX_III polymorphic toxin with unknown C-terminal toxin	MP	loc1_tssH-tssA	aux20_loc1_tssH-tssA	RSp0749 (T6SS_main)	NotMGE
AC251_RS23110	I		I_EP1_Eggplant-Solanaceae_EasternAsia_GCF_001891105.1.genome	22	22		Unknown	FIX-like polymorphic toxin with unknown C-Terminal	MP	loc1_tssK	aux22_loc1_tssK	RSp0740 (T6SS_main)	NotMGE
LOH50_RS22515	I		I_FJ1003_Tobacco-Solanaceae_EasternAsia_GCF_020923475.1.genome	1	1		Lipids		MP	loc1	aux1_loc1	RSp0517	NotMGE
LOH50_RS15080	I		I_FJ1003_Tobacco-Solanaceae_EasternAsia_GCF_020923475.1.genome	2	2		Lipids		C	loc1	aux2_loc1	RSc3218	MGE	Phage
LOH50_RS17975	I		I_FJ1003_Tobacco-Solanaceae_EasternAsia_GCF_020923475.1.genome	3	3		DNA	PAAR/DUF6531/RHS polymorphic toxin with HNH/ENDO VII superfamily nuclease	MP	loc1	aux3_loc1	RSp1137	NotMGE
LOH50_RS16490	I		I_FJ1003_Tobacco-Solanaceae_EasternAsia_GCF_020923475.1.genome	4	4		Actin	VIP2; A family of actin-ADP-ribosylating toxin (150 AA C-terminal domain on PAAR-RHS protein)	C	loc1	aux4_loc1	RSc3430	Inocnclusive
LOH50_RS23005	I		I_FJ1003_Tobacco-Solanaceae_EasternAsia_GCF_020923475.1.genome	5	5		Lipids		MP	loc1	aux5_loc1	RSp0629	NotMGE
LOH50_RS20935	I		I_FJ1003_Tobacco-Solanaceae_EasternAsia_GCF_020923475.1.genome	6	6a		Lipids		MP	loc1_MGE_conjugalTransferProtein	aux6_loc1_MGE_conjugalTransferProtein	RSp0175	Inconclusive
LOH50_RS25825	I		I_FJ1003_Tobacco-Solanaceae_EasternAsia_GCF_020923475.1.genome	6	6a		Lipids		aP	loc3	aux6_loc3		MGE	conjugative Plasmid
LOH50_RS09000	I		I_FJ1003_Tobacco-Solanaceae_EasternAsia_GCF_020923475.1.genome	7	7		Lipids		C	loc5	aux7_loc5	RSc1943	MGE	Phage
LOH50_RS23730	I		I_FJ1003_Tobacco-Solanaceae_EasternAsia_GCF_020923475.1.genome	14	decay-aux14	IS701 inserted into MIX_III toxin			MP	loc1_tssH-tssA	aux14_loc1_tssH-tssA	RSp0749 (T6SS_main)	NotMGE
LOH50_RS23850	I		I_FJ1003_Tobacco-Solanaceae_EasternAsia_GCF_020923475.1.genome	15	15		Lipids		MP	loc1_tssM	aux15_loc1_tssM	RSp0763 (T6SS_main)	NotMGE
LOH50_RS23775	I		I_FJ1003_Tobacco-Solanaceae_EasternAsia_GCF_020923475.1.genome	20	decay-aux20	istAB inserted into MIX_III toxin			MP	loc1_tssH-tssA	aux20_loc1_tssH-tssA	RSp0749 (T6SS_main)	NotMGE
LOH50_RS01105	I		I_FJ1003_Tobacco-Solanaceae_EasternAsia_GCF_020923475.1.genome	21	21		DNA	PoNE on FIX-like polymorphic toxin	C	loc1	aux21_loc1	RSc0422 (ssb)	MGE
LOH50_RS23670	I		I_FJ1003_Tobacco-Solanaceae_EasternAsia_GCF_020923475.1.genome	22	22		Unknown	FIX-like polymorphic toxin with unknown C-Terminal	MP	loc1_tssK	aux22_loc1_tssK	RSp0740 (T6SS_main)	NotMGE
HI792_RS19250	I		I_FJAT1303.F1_Tomato-Solanaceae_EasternAsia_GCF_013306955.1.genome	1	1		Lipids		MP	loc1	aux1_loc1	RSp0517	NotMGE
HI792_RS01005	I		I_FJAT1303.F1_Tomato-Solanaceae_EasternAsia_GCF_013306955.1.genome	2	2		Lipids		C	loc1	aux2_loc1	RSc3218	MGE	Phage
HI792_RS20030	I		I_FJAT1303.F1_Tomato-Solanaceae_EasternAsia_GCF_013306955.1.genome	3	3		DNA	PAAR/DUF6531/RHS polymorphic toxin with HNH/ENDO VII superfamily nuclease	MP	loc1	aux3_loc1	RSp1137	NotMGE
HI792_RS22685	I		I_FJAT1303.F1_Tomato-Solanaceae_EasternAsia_GCF_013306955.1.genome	5	5		Lipids		MP	loc1	aux5_loc1	RSp0629	NotMGE
HI792_RS17675	I		I_FJAT1303.F1_Tomato-Solanaceae_EasternAsia_GCF_013306955.1.genome	6	6a		Lipids		MP	loc1_MGE_conjugalTransferProtein	aux6_loc1_MGE_conjugalTransferProtein	RSp0175	Inconclusive
HI792_RS12240	I		I_FJAT1303.F1_Tomato-Solanaceae_EasternAsia_GCF_013306955.1.genome	13	13		Unknown		C	loc1	aux13_loc1	RSc0885	MGE	Phage
HI792_RS21970	I		I_FJAT1303.F1_Tomato-Solanaceae_EasternAsia_GCF_013306955.1.genome	14	14		Unknown	MIX_III polymorphic toxin with unknown C-terminal toxin	MP	loc1_tssH-tssA	aux14_loc1_tssH-tssA	RSp0749 (T6SS_main)	NotMGE
HI792_RS21860	I		I_FJAT1303.F1_Tomato-Solanaceae_EasternAsia_GCF_013306955.1.genome	15	15		Lipids		MP	loc1_tssM	aux15_loc1_tssM	RSp0763 (T6SS_main)	NotMGE
HI792_RS19745	I		I_FJAT1303.F1_Tomato-Solanaceae_EasternAsia_GCF_013306955.1.genome	16	16		DNA	GHH signature containing HNH/Endo VII superfamily nuclease toxin 2 on PAAR-like DUF4150 polymorphic toxin	MP	loc1	aux16_loc1	RSp0561	MGE	Phage
HI792_RS21935	I		I_FJAT1303.F1_Tomato-Solanaceae_EasternAsia_GCF_013306955.1.genome	20	decay-aux20	istAB inserted into MIX_III toxin			MP	loc1_tssH-tssA	aux20_loc1_tssH-tssA	RSp0749 (T6SS_main)	NotMGE
HI792_RS14725	I		I_FJAT1303.F1_Tomato-Solanaceae_EasternAsia_GCF_013306955.1.genome	21	21		DNA	PoNE on FIX-like polymorphic toxin	C	loc1	aux21_loc1	RSc0422 (ssb)	MGE
HI792_RS22030	I		I_FJAT1303.F1_Tomato-Solanaceae_EasternAsia_GCF_013306955.1.genome	22	22		Unknown	FIX-like polymorphic toxin with unknown C-Terminal	MP	loc1_tssK	aux22_loc1_tssK	RSp0740 (T6SS_main)	NotMGE
HI795_RS19270	I		I_FJAT1452.F1_Tomato-Solanaceae_EasternAsia_GCF_013306875.1.genome	1	decay-aux1	IS110 inserted into toxin; toxin is 2 fragments	Lipids		MP	loc1	aux1_loc1	RSp0517	NotMGE
HI795_RS13035	I		I_FJAT1452.F1_Tomato-Solanaceae_EasternAsia_GCF_013306875.1.genome	2	2		Lipids		C	loc1	aux2_loc1	RSc3218	MGE	Phage
HI795_RS22580	I		I_FJAT1452.F1_Tomato-Solanaceae_EasternAsia_GCF_013306875.1.genome	3	3		Unknown	~125 AA C-terminal domain	MP	loc1	aux3_loc1	RSp1137	NotMGE
HI795_RS00040	I		I_FJAT1452.F1_Tomato-Solanaceae_EasternAsia_GCF_013306875.1.genome	4	decay-aux4	IS110 and IS5-like element IS1421 have inserted just downstream of the truncated PAAR-RHS toxin			C	loc1	aux4_loc1	RSc3430	Inocnclusive
HI795_RS19820	I		I_FJAT1452.F1_Tomato-Solanaceae_EasternAsia_GCF_013306875.1.genome	5	5		Lipids		MP	loc1	aux5_loc1	RSp0629	NotMGE
HI795_RS03120	I		I_FJAT1452.F1_Tomato-Solanaceae_EasternAsia_GCF_013306875.1.genome	6	6a		Lipids		C	loc4	aux6_loc4	RSc2923	MGE	Phage
HI795_RS17745	I		I_FJAT1452.F1_Tomato-Solanaceae_EasternAsia_GCF_013306875.1.genome	6	6a		Lipids		MP	loc1_MGE_conjugalTransferProtein	aux6_loc1_MGE_conjugalTransferProtein	RSp0175	Inconclusive
HI795_RS24640	I		I_FJAT1452.F1_Tomato-Solanaceae_EasternAsia_GCF_013306875.1.genome	7	7		Lipids		MP	loc1	aux7_loc1	RSp1594	NotMGE
HI795_RS23535	I		I_FJAT1452.F1_Tomato-Solanaceae_EasternAsia_GCF_013306875.1.genome	9	9a		Lipids		MP	loc6	aux9_loc6	RSp1378	Inconclusive
HI795_RS20420	I		I_FJAT1452.F1_Tomato-Solanaceae_EasternAsia_GCF_013306875.1.genome	14	decay-aux14	IS5 inserted in toxin			MP	loc1_tssH-tssA	aux14_loc1_tssH-tssA	RSp0749 (T6SS_main)	NotMGE
HI795_RS20520	I		I_FJAT1452.F1_Tomato-Solanaceae_EasternAsia_GCF_013306875.1.genome	15	15		Lipids		MP	loc1_tssM	aux15_loc1_tssM	RSp0763 (T6SS_main)	NotMGE
HI795_RS20360	I		I_FJAT1452.F1_Tomato-Solanaceae_EasternAsia_GCF_013306875.1.genome	22	22		Unknown	FIX-like polymorphic toxin with unknown C-Terminal	MP	loc1_tssK	aux22_loc1_tssK	RSp0740 (T6SS_main)	NotMGE
BCR16_RS19940	I		I_FJAT-1458_Tomato-Solanaceae_Asia_GCF_001887535.1.genome	1	decay-aux1	IS110 inserted into toxin; toxin is 3 fragments; IS5 inserted into PAAR	Lipids		MP	loc1	aux1_loc1	RSp0517	NotMGE
BCR16_RS17520	I		I_FJAT-1458_Tomato-Solanaceae_Asia_GCF_001887535.1.genome	2	decay-aux2	vgr absent; toxin absent	Lipids		C	loc2_orphan	aux2_loc2_orphan	RSc0283	NotMGE
BCR16_RS14630	I		I_FJAT-1458_Tomato-Solanaceae_Asia_GCF_001887535.1.genome	2	decay-aux2	pseudogenized vgr	Lipids		C	loc6	aux2_loc6	RSc0885	MGE	Phage
BCR16_RS23830	I		I_FJAT-1458_Tomato-Solanaceae_Asia_GCF_001887535.1.genome	3	3		DNA	PAAR/DUF6531/RHS polymorphic toxin with HNH/ENDO VII superfamily nuclease	MP	loc1	aux3_loc1	RSp1137	NotMGE
BCR16_RS12215	I		I_FJAT-1458_Tomato-Solanaceae_Asia_GCF_001887535.1.genome	5	5		Lipids		C	loc3	aux5_loc3	RSc1151 (mutS)	MGE	Phage
BCR16_RS21210	I		I_FJAT-1458_Tomato-Solanaceae_Asia_GCF_001887535.1.genome	5	5		Lipids		MP	loc1	aux5_loc1	RSp0629	NotMGE
BCR16_RS26515	I		I_FJAT-1458_Tomato-Solanaceae_Asia_GCF_001887535.1.genome	6	6a		Lipids		MP	loc1_MGE_conjugalTransferProtein	aux6_loc1_MGE_conjugalTransferProtein	RSp0175	Inconclusive
BCR16_RS07795	I		I_FJAT-1458_Tomato-Solanaceae_Asia_GCF_001887535.1.genome	7	decay-aux7	IS5 inserted into immunity	Lipids		C	loc5	aux7_loc5	RSc1943	MGE	Phage
BCR16_RS26000	I		I_FJAT-1458_Tomato-Solanaceae_Asia_GCF_001887535.1.genome	7	7		Lipids		MP	loc3	aux7_loc3	RSp0026	MGE	toprim
BCR16_RS25445	I		I_FJAT-1458_Tomato-Solanaceae_Asia_GCF_001887535.1.genome	7	decay-aux7	Vgr truncated	Lipids		MP	loc1	aux7_loc1	RSp1594	NotMGE
BCR16_RS14045	I		I_FJAT-1458_Tomato-Solanaceae_Asia_GCF_001887535.1.genome	13	13		Unknown		C	loc1	aux13_loc1	RSc0885	MGE	Phage
BCR16_RS22965	I		I_FJAT-1458_Tomato-Solanaceae_Asia_GCF_001887535.1.genome	14	decay-aux14	IS5 inserted into toxin; a pair of IS5 Tns flipped the putative immunity gene around			MP	loc1_tssH-tssA	aux14_loc1_tssH-tssA	RSp0749 (T6SS_main)	NotMGE
BCR16_RS22855	I		I_FJAT-1458_Tomato-Solanaceae_Asia_GCF_001887535.1.genome	15	15		Lipids		MP	loc1_tssM	aux15_loc1_tssM	RSp0763 (T6SS_main)	NotMGE
BCR16_RS20425	I		I_FJAT-1458_Tomato-Solanaceae_Asia_GCF_001887535.1.genome	16	16		DNA	GHH signature containing HNH/Endo VII superfamily nuclease toxin 2 on PAAR-like DUF4150 polymorphic toxin	MP	loc1	aux16_loc1	RSp0561	MGE	Phage
BCR16_RS23025	I		I_FJAT-1458_Tomato-Solanaceae_Asia_GCF_001887535.1.genome	23	23		Unknown	FIX-like polymorphic toxin with unknown C-Terminal	MP	loc1_tssK	aux23_loc1_tssK	RSp0740 (T6SS_main)	NotMGE
HI799_RS21195	I		I_FJAT1463.F1_Tomato-Solanaceae_EasternAsia_GCF_013306805.1.genome	1	decay-aux1	IS110 inserted into toxin; toxin is 3 fragments; IS5 inserted into PAAR	Lipids		MP	loc1	aux1_loc1	RSp0517	NotMGE
HI799_RS17505	I		I_FJAT1463.F1_Tomato-Solanaceae_EasternAsia_GCF_013306805.1.genome	2	decay-aux2	vgr absent; toxin absent	Lipids		C	loc2_orphan	aux2_loc2_orphan	RSc0283	NotMGE
HI799_RS14640	I		I_FJAT1463.F1_Tomato-Solanaceae_EasternAsia_GCF_013306805.1.genome	2	decay-aux2	pseudogenized vgr	Lipids		C	loc6	aux2_loc6	RSc0885	MGE	Phage
HI799_RS25165	I		I_FJAT1463.F1_Tomato-Solanaceae_EasternAsia_GCF_013306805.1.genome	3	3		DNA	PAAR/DUF6531/RHS polymorphic toxin with HNH/ENDO VII superfamily nuclease	MP	loc1	aux3_loc1	RSp1137	NotMGE
HI799_RS12195	I		I_FJAT1463.F1_Tomato-Solanaceae_EasternAsia_GCF_013306805.1.genome	5	5		Lipids		C	loc3	aux5_loc3	RSc1151 (mutS)	MGE	Phage
HI799_RS22495	I		I_FJAT1463.F1_Tomato-Solanaceae_EasternAsia_GCF_013306805.1.genome	5	5		Lipids		MP	loc1	aux5_loc1	RSp0629	NotMGE
HI799_RS19630	I		I_FJAT1463.F1_Tomato-Solanaceae_EasternAsia_GCF_013306805.1.genome	6	6a		Lipids		MP	loc1_MGE_conjugalTransferProtein	aux6_loc1_MGE_conjugalTransferProtein	RSp0175	Inconclusive
HI799_RS07775	I		I_FJAT1463.F1_Tomato-Solanaceae_EasternAsia_GCF_013306805.1.genome	7	decay-aux7	IS5 inserted into immunity	Lipids		C	loc5	aux7_loc5	RSc1943	MGE	Phage
HI799_RS19090	I		I_FJAT1463.F1_Tomato-Solanaceae_EasternAsia_GCF_013306805.1.genome	7	7		Lipids		MP	loc3	aux7_loc3	RSp0026	MGE	toprim
HI799_RS26775	I		I_FJAT1463.F1_Tomato-Solanaceae_EasternAsia_GCF_013306805.1.genome	7	decay-aux7	Vgr truncated	Lipids		MP	loc1	aux7_loc1	RSp1594	NotMGE
HI799_RS14035	I		I_FJAT1463.F1_Tomato-Solanaceae_EasternAsia_GCF_013306805.1.genome	13	13		Unknown		C	loc1	aux13_loc1	RSc0885	MGE	Phage
HI799_RS24280	I		I_FJAT1463.F1_Tomato-Solanaceae_EasternAsia_GCF_013306805.1.genome	14	decay-aux14	IS5 inserted into toxin; a pair of IS5 Tns flipped the putative immunity gene around			MP	loc1_tssH-tssA	aux14_loc1_tssH-tssA	RSp0749 (T6SS_main)	NotMGE
HI799_RS24165	I		I_FJAT1463.F1_Tomato-Solanaceae_EasternAsia_GCF_013306805.1.genome	15	15		Lipids		MP	loc1_tssM	aux15_loc1_tssM	RSp0763 (T6SS_main)	NotMGE
HI799_RS21690	I		I_FJAT1463.F1_Tomato-Solanaceae_EasternAsia_GCF_013306805.1.genome	16	16		DNA	GHH signature containing HNH/Endo VII superfamily nuclease toxin 2 on PAAR-like DUF4150 polymorphic toxin	MP	loc1	aux16_loc1	RSp0561	MGE	Phage
HI799_RS24340	I		I_FJAT1463.F1_Tomato-Solanaceae_EasternAsia_GCF_013306805.1.genome	23	23		Unknown	FIX-like polymorphic toxin with unknown C-Terminal	MP	loc1_tssK	aux23_loc1_tssK	RSp0740 (T6SS_main)	NotMGE
HI801_RS24145	I		I_FJAT15244.F1_Tomato-Solanaceae_EasternAsia_GCF_013306745.1.genome	1	decay-aux1	IS5-like element IS1420 inserted into toxin	Lipids		MP	loc1	aux1_loc1	RSp0517	NotMGE
HI801_RS20335	I		I_FJAT15244.F1_Tomato-Solanaceae_EasternAsia_GCF_013306745.1.genome	3	3		Unknown	No C-Terminal domain	MP	loc1	aux3_loc1	RSp1137	NotMGE
HI801_RS23215	I		I_FJAT15244.F1_Tomato-Solanaceae_EasternAsia_GCF_013306745.1.genome	5	5		Lipids		MP	loc1	aux5_loc1	RSp0629	NotMGE
HI801_RS25725	I		I_FJAT15244.F1_Tomato-Solanaceae_EasternAsia_GCF_013306745.1.genome	6	6a		Lipids		MP	loc1_MGE_conjugalTransferProtein	aux6_loc1_MGE_conjugalTransferProtein	RSp0175	Inconclusive
HI801_RS07810	I		I_FJAT15244.F1_Tomato-Solanaceae_EasternAsia_GCF_013306745.1.genome	7	7		Lipids		C	loc5	aux7_loc5	RSc1943	MGE	Phage
HI801_RS13195	I		I_FJAT15244.F1_Tomato-Solanaceae_EasternAsia_GCF_013306745.1.genome	13	13		Unknown		C	loc1	aux13_loc1	RSc0885	MGE	Phage
HI801_RS22560	I		I_FJAT15244.F1_Tomato-Solanaceae_EasternAsia_GCF_013306745.1.genome	14	decay-aux14	MIX_III toxin in 2 fragments			MP	loc1_tssH-tssA	aux14_loc1_tssH-tssA	RSp0749 (T6SS_main)	NotMGE
HI801_RS22470	I		I_FJAT15244.F1_Tomato-Solanaceae_EasternAsia_GCF_013306745.1.genome	15	15		Lipids		MP	loc1_tssM	aux15_loc1_tssM	RSp0763 (T6SS_main)	NotMGE
HI801_RS23625	I		I_FJAT15244.F1_Tomato-Solanaceae_EasternAsia_GCF_013306745.1.genome	16	16		DNA	GHH signature containing HNH/Endo VII superfamily nuclease toxin 2 on PAAR-like DUF4150 polymorphic toxin	MP	loc1	aux16_loc1	RSp0561	MGE	Phage
HI801_RS22535	I		I_FJAT15244.F1_Tomato-Solanaceae_EasternAsia_GCF_013306745.1.genome	20	20		Unknown	MIX_III polymorphic toxin with unknown C-terminal toxin	MP	loc1_tssH-tssA	aux20_loc1_tssH-tssA	RSp0749 (T6SS_main)	NotMGE
HI801_RS22620	I		I_FJAT15244.F1_Tomato-Solanaceae_EasternAsia_GCF_013306745.1.genome	22	22		Unknown	FIX-like polymorphic toxin with unknown C-Terminal	MP	loc1_tssK	aux22_loc1_tssK	RSp0740 (T6SS_main)	NotMGE
HI805_RS21195	I		I_FJAT15252.F1_Tomato-Solanaceae_EasternAsia_GCF_013306515.1.genome	1	decay-aux1	IS110 inserted into toxin; toxin is 3 fragments; IS5 inserted into PAAR	Lipids		MP	loc1	aux1_loc1	RSp0517	NotMGE
HI805_RS17505	I		I_FJAT15252.F1_Tomato-Solanaceae_EasternAsia_GCF_013306515.1.genome	2	decay-aux2	vgr absent; toxin absent	Lipids		C	loc2_orphan	aux2_loc2_orphan	RSc0283	NotMGE
HI805_RS14645	I		I_FJAT15252.F1_Tomato-Solanaceae_EasternAsia_GCF_013306515.1.genome	2	decay-aux2	pseudogenized vgr	Lipids		C	loc6	aux2_loc6	RSc0885	MGE	Phage
HI805_RS25160	I		I_FJAT15252.F1_Tomato-Solanaceae_EasternAsia_GCF_013306515.1.genome	3	3		DNA	PAAR/DUF6531/RHS polymorphic toxin with HNH/ENDO VII superfamily nuclease	MP	loc1	aux3_loc1	RSp1137	NotMGE
HI805_RS12200	I		I_FJAT15252.F1_Tomato-Solanaceae_EasternAsia_GCF_013306515.1.genome	5	5		Lipids		C	loc3	aux5_loc3	RSc1151 (mutS)	MGE	Phage
HI805_RS22490	I		I_FJAT15252.F1_Tomato-Solanaceae_EasternAsia_GCF_013306515.1.genome	5	5		Lipids		MP	loc1	aux5_loc1	RSp0629	NotMGE
HI805_RS19630	I		I_FJAT15252.F1_Tomato-Solanaceae_EasternAsia_GCF_013306515.1.genome	6	6a		Lipids		MP	loc1_MGE_conjugalTransferProtein	aux6_loc1_MGE_conjugalTransferProtein	RSp0175	Inconclusive
HI805_RS07775	I		I_FJAT15252.F1_Tomato-Solanaceae_EasternAsia_GCF_013306515.1.genome	7	decay-aux7	IS5 inserted into immunity	Lipids		C	loc5	aux7_loc5	RSc1943	MGE	Phage
HI805_RS19090	I		I_FJAT15252.F1_Tomato-Solanaceae_EasternAsia_GCF_013306515.1.genome	7	7		Lipids		MP	loc3	aux7_loc3	RSp0026	MGE	toprim
HI805_RS26770	I		I_FJAT15252.F1_Tomato-Solanaceae_EasternAsia_GCF_013306515.1.genome	7	decay-aux7	Vgr truncated	Lipids		MP	loc1	aux7_loc1	RSp1594	NotMGE
HI805_RS14040	I		I_FJAT15252.F1_Tomato-Solanaceae_EasternAsia_GCF_013306515.1.genome	13	13		Unknown		C	loc1	aux13_loc1	RSc0885	MGE	Phage
HI805_RS24275	I		I_FJAT15252.F1_Tomato-Solanaceae_EasternAsia_GCF_013306515.1.genome	14	decay-aux14	IS5 inserted into toxin; a pair of IS5 Tns flipped the putative immunity gene around			MP	loc1_tssH-tssA	aux14_loc1_tssH-tssA	RSp0749 (T6SS_main)	NotMGE
HI805_RS24160	I		I_FJAT15252.F1_Tomato-Solanaceae_EasternAsia_GCF_013306515.1.genome	15	15		Lipids		MP	loc1_tssM	aux15_loc1_tssM	RSp0763 (T6SS_main)	NotMGE
HI805_RS21690	I		I_FJAT15252.F1_Tomato-Solanaceae_EasternAsia_GCF_013306515.1.genome	16	16		DNA	GHH signature containing HNH/Endo VII superfamily nuclease toxin 2 on PAAR-like DUF4150 polymorphic toxin	MP	loc1	aux16_loc1	RSp0561	MGE	Phage
HI805_RS24335	I		I_FJAT15252.F1_Tomato-Solanaceae_EasternAsia_GCF_013306515.1.genome	23	23		Unknown	FIX-like polymorphic toxin with unknown C-Terminal	MP	loc1_tssK	aux23_loc1_tssK	RSp0740 (T6SS_main)	NotMGE
HI807_RS19230	I		I_FJAT15304.F1_Tomato-Solanaceae_EasternAsia_GCF_013306455.1.genome	1	1		Lipids		MP	loc1	aux1_loc1	RSp0517	NotMGE
HI807_RS01005	I		I_FJAT15304.F1_Tomato-Solanaceae_EasternAsia_GCF_013306455.1.genome	2	2		Lipids		C	loc1	aux2_loc1	RSc3218	MGE	Phage
HI807_RS22755	I		I_FJAT15304.F1_Tomato-Solanaceae_EasternAsia_GCF_013306455.1.genome	3	3		DNA	PAAR/DUF6531/RHS polymorphic toxin with HNH/ENDO VII superfamily nuclease	MP	loc1	aux3_loc1	RSp1137	NotMGE
HI807_RS20095	I		I_FJAT15304.F1_Tomato-Solanaceae_EasternAsia_GCF_013306455.1.genome	5	decay-aux5	IS5 inserted into toxin; the downstream toxin allele could remain functional	Lipids		MP	loc1	aux5_loc1	RSp0629	NotMGE
HI807_RS17645	I		I_FJAT15304.F1_Tomato-Solanaceae_EasternAsia_GCF_013306455.1.genome	6	6a		Lipids		MP	loc1_MGE_conjugalTransferProtein	aux6_loc1_MGE_conjugalTransferProtein	RSp0175	Inconclusive
HI807_RS06050	I		I_FJAT15304.F1_Tomato-Solanaceae_EasternAsia_GCF_013306455.1.genome	10	10		DNA	Polymorphic Nuclease effector (PoNe) domain on C-terminall of FIX-like polymorphic toxin	C	loc3	aux10_loc3	RSc2198	MGE
HI807_RS12300	I		I_FJAT15304.F1_Tomato-Solanaceae_EasternAsia_GCF_013306455.1.genome	13	13		Unknown		C	loc1	aux13_loc1	RSc0885	MGE	Phage
HI807_RS20820	I		I_FJAT15304.F1_Tomato-Solanaceae_EasternAsia_GCF_013306455.1.genome	14	14		Unknown	MIX_III polymorphic toxin with unknown C-terminal toxin	MP	loc1_tssH-tssA	aux14_loc1_tssH-tssA	RSp0749 (T6SS_main)	NotMGE
HI807_RS20930	I		I_FJAT15304.F1_Tomato-Solanaceae_EasternAsia_GCF_013306455.1.genome	15	15		Lipids		MP	loc1_tssM	aux15_loc1_tssM	RSp0763 (T6SS_main)	NotMGE
HI807_RS19720	I		I_FJAT15304.F1_Tomato-Solanaceae_EasternAsia_GCF_013306455.1.genome	16	16		DNA	GHH signature containing HNH/Endo VII superfamily nuclease toxin 2 on PAAR-like DUF4150 polymorphic toxin	MP	loc1	aux16_loc1	RSp0561	MGE	Phage
HI807_RS20855	I		I_FJAT15304.F1_Tomato-Solanaceae_EasternAsia_GCF_013306455.1.genome	20	decay-aux20	istAB inserted into MIX_III toxin			MP	loc1_tssH-tssA	aux20_loc1_tssH-tssA	RSp0749 (T6SS_main)	NotMGE
HI807_RS14800	I		I_FJAT15304.F1_Tomato-Solanaceae_EasternAsia_GCF_013306455.1.genome	21	21		DNA	PoNE on FIX-like polymorphic toxin	C	loc1	aux21_loc1	RSc0422 (ssb)	MGE
HI807_RS20760	I		I_FJAT15304.F1_Tomato-Solanaceae_EasternAsia_GCF_013306455.1.genome	22	22		Unknown	FIX-like polymorphic toxin with unknown C-Terminal	MP	loc1_tssK	aux22_loc1_tssK	RSp0740 (T6SS_main)	NotMGE
HI810_RS19225	I		I_FJAT15340.F1_Tomato-Solanaceae_EasternAsia_GCF_013306415.1.genome	1	1		Lipids		MP	loc1	aux1_loc1	RSp0517	NotMGE
HI810_RS01005	I		I_FJAT15340.F1_Tomato-Solanaceae_EasternAsia_GCF_013306415.1.genome	2	2		Lipids		C	loc1	aux2_loc1	RSc3218	MGE	Phage
HI810_RS22750	I		I_FJAT15340.F1_Tomato-Solanaceae_EasternAsia_GCF_013306415.1.genome	3	3		DNA	PAAR/DUF6531/RHS polymorphic toxin with HNH/ENDO VII superfamily nuclease	MP	loc1	aux3_loc1	RSp1137	NotMGE
HI810_RS20085	I		I_FJAT15340.F1_Tomato-Solanaceae_EasternAsia_GCF_013306415.1.genome	5	decay-aux5	IS5 inserted into toxin; the downstream toxin allele could remain functional	Lipids		MP	loc1	aux5_loc1	RSp0629	NotMGE
HI810_RS17640	I		I_FJAT15340.F1_Tomato-Solanaceae_EasternAsia_GCF_013306415.1.genome	6	6a		Lipids		MP	loc1_MGE_conjugalTransferProtein	aux6_loc1_MGE_conjugalTransferProtein	RSp0175	Inconclusive
HI810_RS06050	I		I_FJAT15340.F1_Tomato-Solanaceae_EasternAsia_GCF_013306415.1.genome	10	10		DNA	Polymorphic Nuclease effector (PoNe) domain on C-terminall of FIX-like polymorphic toxin	C	loc3	aux10_loc3	RSc2198	MGE
HI810_RS12295	I		I_FJAT15340.F1_Tomato-Solanaceae_EasternAsia_GCF_013306415.1.genome	13	13		Unknown		C	loc1	aux13_loc1	RSc0885	MGE	Phage
HI810_RS20810	I		I_FJAT15340.F1_Tomato-Solanaceae_EasternAsia_GCF_013306415.1.genome	14	14		Unknown	MIX_III polymorphic toxin with unknown C-terminal toxin	MP	loc1_tssH-tssA	aux14_loc1_tssH-tssA	RSp0749 (T6SS_main)	NotMGE
HI810_RS20920	I		I_FJAT15340.F1_Tomato-Solanaceae_EasternAsia_GCF_013306415.1.genome	15	15		Lipids		MP	loc1_tssM	aux15_loc1_tssM	RSp0763 (T6SS_main)	NotMGE
HI810_RS19715	I		I_FJAT15340.F1_Tomato-Solanaceae_EasternAsia_GCF_013306415.1.genome	16	16		DNA	GHH signature containing HNH/Endo VII superfamily nuclease toxin 2 on PAAR-like DUF4150 polymorphic toxin	MP	loc1	aux16_loc1	RSp0561	MGE	Phage
HI810_RS20845	I		I_FJAT15340.F1_Tomato-Solanaceae_EasternAsia_GCF_013306415.1.genome	20	decay-aux20	istAB inserted into MIX_III toxin			MP	loc1_tssH-tssA	aux20_loc1_tssH-tssA	RSp0749 (T6SS_main)	NotMGE
HI810_RS14795	I		I_FJAT15340.F1_Tomato-Solanaceae_EasternAsia_GCF_013306415.1.genome	21	21		DNA	PoNE on FIX-like polymorphic toxin	C	loc1	aux21_loc1	RSc0422 (ssb)	MGE
HI810_RS20750	I		I_FJAT15340.F1_Tomato-Solanaceae_EasternAsia_GCF_013306415.1.genome	22	22		Unknown	FIX-like polymorphic toxin with unknown C-Terminal	MP	loc1_tssK	aux22_loc1_tssK	RSp0740 (T6SS_main)	NotMGE
HI813_RS20525	I		I_FJAT15353.F1_Tomato-Solanaceae_EasternAsia_GCF_013306355.1.genome	1	1		Lipids		MP	loc1	aux1_loc1	RSp0517	NotMGE
HI813_RS01560	I		I_FJAT15353.F1_Tomato-Solanaceae_EasternAsia_GCF_013306355.1.genome	2	2		Lipids		C	loc1	aux2_loc1	RSc3218	MGE	Phage
HI813_RS23785	I		I_FJAT15353.F1_Tomato-Solanaceae_EasternAsia_GCF_013306355.1.genome	3	3		DNA	PAAR/DUF6531/RHS polymorphic toxin with HNH/ENDO VII superfamily nuclease	MP	loc1	aux3_loc1	RSp1137	NotMGE
HI813_RS11720	I		I_FJAT15353.F1_Tomato-Solanaceae_EasternAsia_GCF_013306355.1.genome	5	5		Lipids		C	loc3	aux5_loc3	RSc1151 (mutS)	MGE	Phage
HI813_RS21020	I		I_FJAT15353.F1_Tomato-Solanaceae_EasternAsia_GCF_013306355.1.genome	5	5		Lipids		MP	loc1	aux5_loc1	RSp0629	NotMGE
HI813_RS18835	I		I_FJAT15353.F1_Tomato-Solanaceae_EasternAsia_GCF_013306355.1.genome	6	6a		Lipids		MP	loc1_MGE_conjugalTransferProtein	aux6_loc1_MGE_conjugalTransferProtein	RSp0175	Inconclusive
HI813_RS18275	I		I_FJAT15353.F1_Tomato-Solanaceae_EasternAsia_GCF_013306355.1.genome	7	decay-aux7	IS3 inserted into toxin	Lipids		MP	loc3	aux7_loc3	RSp0026	MGE	toprim
HI813_RS13290	I		I_FJAT15353.F1_Tomato-Solanaceae_EasternAsia_GCF_013306355.1.genome	13	13		Unknown		C	loc1	aux13_loc1	RSc0885	MGE	Phage
HI813_RS21780	I		I_FJAT15353.F1_Tomato-Solanaceae_EasternAsia_GCF_013306355.1.genome	14	14		Unknown	MIX_III polymorphic toxin with unknown C-terminal toxin	MP	loc1_tssH-tssA	aux14_loc1_tssH-tssA	RSp0749 (T6SS_main)	NotMGE
HI813_RS21880	I		I_FJAT15353.F1_Tomato-Solanaceae_EasternAsia_GCF_013306355.1.genome	15	15		Lipids		MP	loc1_tssM	aux15_loc1_tssM	RSp0763 (T6SS_main)	NotMGE
HI813_RS21815	I		I_FJAT15353.F1_Tomato-Solanaceae_EasternAsia_GCF_013306355.1.genome	20	20		Unknown	MIX_III polymorphic toxin with unknown C-terminal toxin	MP	loc1_tssH-tssA	aux20_loc1_tssH-tssA	RSp0749 (T6SS_main)	NotMGE
HI813_RS21720	I		I_FJAT15353.F1_Tomato-Solanaceae_EasternAsia_GCF_013306355.1.genome	22	22		Unknown	FIX-like polymorphic toxin with unknown C-Terminal	MP	loc1_tssK	aux22_loc1_tssK	RSp0740 (T6SS_main)	NotMGE
HI816_RS19270	I		I_FJAT442.F1_Tomato-Solanaceae_EasternAsia_GCF_013306295.1.genome	1	decay-aux1	IS110 inserted into toxin; toxin is 2 fragments	Lipids		MP	loc1	aux1_loc1	RSp0517	NotMGE
HI816_RS13035	I		I_FJAT442.F1_Tomato-Solanaceae_EasternAsia_GCF_013306295.1.genome	2	2		Lipids		C	loc1	aux2_loc1	RSc3218	MGE	Phage
HI816_RS22580	I		I_FJAT442.F1_Tomato-Solanaceae_EasternAsia_GCF_013306295.1.genome	3	3		Unknown	No C-Terminal domain	MP	loc1	aux3_loc1	RSp1137	NotMGE
HI816_RS00040	I		I_FJAT442.F1_Tomato-Solanaceae_EasternAsia_GCF_013306295.1.genome	4	decay-aux4	IS110 and IS5-like element IS1421 have inserted just downstream of the truncated PAAR-RHS toxin			C	loc1	aux4_loc1	RSc3430	Inocnclusive
HI816_RS19820	I		I_FJAT442.F1_Tomato-Solanaceae_EasternAsia_GCF_013306295.1.genome	5	5		Lipids		MP	loc1	aux5_loc1	RSp0629	NotMGE
HI816_RS03120	I		I_FJAT442.F1_Tomato-Solanaceae_EasternAsia_GCF_013306295.1.genome	6	6a		Lipids		C	loc4	aux6_loc4	RSc2923	MGE	Phage
HI816_RS17745	I		I_FJAT442.F1_Tomato-Solanaceae_EasternAsia_GCF_013306295.1.genome	6	6a		Lipids		MP	loc1_MGE_conjugalTransferProtein	aux6_loc1_MGE_conjugalTransferProtein	RSp0175	Inconclusive
HI816_RS24645	I		I_FJAT442.F1_Tomato-Solanaceae_EasternAsia_GCF_013306295.1.genome	7	7		Lipids		MP	loc1	aux7_loc1	RSp1594	NotMGE
HI816_RS23535	I		I_FJAT442.F1_Tomato-Solanaceae_EasternAsia_GCF_013306295.1.genome	9	9a		Lipids		MP	loc6	aux9_loc6	RSp1378	Inconclusive
HI816_RS20420	I		I_FJAT442.F1_Tomato-Solanaceae_EasternAsia_GCF_013306295.1.genome	14	decay-aux14	IS5 inserted in toxin			MP	loc1_tssH-tssA	aux14_loc1_tssH-tssA	RSp0749 (T6SS_main)	NotMGE
HI816_RS20520	I		I_FJAT442.F1_Tomato-Solanaceae_EasternAsia_GCF_013306295.1.genome	15	15		Lipids		MP	loc1_tssM	aux15_loc1_tssM	RSp0763 (T6SS_main)	NotMGE
HI816_RS20360	I		I_FJAT442.F1_Tomato-Solanaceae_EasternAsia_GCF_013306295.1.genome	22	22		Unknown	FIX-like polymorphic toxin with unknown C-Terminal	MP	loc1_tssK	aux22_loc1_tssK	RSp0740 (T6SS_main)	NotMGE
HI818_RS19275	I		I_FJAT445.F1_Tomato-Solanaceae_EasternAsia_GCF_013306255.1.genome	1	decay-aux1	IS110 inserted into toxin; toxin is 2 fragments	Lipids		MP	loc1	aux1_loc1	RSp0517	NotMGE
HI818_RS13035	I		I_FJAT445.F1_Tomato-Solanaceae_EasternAsia_GCF_013306255.1.genome	2	2		Lipids		C	loc1	aux2_loc1	RSc3218	MGE	Phage
HI818_RS22590	I		I_FJAT445.F1_Tomato-Solanaceae_EasternAsia_GCF_013306255.1.genome	3	3		Unknown	No C-Terminal domain	MP	loc1	aux3_loc1	RSp1137	NotMGE
HI818_RS00040	I		I_FJAT445.F1_Tomato-Solanaceae_EasternAsia_GCF_013306255.1.genome	4	decay-aux4	IS110 and IS5-like element IS1421 have inserted just downstream of the truncated PAAR-RHS toxin			C	loc1	aux4_loc1	RSc3430	Inocnclusive
HI818_RS19825	I		I_FJAT445.F1_Tomato-Solanaceae_EasternAsia_GCF_013306255.1.genome	5	5		Lipids		MP	loc1	aux5_loc1	RSp0629	NotMGE
HI818_RS03125	I		I_FJAT445.F1_Tomato-Solanaceae_EasternAsia_GCF_013306255.1.genome	6	6a		Lipids		C	loc4	aux6_loc4	RSc2923	MGE	Phage
HI818_RS17750	I		I_FJAT445.F1_Tomato-Solanaceae_EasternAsia_GCF_013306255.1.genome	6	6a		Lipids		MP	loc1_MGE_conjugalTransferProtein	aux6_loc1_MGE_conjugalTransferProtein	RSp0175	Inconclusive
HI818_RS24650	I		I_FJAT445.F1_Tomato-Solanaceae_EasternAsia_GCF_013306255.1.genome	7	7		Lipids		MP	loc1	aux7_loc1	RSp1594	NotMGE
HI818_RS23545	I		I_FJAT445.F1_Tomato-Solanaceae_EasternAsia_GCF_013306255.1.genome	9	9a		Lipids		MP	loc6	aux9_loc6	RSp1378	Inconclusive
HI818_RS20425	I		I_FJAT445.F1_Tomato-Solanaceae_EasternAsia_GCF_013306255.1.genome	14	decay-aux14	IS5 inserted in toxin			MP	loc1_tssH-tssA	aux14_loc1_tssH-tssA	RSp0749 (T6SS_main)	NotMGE
HI818_RS20525	I		I_FJAT445.F1_Tomato-Solanaceae_EasternAsia_GCF_013306255.1.genome	15	15		Lipids		MP	loc1_tssM	aux15_loc1_tssM	RSp0763 (T6SS_main)	NotMGE
HI818_RS20365	I		I_FJAT445.F1_Tomato-Solanaceae_EasternAsia_GCF_013306255.1.genome	22	22		Unknown	FIX-like polymorphic toxin with unknown C-Terminal	MP	loc1_tssK	aux22_loc1_tssK	RSp0740 (T6SS_main)	NotMGE
HI820_RS20905	I		I_FJAT448.F1_Tomato-Solanaceae_EasternAsia_GCF_013306205.1.genome	1	decay-aux1	IS110 inserted into toxin; toxin is 3 fragments; IS5 inserted into PAAR	Lipids		MP	loc1	aux1_loc1	RSp0517	NotMGE
HI820_RS17215	I		I_FJAT448.F1_Tomato-Solanaceae_EasternAsia_GCF_013306205.1.genome	2	decay-aux2	vgr absent; toxin absent	Lipids		C	loc2_orphan	aux2_loc2_orphan	RSc0283	NotMGE
HI820_RS14350	I		I_FJAT448.F1_Tomato-Solanaceae_EasternAsia_GCF_013306205.1.genome	2	decay-aux2	pseudogenized vgr	Lipids		C	loc6	aux2_loc6	RSc0885	MGE	Phage
HI820_RS24880	I		I_FJAT448.F1_Tomato-Solanaceae_EasternAsia_GCF_013306205.1.genome	3	3		DNA	PAAR/DUF6531/RHS polymorphic toxin with HNH/ENDO VII superfamily nuclease	MP	loc1	aux3_loc1	RSp1137	NotMGE
HI820_RS11905	I		I_FJAT448.F1_Tomato-Solanaceae_EasternAsia_GCF_013306205.1.genome	5	5		Lipids		C	loc3	aux5_loc3	RSc1151 (mutS)	MGE	Phage
HI820_RS22205	I		I_FJAT448.F1_Tomato-Solanaceae_EasternAsia_GCF_013306205.1.genome	5	5		Lipids		MP	loc1	aux5_loc1	RSp0629	NotMGE
HI820_RS19340	I		I_FJAT448.F1_Tomato-Solanaceae_EasternAsia_GCF_013306205.1.genome	6	6a		Lipids		MP	loc1_MGE_conjugalTransferProtein	aux6_loc1_MGE_conjugalTransferProtein	RSp0175	Inconclusive
HI820_RS07485	I		I_FJAT448.F1_Tomato-Solanaceae_EasternAsia_GCF_013306205.1.genome	7	decay-aux7	IS5 inserted into immunity	Lipids		C	loc5	aux7_loc5	RSc1943	MGE	Phage
HI820_RS18800	I		I_FJAT448.F1_Tomato-Solanaceae_EasternAsia_GCF_013306205.1.genome	7	7		Lipids		MP	loc3	aux7_loc3	RSp0026	MGE	toprim
HI820_RS26490	I		I_FJAT448.F1_Tomato-Solanaceae_EasternAsia_GCF_013306205.1.genome	7	decay-aux7	Vgr truncated	Lipids		MP	loc1	aux7_loc1	RSp1594	NotMGE
HI820_RS13745	I		I_FJAT448.F1_Tomato-Solanaceae_EasternAsia_GCF_013306205.1.genome	13	13		Unknown		C	loc1	aux13_loc1	RSc0885	MGE	Phage
HI820_RS23995	I		I_FJAT448.F1_Tomato-Solanaceae_EasternAsia_GCF_013306205.1.genome	14	decay-aux14	IS5 inserted into toxin; a pair of IS5 Tns flipped the putative immunity gene around			MP	loc1_tssH-tssA	aux14_loc1_tssH-tssA	RSp0749 (T6SS_main)	NotMGE
HI820_RS23880	I		I_FJAT448.F1_Tomato-Solanaceae_EasternAsia_GCF_013306205.1.genome	15	15		Lipids		MP	loc1_tssM	aux15_loc1_tssM	RSp0763 (T6SS_main)	NotMGE
HI820_RS21400	I		I_FJAT448.F1_Tomato-Solanaceae_EasternAsia_GCF_013306205.1.genome	16	16		DNA	GHH signature containing HNH/Endo VII superfamily nuclease toxin 2 on PAAR-like DUF4150 polymorphic toxin	MP	loc1	aux16_loc1	RSp0561	MGE	Phage
HI820_RS24055	I		I_FJAT448.F1_Tomato-Solanaceae_EasternAsia_GCF_013306205.1.genome	23	23		Unknown	FIX-like polymorphic toxin with unknown C-Terminal	MP	loc1_tssK	aux23_loc1_tssK	RSp0740 (T6SS_main)	NotMGE
HI822_RS20905	I		I_FJAT454.F1_Tomato-Solanaceae_EasternAsia_GCF_013306095.1.genome	1	decay-aux1	IS110 inserted into toxin; toxin is 3 fragments; IS5 inserted into PAAR	Lipids		MP	loc1	aux1_loc1	RSp0517	NotMGE
HI822_RS17215	I		I_FJAT454.F1_Tomato-Solanaceae_EasternAsia_GCF_013306095.1.genome	2	decay-aux2	vgr absent; toxin absent	Lipids		C	loc2_orphan	aux2_loc2_orphan	RSc0283	NotMGE
HI822_RS14350	I		I_FJAT454.F1_Tomato-Solanaceae_EasternAsia_GCF_013306095.1.genome	2	decay-aux2	pseudogenized vgr	Lipids		C	loc6	aux2_loc6	RSc0885	MGE	Phage
HI822_RS24875	I		I_FJAT454.F1_Tomato-Solanaceae_EasternAsia_GCF_013306095.1.genome	3	3		DNA	PAAR/DUF6531/RHS polymorphic toxin with HNH/ENDO VII superfamily nuclease	MP	loc1	aux3_loc1	RSp1137	NotMGE
HI822_RS11905	I		I_FJAT454.F1_Tomato-Solanaceae_EasternAsia_GCF_013306095.1.genome	5	5		Lipids		C	loc3	aux5_loc3	RSc1151 (mutS)	MGE	Phage
HI822_RS22200	I		I_FJAT454.F1_Tomato-Solanaceae_EasternAsia_GCF_013306095.1.genome	5	5		Lipids		MP	loc1	aux5_loc1	RSp0629	NotMGE
HI822_RS19340	I		I_FJAT454.F1_Tomato-Solanaceae_EasternAsia_GCF_013306095.1.genome	6	6a		Lipids		MP	loc1_MGE_conjugalTransferProtein	aux6_loc1_MGE_conjugalTransferProtein	RSp0175	Inconclusive
HI822_RS07485	I		I_FJAT454.F1_Tomato-Solanaceae_EasternAsia_GCF_013306095.1.genome	7	decay-aux7	IS5 inserted into immunity	Lipids		C	loc5	aux7_loc5	RSc1943	MGE	Phage
HI822_RS18800	I		I_FJAT454.F1_Tomato-Solanaceae_EasternAsia_GCF_013306095.1.genome	7	7		Lipids		MP	loc3	aux7_loc3	RSp0026	MGE	toprim
HI822_RS26485	I		I_FJAT454.F1_Tomato-Solanaceae_EasternAsia_GCF_013306095.1.genome	7	decay-aux7	Vgr truncated	Lipids		MP	loc1	aux7_loc1	RSp1594	NotMGE
HI822_RS13745	I		I_FJAT454.F1_Tomato-Solanaceae_EasternAsia_GCF_013306095.1.genome	13	13		Unknown		C	loc1	aux13_loc1	RSc0885	MGE	Phage
HI822_RS23990	I		I_FJAT454.F1_Tomato-Solanaceae_EasternAsia_GCF_013306095.1.genome	14	decay-aux14	IS5 inserted into toxin; a pair of IS5 Tns flipped the putative immunity gene around			MP	loc1_tssH-tssA	aux14_loc1_tssH-tssA	RSp0749 (T6SS_main)	NotMGE
HI822_RS23875	I		I_FJAT454.F1_Tomato-Solanaceae_EasternAsia_GCF_013306095.1.genome	15	15		Lipids		MP	loc1_tssM	aux15_loc1_tssM	RSp0763 (T6SS_main)	NotMGE
HI822_RS21395	I		I_FJAT454.F1_Tomato-Solanaceae_EasternAsia_GCF_013306095.1.genome	16	16		DNA	GHH signature containing HNH/Endo VII superfamily nuclease toxin 2 on PAAR-like DUF4150 polymorphic toxin	MP	loc1	aux16_loc1	RSp0561	MGE	Phage
HI822_RS24050	I		I_FJAT454.F1_Tomato-Solanaceae_EasternAsia_GCF_013306095.1.genome	23	23		Unknown	FIX-like polymorphic toxin with unknown C-Terminal	MP	loc1_tssK	aux23_loc1_tssK	RSp0740 (T6SS_main)	NotMGE
BC427_RS18635	I		I_FJAT-91_Tomato-Solanaceae_Asia_GCF_002155245.1.genome	1	decay-aux1	IS110 inserted into toxin; toxin is 3 fragments	Lipids		MP	loc1	aux1_loc1	RSp0517	NotMGE
BC427_RS01385	I		I_FJAT-91_Tomato-Solanaceae_Asia_GCF_002155245.1.genome	2	decay-aux2	IS5 inserted into toxin; ~200 gene insertion between toxin and immunity (BC427_RS01160)	Lipids		C	loc2	aux2_loc2	RSc0283	NotMGE
BC427_RS04305	I		I_FJAT-91_Tomato-Solanaceae_Asia_GCF_002155245.1.genome	2	2		Lipids		C	loc1	aux2_loc1	RSc3218	MGE	Phage
BC427_RS23300	I		I_FJAT-91_Tomato-Solanaceae_Asia_GCF_002155245.1.genome	3	3		DNA	PAAR/DUF6531/RHS polymorphic toxin with HNH/ENDO VII superfamily nuclease	MP	loc1	aux3_loc1	RSp1137	NotMGE
BC427_RS26055	I		I_FJAT-91_Tomato-Solanaceae_Asia_GCF_002155245.1.genome	5	5		Lipids		MP	loc1	aux5_loc1	RSp0629	NotMGE
BC427_RS20210	I		I_FJAT-91_Tomato-Solanaceae_Asia_GCF_002155245.1.genome	6	6a		Lipids		MP	loc1_MGE_conjugalTransferProtein	aux6_loc1_MGE_conjugalTransferProtein	RSp0175	Inconclusive
BC427_RS21200	I		I_FJAT-91_Tomato-Solanaceae_Asia_GCF_002155245.1.genome	7	decay-aux7	IS5 inserted into vgr	Lipids		MP	loc1	aux7_loc1	RSp1594	NotMGE
BC427_RS18025	I		I_FJAT-91_Tomato-Solanaceae_Asia_GCF_002155245.1.genome	9	9b		Lipids		C	loc4	aux9_loc4	RSc3420	MGE
BC427_RS04860	I		I_FJAT-91_Tomato-Solanaceae_Asia_GCF_002155245.1.genome	13	13		Unknown		C	loc1	aux13_loc1	RSc0885	MGE	Phage
BC427_RS25430	I		I_FJAT-91_Tomato-Solanaceae_Asia_GCF_002155245.1.genome	14	decay-aux14	IS5 in toxin			MP	loc1_tssH-tssA	aux14_loc1_tssH-tssA	RSp0749 (T6SS_main)	NotMGE
BC427_RS25325	I		I_FJAT-91_Tomato-Solanaceae_Asia_GCF_002155245.1.genome	15	15	IS5-like element IS1405 has inserted into cluster, but it is not clear that any genes are lost	Lipids		MP	loc1_tssM	aux15_loc1_tssM	RSp0763 (T6SS_main)	NotMGE
BC427_RS25490	I		I_FJAT-91_Tomato-Solanaceae_Asia_GCF_002155245.1.genome	22	22		Unknown	FIX-like polymorphic toxin with unknown C-Terminal	MP	loc1_tssK	aux22_loc1_tssK	RSp0740 (T6SS_main)	NotMGE
RS_RS18150	I		I_GMI1000_Tomato-Solanaceae_SouthAmerica_GCF_000009125.1.genome	1	decay-aux1	vgr missing; IS5 inserted into immunity	Lipids		MP	loc4_orphan	aux1_loc4_orphan	RSp0208	Inconclusive
RS_RS19650	I		I_GMI1000_Tomato-Solanaceae_SouthAmerica_GCF_000009125.1.genome	1	1		Lipids		MP	loc1	aux1_loc1	RSp0517	NotMGE
RS_RS16130	I		I_GMI1000_Tomato-Solanaceae_SouthAmerica_GCF_000009125.1.genome	2	decay-aux2	IS5 inserted into Vgr	Lipids		C	loc1	aux2_loc1	RSc3218	MGE	Phage
RS_RS22615	I		I_GMI1000_Tomato-Solanaceae_SouthAmerica_GCF_000009125.1.genome	3	3		Unknown	No C-Terminal domain	MP	loc1	aux3_loc1	RSp1137	NotMGE
RS_RS17160	I		I_GMI1000_Tomato-Solanaceae_SouthAmerica_GCF_000009125.1.genome	4	4	IS5-like element ISRso9 has inserted into the cluster, but no genes look disrupted	ATP/ppApp	similar to Pseudomonas aeruginosa (p)ppApp synthetase toxin Tas1, a type VI secretion exported toxin that pyrophosphorylates adenosine nucleotides to produce (p)ppApp	C	loc1	aux4_loc1	RSc3430	Inocnclusive
RS_RS20130	I		I_GMI1000_Tomato-Solanaceae_SouthAmerica_GCF_000009125.1.genome	5	5		Lipids		MP	loc1	aux5_loc1	RSp0629	NotMGE
RS_RS17985	I		I_GMI1000_Tomato-Solanaceae_SouthAmerica_GCF_000009125.1.genome	6	6a		Lipids		MP	loc1_MGE_conjugalTransferProtein	aux6_loc1_MGE_conjugalTransferProtein	RSp0175	Inconclusive
RS_RS04750	I		I_GMI1000_Tomato-Solanaceae_SouthAmerica_GCF_000009125.1.genome	7	7		Lipids		C	loc2	aux7_loc2	RSc0952	MGE	toprim
RS_RS09785	I		I_GMI1000_Tomato-Solanaceae_SouthAmerica_GCF_000009125.1.genome	7	7		Lipids		C	loc5	aux7_loc5	RSc1943	MGE	Phage
RS_RS17640	I		I_GMI1000_Tomato-Solanaceae_SouthAmerica_GCF_000009125.1.genome	7	7		Lipids		MP	loc6	aux7_loc6	RSp0103	NotMGE
RS_RS20705	I		I_GMI1000_Tomato-Solanaceae_SouthAmerica_GCF_000009125.1.genome	14	14		Unknown	MIX_III polymorphic toxin with unknown C-terminal toxin	MP	loc1_tssH-tssA	aux14_loc1_tssH-tssA	RSp0749 (T6SS_main)	NotMGE
RS_RS20795	I		I_GMI1000_Tomato-Solanaceae_SouthAmerica_GCF_000009125.1.genome	15	15		Lipids		MP	loc1_tssM	aux15_loc1_tssM	RSp0763 (T6SS_main)	NotMGE
RS_RS20730	I		I_GMI1000_Tomato-Solanaceae_SouthAmerica_GCF_000009125.1.genome	20	20		Unknown	MIX_III polymorphic toxin with unknown C-terminal toxin	MP	loc1_tssH-tssA	aux20_loc1_tssH-tssA	RSp0749 (T6SS_main)	NotMGE
RS_RS20645	I		I_GMI1000_Tomato-Solanaceae_SouthAmerica_GCF_000009125.1.genome	22	decay-aux22	toxin in 2 fragments			MP	loc1_tssK	aux22_loc1_tssK	RSp0740 (T6SS_main)	NotMGE
CFM90_RS21965	I		I_HA4-1_Peanut-Fabaceae_EasternAsia_GCF_003999715.1.genome	1	decay-aux1	vgr missing; IS110 inserted into toxin; 3 copies of IS5 inserted into immunity	Lipids		MP	loc4_orphan	aux1_loc4_orphan	RSp0208	Inconclusive
CFM90_RS20445	I		I_HA4-1_Peanut-Fabaceae_EasternAsia_GCF_003999715.1.genome	1	1		Lipids		MP	loc1	aux1_loc1	RSp0517	NotMGE
CFM90_RS14715	I		I_HA4-1_Peanut-Fabaceae_EasternAsia_GCF_003999715.1.genome	2	decay-aux2	IS5 inserted into toxin	Lipids		C	loc2	aux2_loc2	RSc0283	NotMGE
CFM90_RS11565	I		I_HA4-1_Peanut-Fabaceae_EasternAsia_GCF_003999715.1.genome	2	2		Lipids		C	loc1	aux2_loc1	RSc3218	MGE	Phage
CFM90_RS25200	I		I_HA4-1_Peanut-Fabaceae_EasternAsia_GCF_003999715.1.genome	3	3		Unknown	~125 AA C-terminal domain	MP	loc1	aux3_loc1	RSp1137	NotMGE
CFM90_RS09215	I		I_HA4-1_Peanut-Fabaceae_EasternAsia_GCF_003999715.1.genome	5	5		Lipids		C	loc3	aux5_loc3	RSc1151 (mutS)	MGE	Phage
CFM90_RS19915	I		I_HA4-1_Peanut-Fabaceae_EasternAsia_GCF_003999715.1.genome	5	decay-aux5	toxin pseudogenized	Lipids		MP	loc1	aux5_loc1	RSp0629	NotMGE
CFM90_RS22160	I		I_HA4-1_Peanut-Fabaceae_EasternAsia_GCF_003999715.1.genome	6	6a		Lipids		MP	loc1_MGE_conjugalTransferProtein	aux6_loc1_MGE_conjugalTransferProtein	RSp0175	Inconclusive
CFM90_RS26655	I		I_HA4-1_Peanut-Fabaceae_EasternAsia_GCF_003999715.1.genome	6	6a		Lipids		aP	loc3	aux6_loc3		MGE	conjugative Plasmid
CFM90_RS21795	I		I_HA4-1_Peanut-Fabaceae_EasternAsia_GCF_003999715.1.genome	7	7		Lipids		MP	loc7	aux7_loc7	RSp0233	NotMGE
CFM90_RS23185	I		I_HA4-1_Peanut-Fabaceae_EasternAsia_GCF_003999715.1.genome	7	7		Lipids		MP	loc1	aux7_loc1	RSp1594	NotMGE
CFM90_RS10920	I		I_HA4-1_Peanut-Fabaceae_EasternAsia_GCF_003999715.1.genome	13	13		Unknown		C	loc1	aux13_loc1	RSc0885	MGE	Phage
CFM90_RS19320	I		I_HA4-1_Peanut-Fabaceae_EasternAsia_GCF_003999715.1.genome	14	14		Unknown	MIX_III polymorphic toxin with unknown C-terminal toxin	MP	loc1_tssH-tssA	aux14_loc1_tssH-tssA	RSp0749 (T6SS_main)	NotMGE
CFM90_RS19230	I		I_HA4-1_Peanut-Fabaceae_EasternAsia_GCF_003999715.1.genome	15	15		Lipids		MP	loc1_tssM	aux15_loc1_tssM	RSp0763 (T6SS_main)	NotMGE
CFM90_RS19380	I		I_HA4-1_Peanut-Fabaceae_EasternAsia_GCF_003999715.1.genome	22	22		Unknown	FIX-like polymorphic toxin with unknown C-Terminal	MP	loc1_tssK	aux22_loc1_tssK	RSp0740 (T6SS_main)	NotMGE
LBM341_RS22375	I		I_KACC10709_Potato-Solanaceae_EasternAsia_GCF_001708525.1.genome	1	decay-aux1	orphan Vgr remains; seems to be linked to the orphan toxin/immunity that have recombined into a novel location (LBM341_RS22050)	Lipids		MP	loc1	aux1_loc1	RSp0517	NotMGE
LBM341_RS19510	I		I_KACC10709_Potato-Solanaceae_EasternAsia_GCF_001708525.1.genome	1	decay-aux1	vgr absent; immunity truncated	Lipids		MP	loc5_orphan	aux1_loc5_orphan	RSp1590	Inconclusive
LBM341_RS00345	I		I_KACC10709_Potato-Solanaceae_EasternAsia_GCF_001708525.1.genome	2	2		Lipids		C	loc2	aux2_loc2	RSc0283	NotMGE
LBM341_RS17820	I		I_KACC10709_Potato-Solanaceae_EasternAsia_GCF_001708525.1.genome	3	3		DNA	PAAR/DUF6531/RHS polymorphic toxin with HNH/ENDO VII superfamily nuclease	MP	loc1	aux3_loc1	RSp1137	NotMGE
LBM341_RS19695	I		I_KACC10709_Potato-Solanaceae_EasternAsia_GCF_001708525.1.genome	7	7		Lipids		MP	loc1	aux7_loc1	RSp1594	NotMGE
LBM341_RS16840	I		I_KACC10709_Potato-Solanaceae_EasternAsia_GCF_001708525.1.genome	14	decay-aux14	IS5 inserted in toxin			MP	loc1_tssH-tssA	aux14_loc1_tssH-tssA	RSp0749 (T6SS_main)	NotMGE
LBM341_RS16730	I		I_KACC10709_Potato-Solanaceae_EasternAsia_GCF_001708525.1.genome	15	15		Lipids		MP	loc1_tssM	aux15_loc1_tssM	RSp0763 (T6SS_main)	NotMGE
LBM341_RS16900	I		I_KACC10709_Potato-Solanaceae_EasternAsia_GCF_001708525.1.genome	22	22		Unknown	FIX-like polymorphic toxin with unknown C-Terminal	MP	loc1_tssK	aux22_loc1_tssK	RSp0740 (T6SS_main)	NotMGE
MAFF211471_RS24620	I		I_MAFF211471_Ginger-Zingiberaceae_EasternAsia_GCF_015097935.1.genome	1	decay-aux1	IS110 inserted into toxin; toxin is 3 fragments	Lipids		MP	loc1	aux1_loc1	RSp0517	NotMGE
MAFF211471_RS17215	I		I_MAFF211471_Ginger-Zingiberaceae_EasternAsia_GCF_015097935.1.genome	2	decay-aux2	vgr absent; toxin absent	Lipids		C	loc2_orphan	aux2_loc2_orphan	RSc0283	NotMGE
MAFF211471_RS13885	I		I_MAFF211471_Ginger-Zingiberaceae_EasternAsia_GCF_015097935.1.genome	2	2		Lipids		C	loc1	aux2_loc1	RSc3218	MGE	Phage
MAFF211471_RS21345	I		I_MAFF211471_Ginger-Zingiberaceae_EasternAsia_GCF_015097935.1.genome	3	3		DNA	PAAR/DUF6531/RHS polymorphic toxin with HNH/ENDO VII superfamily nuclease	MP	loc1	aux3_loc1	RSp1137	NotMGE
MAFF211471_RS00040	I		I_MAFF211471_Ginger-Zingiberaceae_EasternAsia_GCF_015097935.1.genome	4	4		ATP/ppApp	similar to Pseudomonas aeruginosa (p)ppApp synthetase toxin Tas1, a type VI secretion exported toxin that pyrophosphorylates adenosine nucleotides to produce (p)ppApp	C	loc1	aux4_loc1	RSc3430	Inocnclusive
MAFF211471_RS24120	I		I_MAFF211471_Ginger-Zingiberaceae_EasternAsia_GCF_015097935.1.genome	5	5		Lipids		MP	loc1	aux5_loc1	RSp0629	NotMGE
MAFF211471_RS19130	I		I_MAFF211471_Ginger-Zingiberaceae_EasternAsia_GCF_015097935.1.genome	6	6a		Lipids		MP	loc1_MGE_conjugalTransferProtein	aux6_loc1_MGE_conjugalTransferProtein	RSp0175	Inconclusive
MAFF211471_RS26190	I		I_MAFF211471_Ginger-Zingiberaceae_EasternAsia_GCF_015097935.1.genome	7	decay-aux7	IS5 inserted into toxin; IS5 inserted into vgr	Lipids		MP	loc1	aux7_loc1	RSp1594	NotMGE
MAFF211471_RS23480	I		I_MAFF211471_Ginger-Zingiberaceae_EasternAsia_GCF_015097935.1.genome	14	decay-aux14	IS5 inserted in toxin			MP	loc1_tssH-tssA	aux14_loc1_tssH-tssA	RSp0749 (T6SS_main)	NotMGE
MAFF211471_RS23370	I		I_MAFF211471_Ginger-Zingiberaceae_EasternAsia_GCF_015097935.1.genome	15	15		Lipids		MP	loc1_tssM	aux15_loc1_tssM	RSp0763 (T6SS_main)	NotMGE
MAFF211471_RS03025	I		I_MAFF211471_Ginger-Zingiberaceae_EasternAsia_GCF_015097935.1.genome	17	17		Unknown	No domains	C	loc5	aux17_loc5	RSc2925 (sspB)	MGE
MAFF211471_RS23540	I		I_MAFF211471_Ginger-Zingiberaceae_EasternAsia_GCF_015097935.1.genome	22	decay-aux22	IS5 inserted into toxin			MP	loc1_tssK	aux22_loc1_tssK	RSp0740 (T6SS_main)	NotMGE
JL095_RS24610	I		I_MAFF211472_Ginger-Zingiberaceae_EasternAsia_GCF_015698345.1.genome	1	decay-aux1	IS110 inserted into toxin; toxin is 3 fragments	Lipids		MP	loc1	aux1_loc1	RSp0517	NotMGE
JL095_RS17205	I		I_MAFF211472_Ginger-Zingiberaceae_EasternAsia_GCF_015698345.1.genome	2	decay-aux2	vgr absent; toxin absent	Lipids		C	loc2_orphan	aux2_loc2_orphan	RSc0283	NotMGE
JL095_RS13880	I		I_MAFF211472_Ginger-Zingiberaceae_EasternAsia_GCF_015698345.1.genome	2	2		Lipids		C	loc1	aux2_loc1	RSc3218	MGE	Phage
JL095_RS21335	I		I_MAFF211472_Ginger-Zingiberaceae_EasternAsia_GCF_015698345.1.genome	3	3		DNA	PAAR/DUF6531/RHS polymorphic toxin with HNH/ENDO VII superfamily nuclease	MP	loc1	aux3_loc1	RSp1137	NotMGE
JL095_RS00040	I		I_MAFF211472_Ginger-Zingiberaceae_EasternAsia_GCF_015698345.1.genome	4	4		ATP/ppApp	similar to Pseudomonas aeruginosa (p)ppApp synthetase toxin Tas1, a type VI secretion exported toxin that pyrophosphorylates adenosine nucleotides to produce (p)ppApp	C	loc1	aux4_loc1	RSc3430	Inocnclusive
JL095_RS24110	I		I_MAFF211472_Ginger-Zingiberaceae_EasternAsia_GCF_015698345.1.genome	5	5		Lipids		MP	loc1	aux5_loc1	RSp0629	NotMGE
JL095_RS19120	I		I_MAFF211472_Ginger-Zingiberaceae_EasternAsia_GCF_015698345.1.genome	6	6a		Lipids		MP	loc1_MGE_conjugalTransferProtein	aux6_loc1_MGE_conjugalTransferProtein	RSp0175	Inconclusive
JL095_RS26180	I		I_MAFF211472_Ginger-Zingiberaceae_EasternAsia_GCF_015698345.1.genome	7	decay-aux7	IS5 inserted into toxin; IS5 inserted into vgr	Lipids		MP	loc1	aux7_loc1	RSp1594	NotMGE
JL095_RS23470	I		I_MAFF211472_Ginger-Zingiberaceae_EasternAsia_GCF_015698345.1.genome	14	decay-aux14	IS5 inserted in toxin			MP	loc1_tssH-tssA	aux14_loc1_tssH-tssA	RSp0749 (T6SS_main)	NotMGE
JL095_RS23360	I		I_MAFF211472_Ginger-Zingiberaceae_EasternAsia_GCF_015698345.1.genome	15	15		Lipids		MP	loc1_tssM	aux15_loc1_tssM	RSp0763 (T6SS_main)	NotMGE
JL095_RS03025	I		I_MAFF211472_Ginger-Zingiberaceae_EasternAsia_GCF_015698345.1.genome	17	17		Unknown	No domains	C	loc5	aux17_loc5	RSc2925 (sspB)	MGE
JL095_RS23530	I		I_MAFF211472_Ginger-Zingiberaceae_EasternAsia_GCF_015698345.1.genome	22	decay-aux22	IS5 inserted into toxin			MP	loc1_tssK	aux22_loc1_tssK	RSp0740 (T6SS_main)	NotMGE
JL097_RS23615	I		I_MAFF211479_Ginger-Zingiberaceae_EasternAsia_GCF_015698365.1.genome	1	1		Lipids		MP	loc1	aux1_loc1	RSp0517	NotMGE
JL097_RS18965	I		I_MAFF211479_Ginger-Zingiberaceae_EasternAsia_GCF_015698365.1.genome	2	2		Lipids		MP	loc3	aux2_loc3	RSp1416	NotMGE
JL097_RS20420	I		I_MAFF211479_Ginger-Zingiberaceae_EasternAsia_GCF_015698365.1.genome	3	3		DNA	PAAR/DUF6531/RHS polymorphic toxin with HNH/ENDO VII superfamily nuclease	MP	loc1	aux3_loc1	RSp1137	NotMGE
JL097_RS05570	I		I_MAFF211479_Ginger-Zingiberaceae_EasternAsia_GCF_015698365.1.genome	5	5		Lipids		C	loc4	aux5_loc4	RSc2429	MGE	Phage
JL097_RS23120	I		I_MAFF211479_Ginger-Zingiberaceae_EasternAsia_GCF_015698365.1.genome	5	5		Lipids		MP	loc1	aux5_loc1	RSp0629	NotMGE
JL097_RS18400	I		I_MAFF211479_Ginger-Zingiberaceae_EasternAsia_GCF_015698365.1.genome	6	6a		Lipids		MP	loc1_MGE_conjugalTransferProtein	aux6_loc1_MGE_conjugalTransferProtein	RSp0175	Inconclusive
JL097_RS22445	I		I_MAFF211479_Ginger-Zingiberaceae_EasternAsia_GCF_015698365.1.genome	15	decay-aux15	vgr pseudogene	Lipids		MP	loc1_tssM	aux15_loc1_tssM	RSp0763 (T6SS_main)	NotMGE
JL097_RS22520	I		I_MAFF211479_Ginger-Zingiberaceae_EasternAsia_GCF_015698365.1.genome	20	20		Unknown	MIX_III polymorphic toxin with unknown C-terminal toxin	MP	loc1_tssH-tssA	aux20_loc1_tssH-tssA	RSp0749 (T6SS_main)	NotMGE
JL097_RS22580	I		I_MAFF211479_Ginger-Zingiberaceae_EasternAsia_GCF_015698365.1.genome	22	22		Unknown	FIX-like polymorphic toxin with unknown C-Terminal	MP	loc1_tssK	aux22_loc1_tssK	RSp0740 (T6SS_main)	NotMGE
JK147_RS22810	I		I_MAFF211491_CassumunarGinger-Zingiberaceae_EasternAsia_GCF_015098255.1.genome	1	1		Lipids		MP	loc1	aux1_loc1	RSp0517	NotMGE
JK147_RS24365	I		I_MAFF211491_CassumunarGinger-Zingiberaceae_EasternAsia_GCF_015098255.1.genome	2	2		Lipids		MP	loc3	aux2_loc3	RSp1416	NotMGE
JK147_RS19805	I		I_MAFF211491_CassumunarGinger-Zingiberaceae_EasternAsia_GCF_015098255.1.genome	3	3		DNA	PAAR/DUF6531/RHS polymorphic toxin with HNH/ENDO VII superfamily nuclease	MP	loc1	aux3_loc1	RSp1137	NotMGE
JK147_RS22295	I		I_MAFF211491_CassumunarGinger-Zingiberaceae_EasternAsia_GCF_015098255.1.genome	5	5		Lipids		MP	loc1	aux5_loc1	RSp0629	NotMGE
JK147_RS17615	I		I_MAFF211491_CassumunarGinger-Zingiberaceae_EasternAsia_GCF_015098255.1.genome	6	6a		Lipids		MP	loc1_MGE_conjugalTransferProtein	aux6_loc1_MGE_conjugalTransferProtein	RSp0175	Inconclusive
JK147_RS21615	I		I_MAFF211491_CassumunarGinger-Zingiberaceae_EasternAsia_GCF_015098255.1.genome	15	decay-aux15	vgr pseudogene; IS3 family transposase inserted into immunity	Lipids		MP	loc1_tssM	aux15_loc1_tssM	RSp0763 (T6SS_main)	NotMGE
JK147_RS21690	I		I_MAFF211491_CassumunarGinger-Zingiberaceae_EasternAsia_GCF_015098255.1.genome	20	20		Unknown	MIX_III polymorphic toxin with unknown C-terminal toxin	MP	loc1_tssH-tssA	aux20_loc1_tssH-tssA	RSp0749 (T6SS_main)	NotMGE
JK147_RS21750	I		I_MAFF211491_CassumunarGinger-Zingiberaceae_EasternAsia_GCF_015098255.1.genome	22	22		Unknown	FIX-like polymorphic toxin with unknown C-Terminal	MP	loc1_tssK	aux22_loc1_tssK	RSp0740 (T6SS_main)	NotMGE
JK148_RS23910	I		I_MAFF241648_Ginger-Zingiberaceae__GCF_015098755.1.genome	1	1		Lipids		MP	loc1	aux1_loc1	RSp0517	NotMGE
JK148_RS19375	I		I_MAFF241648_Ginger-Zingiberaceae__GCF_015098755.1.genome	2	2		Lipids		MP	loc3	aux2_loc3	RSp1416	NotMGE
JK148_RS20825	I		I_MAFF241648_Ginger-Zingiberaceae__GCF_015098755.1.genome	3	3		DNA	PAAR/DUF6531/RHS polymorphic toxin with HNH/ENDO VII superfamily nuclease	MP	loc1	aux3_loc1	RSp1137	NotMGE
JK148_RS23395	I		I_MAFF241648_Ginger-Zingiberaceae__GCF_015098755.1.genome	5	5		Lipids		MP	loc1	aux5_loc1	RSp0629	NotMGE
JK148_RS18465	I		I_MAFF241648_Ginger-Zingiberaceae__GCF_015098755.1.genome	6	6a		Lipids		MP	loc1_MGE_conjugalTransferProtein	aux6_loc1_MGE_conjugalTransferProtein	RSp0175	Inconclusive
JK148_RS22715	I		I_MAFF241648_Ginger-Zingiberaceae__GCF_015098755.1.genome	15	decay-aux15	vgr pseudogene	Lipids		MP	loc1_tssM	aux15_loc1_tssM	RSp0763 (T6SS_main)	NotMGE
JK148_RS22790	I		I_MAFF241648_Ginger-Zingiberaceae__GCF_015098755.1.genome	20	20		Unknown	MIX_III polymorphic toxin with unknown C-terminal toxin	MP	loc1_tssH-tssA	aux20_loc1_tssH-tssA	RSp0749 (T6SS_main)	NotMGE
JK148_RS22850	I		I_MAFF241648_Ginger-Zingiberaceae__GCF_015098755.1.genome	22	22		Unknown	FIX-like polymorphic toxin with unknown C-Terminal	MP	loc1_tssK	aux22_loc1_tssK	RSp0740 (T6SS_main)	NotMGE
JK146_RS20080	I		I_MAFF301560_BirdOfParadise-Strelitziaceae_EasternAsia_GCF_015098475.1.genome	1	1		Lipids		MP	loc1	aux1_loc1	RSp0517	NotMGE
JK146_RS23070	I		I_MAFF301560_BirdOfParadise-Strelitziaceae_EasternAsia_GCF_015098475.1.genome	3	3		DNA	PAAR/DUF6531/RHS polymorphic toxin with HNH/ENDO VII superfamily nuclease	MP	loc1	aux3_loc1	RSp1137	NotMGE
JK146_RS00060	I		I_MAFF301560_BirdOfParadise-Strelitziaceae_EasternAsia_GCF_015098475.1.genome	4	4		Actin	VIP2; A family of actin-ADP-ribosylating toxin (150 AA C-terminal domain on PAAR-RHS protein)	C	loc1	aux4_loc1	RSc3430	Inocnclusive
JK146_RS05305	I		I_MAFF301560_BirdOfParadise-Strelitziaceae_EasternAsia_GCF_015098475.1.genome	5	5		Lipids		C	loc4	aux5_loc4	RSc2429	MGE	Phage
JK146_RS20470	I		I_MAFF301560_BirdOfParadise-Strelitziaceae_EasternAsia_GCF_015098475.1.genome	5	5		Lipids		MP	loc1	aux5_loc1	RSp0629	NotMGE
JK146_RS18520	I		I_MAFF301560_BirdOfParadise-Strelitziaceae_EasternAsia_GCF_015098475.1.genome	6	6a		Lipids		MP	loc1_MGE_conjugalTransferProtein	aux6_loc1_MGE_conjugalTransferProtein	RSp0175	Inconclusive
JK146_RS07870	I		I_MAFF301560_BirdOfParadise-Strelitziaceae_EasternAsia_GCF_015098475.1.genome	7	7		Lipids		C	loc5	aux7_loc5	RSc1943	MGE	Phage
JK146_RS12955	I		I_MAFF301560_BirdOfParadise-Strelitziaceae_EasternAsia_GCF_015098475.1.genome	13	13		Unknown		C	loc1	aux13_loc1	RSc0885	MGE	Phage
JK146_RS21165	I		I_MAFF301560_BirdOfParadise-Strelitziaceae_EasternAsia_GCF_015098475.1.genome	14	14		Unknown	MIX_III polymorphic toxin with unknown C-terminal toxin	MP	loc1_tssH-tssA	aux14_loc1_tssH-tssA	RSp0749 (T6SS_main)	NotMGE
JK146_RS21265	I		I_MAFF301560_BirdOfParadise-Strelitziaceae_EasternAsia_GCF_015098475.1.genome	15	15		Lipids		MP	loc1_tssM	aux15_loc1_tssM	RSp0763 (T6SS_main)	NotMGE
JK146_RS14125	I		I_MAFF301560_BirdOfParadise-Strelitziaceae_EasternAsia_GCF_015098475.1.genome	17	17		Unknown	No domains	C	loc4	aux17_loc4	RSc0703 (trmB)	MGE
JK146_RS05955	I		I_MAFF301560_BirdOfParadise-Strelitziaceae_EasternAsia_GCF_015098475.1.genome	17	17		Unknown	No domains	C	loc3	aux17_loc3	RSc2337 (serS)	MGE	Phage
JK146_RS21200	I		I_MAFF301560_BirdOfParadise-Strelitziaceae_EasternAsia_GCF_015098475.1.genome	20	20		Unknown	MIX_III polymorphic toxin with unknown C-terminal toxin	MP	loc1_tssH-tssA	aux20_loc1_tssH-tssA	RSp0749 (T6SS_main)	NotMGE
JK146_RS21105	I		I_MAFF301560_BirdOfParadise-Strelitziaceae_EasternAsia_GCF_015098475.1.genome	22	22		Unknown	FIX-like polymorphic toxin with unknown C-Terminal	MP	loc1_tssK	aux22_loc1_tssK	RSp0740 (T6SS_main)	NotMGE
JL096_RS22970	I		I_MAFF311693_WildTurmeric-Zingiberaceae__GCF_015698385.1.genome	1	1		Lipids		MP	loc1	aux1_loc1	RSp0517	NotMGE
JL096_RS24580	I		I_MAFF311693_WildTurmeric-Zingiberaceae__GCF_015698385.1.genome	2	2		Lipids		MP	loc3	aux2_loc3	RSp1416	NotMGE
JL096_RS19875	I		I_MAFF311693_WildTurmeric-Zingiberaceae__GCF_015698385.1.genome	3	3		DNA	PAAR/DUF6531/RHS polymorphic toxin with HNH/ENDO VII superfamily nuclease	MP	loc1	aux3_loc1	RSp1137	NotMGE
JL096_RS22420	I		I_MAFF311693_WildTurmeric-Zingiberaceae__GCF_015698385.1.genome	5	5		Lipids		MP	loc1	aux5_loc1	RSp0629	NotMGE
JL096_RS18020	I		I_MAFF311693_WildTurmeric-Zingiberaceae__GCF_015698385.1.genome	6	6a		Lipids		MP	loc1_MGE_conjugalTransferProtein	aux6_loc1_MGE_conjugalTransferProtein	RSp0175	Inconclusive
JL096_RS21740	I		I_MAFF311693_WildTurmeric-Zingiberaceae__GCF_015698385.1.genome	15	15		Lipids		MP	loc1_tssM	aux15_loc1_tssM	RSp0763 (T6SS_main)	NotMGE
JL096_RS21815	I		I_MAFF311693_WildTurmeric-Zingiberaceae__GCF_015698385.1.genome	20	20		Unknown	MIX_III polymorphic toxin with unknown C-terminal toxin	MP	loc1_tssH-tssA	aux20_loc1_tssH-tssA	RSp0749 (T6SS_main)	NotMGE
JL096_RS21875	I		I_MAFF311693_WildTurmeric-Zingiberaceae__GCF_015698385.1.genome	22	22	IS3 family transposase inserted into an immunity gene in an array			MP	loc1_tssK	aux22_loc1_tssK	RSp0740 (T6SS_main)	NotMGE
JAW98_RS17155	I		I_NCPPB253_IronwoodTree-Casuarinaceae_EasternAfrica_GCF_015910695.1.genome	1	decay-aux1	vgr absent; IS110 inserted into toxin	Lipids		MP	loc4_orphan	aux1_loc4_orphan	RSp0208	Inconclusive
JAW98_RS15670	I		I_NCPPB253_IronwoodTree-Casuarinaceae_EasternAfrica_GCF_015910695.1.genome	1	decay-aux1	IS110 inserted into toxin; immunity and PAAR missing; only Vgr is remaining	Lipids		MP	loc1	aux1_loc1	RSp0517	NotMGE
JAW98_RS10560	I		I_NCPPB253_IronwoodTree-Casuarinaceae_EasternAfrica_GCF_015910695.1.genome	2	2		Lipids		C	loc2	aux2_loc2	RSc0283	NotMGE
JAW98_RS07735	I		I_NCPPB253_IronwoodTree-Casuarinaceae_EasternAfrica_GCF_015910695.1.genome	2	decay-aux2	pseudogenized vgr; IS1595 family transposase between genes	Lipids		C	loc1	aux2_loc1	RSc3218	MGE	Phage
JAW98_RS20405	I		I_NCPPB253_IronwoodTree-Casuarinaceae_EasternAfrica_GCF_015910695.1.genome	3	3		DNA	PAAR/DUF6531/RHS polymorphic toxin with HNH/ENDO VII superfamily nuclease	MP	loc1	aux3_loc1	RSp1137	NotMGE
JAW98_RS00425	I		I_NCPPB253_IronwoodTree-Casuarinaceae_EasternAfrica_GCF_015910695.1.genome	5	5		Lipids		MP	loc1	aux5_loc1	RSp0629	NotMGE
JAW98_RS17310	I		I_NCPPB253_IronwoodTree-Casuarinaceae_EasternAfrica_GCF_015910695.1.genome	6	decay-aux6a	pseudogenized vgr	Lipids		MP	loc1_MGE_conjugalTransferProtein	aux6_loc1_MGE_conjugalTransferProtein	RSp0175	Inconclusive
JAW98_RS17810	I		I_NCPPB253_IronwoodTree-Casuarinaceae_EasternAfrica_GCF_015910695.1.genome	7	7		Lipids		MP	loc3	aux7_loc3	RSp0026	MGE	toprim
JAW98_RS17630	I		I_NCPPB253_IronwoodTree-Casuarinaceae_EasternAfrica_GCF_015910695.1.genome	7	decay-aux7	IS110 inserted in toxin; toxin in 2 fragments	Lipids		MP	loc6	aux7_loc6	RSp0103	NotMGE
JAW98_RS19385	I		I_NCPPB253_IronwoodTree-Casuarinaceae_EasternAfrica_GCF_015910695.1.genome	9	9a		Lipids		MP	loc6	aux9_loc6	RSp1378	Inconclusive
JAW98_RS01155	I		I_NCPPB253_IronwoodTree-Casuarinaceae_EasternAfrica_GCF_015910695.1.genome	15	15		Lipids		MP	loc1_tssM	aux15_loc1_tssM	RSp0763 (T6SS_main)	NotMGE
JAW98_RS01080	I		I_NCPPB253_IronwoodTree-Casuarinaceae_EasternAfrica_GCF_015910695.1.genome	20	20		Unknown	MIX_III polymorphic toxin with unknown C-terminal toxin	MP	loc1_tssH-tssA	aux20_loc1_tssH-tssA	RSp0749 (T6SS_main)	NotMGE
JAW98_RS01020	I		I_NCPPB253_IronwoodTree-Casuarinaceae_EasternAfrica_GCF_015910695.1.genome	22	22		Unknown	FIX-like polymorphic toxin with unknown C-Terminal	MP	loc1_tssK	aux22_loc1_tssK	RSp0740 (T6SS_main)	NotMGE
RSOE_RS02135	I		I_OE1-1_Eggplant-Solanaceae_EasternAsia_GCF_001879565.1.genome	1	1		Lipids		MP	loc1	aux1_loc1	RSp0517	NotMGE
RSOE_RS05155	I		I_OE1-1_Eggplant-Solanaceae_EasternAsia_GCF_001879565.1.genome	3	3		DNA	PAAR/DUF6531/RHS polymorphic toxin with HNH/ENDO VII superfamily nuclease	MP	loc1	aux3_loc1	RSp1137	NotMGE
RSOE_RS25375	I		I_OE1-1_Eggplant-Solanaceae_EasternAsia_GCF_001879565.1.genome	4	4		Actin	VIP2; A family of actin-ADP-ribosylating toxin (150 AA C-terminal domain on PAAR-RHS protein)	C	loc1	aux4_loc1	RSc3430	Inocnclusive
RSOE_RS20095	I		I_OE1-1_Eggplant-Solanaceae_EasternAsia_GCF_001879565.1.genome	5	5		Lipids		C	loc4	aux5_loc4	RSc2429	MGE	Phage
RSOE_RS02555	I		I_OE1-1_Eggplant-Solanaceae_EasternAsia_GCF_001879565.1.genome	5	5		Lipids		MP	loc1	aux5_loc1	RSp0629	NotMGE
RSOE_RS00575	I		I_OE1-1_Eggplant-Solanaceae_EasternAsia_GCF_001879565.1.genome	6	6a		Lipids		MP	loc1_MGE_conjugalTransferProtein	aux6_loc1_MGE_conjugalTransferProtein	RSp0175	Inconclusive
RSOE_RS17520	I		I_OE1-1_Eggplant-Solanaceae_EasternAsia_GCF_001879565.1.genome	7	7		Lipids		C	loc5	aux7_loc5	RSc1943	MGE	Phage
RSOE_RS12440	I		I_OE1-1_Eggplant-Solanaceae_EasternAsia_GCF_001879565.1.genome	13	13		Unknown		C	loc1	aux13_loc1	RSc0885	MGE	Phage
RSOE_RS03260	I		I_OE1-1_Eggplant-Solanaceae_EasternAsia_GCF_001879565.1.genome	14	14		Unknown	MIX_III polymorphic toxin with unknown C-terminal toxin	MP	loc1_tssH-tssA	aux14_loc1_tssH-tssA	RSp0749 (T6SS_main)	NotMGE
RSOE_RS03360	I		I_OE1-1_Eggplant-Solanaceae_EasternAsia_GCF_001879565.1.genome	15	15		Lipids		MP	loc1_tssM	aux15_loc1_tssM	RSp0763 (T6SS_main)	NotMGE
RSOE_RS11310	I		I_OE1-1_Eggplant-Solanaceae_EasternAsia_GCF_001879565.1.genome	17	17		Unknown	No domains	C	loc4	aux17_loc4	RSc0703 (trmB)	MGE
RSOE_RS19435	I		I_OE1-1_Eggplant-Solanaceae_EasternAsia_GCF_001879565.1.genome	17	17		Unknown	No domains	C	loc3	aux17_loc3	RSc2337 (serS)	MGE	Phage
RSOE_RS03295	I		I_OE1-1_Eggplant-Solanaceae_EasternAsia_GCF_001879565.1.genome	20	20		Unknown	MIX_III polymorphic toxin with unknown C-terminal toxin	MP	loc1_tssH-tssA	aux20_loc1_tssH-tssA	RSp0749 (T6SS_main)	NotMGE
RSOE_RS03200	I		I_OE1-1_Eggplant-Solanaceae_EasternAsia_GCF_001879565.1.genome	22	22		Unknown	FIX-like polymorphic toxin with unknown C-Terminal	MP	loc1_tssK	aux22_loc1_tssK	RSp0740 (T6SS_main)	NotMGE
JAX85_RS21380	I		I_PD7123_Rose-Rosaceae_WesternEurope_GCF_015911755.1.genome	1	decay-aux1	IS110 inserted into toxin; toxin is 2 fragments	Lipids		MP	loc1	aux1_loc1	RSp0517	NotMGE
JAX85_RS08060	I		I_PD7123_Rose-Rosaceae_WesternEurope_GCF_015911755.1.genome	2	2		Lipids		C	loc2	aux2_loc2	RSc0283	NotMGE
JAX85_RS01040	I		I_PD7123_Rose-Rosaceae_WesternEurope_GCF_015911755.1.genome	3	3		Unknown	no C-Terminal domain	MP	loc1	aux3_loc1	RSp1137	NotMGE
JAX85_RS21115	I		I_PD7123_Rose-Rosaceae_WesternEurope_GCF_015911755.1.genome	4	4		Actin	VIP2; A family of actin-ADP-ribosylating toxin (150 AA C-terminal domain on PAAR-RHS protein)	C	loc1	aux4_loc1	RSc3430	Inocnclusive
JAX85_RS10180	I		I_PD7123_Rose-Rosaceae_WesternEurope_GCF_015911755.1.genome	5	decay-aux5	pseudogenized vgr	Lipids		MP	loc1	aux5_loc1	RSp0629	NotMGE
JAX85_RS23155	I		I_PD7123_Rose-Rosaceae_WesternEurope_GCF_015911755.1.genome	6	6a		Lipids		MP	loc1_MGE_conjugalTransferProtein	aux6_loc1_MGE_conjugalTransferProtein	RSp0175	Inconclusive
JAX85_RS24175	I		I_PD7123_Rose-Rosaceae_WesternEurope_GCF_015911755.1.genome	7	decay-aux7	IS630 inserted into toxin	Lipids		MP	loc3	aux7_loc3	RSp0026	MGE	toprim
JAX85_RS23650	I		I_PD7123_Rose-Rosaceae_WesternEurope_GCF_015911755.1.genome	7	decay-aux7	IS66 (3 gene Tn) inserted into toxin; toxin in 2 fragments	Lipids		MP	loc1	aux7_loc1	RSp1594	NotMGE
JAX85_RS10885	I		I_PD7123_Rose-Rosaceae_WesternEurope_GCF_015911755.1.genome	15	15	IS5-like element IS1420 inserted in one immunity in an array	Lipids		MP	loc1_tssM	aux15_loc1_tssM	RSp0763 (T6SS_main)	NotMGE
JAX85_RS10810	I		I_PD7123_Rose-Rosaceae_WesternEurope_GCF_015911755.1.genome	20	20		Unknown	MIX_III polymorphic toxin with unknown C-terminal toxin	MP	loc1_tssH-tssA	aux20_loc1_tssH-tssA	RSp0749 (T6SS_main)	NotMGE
JAX85_RS10750	I		I_PD7123_Rose-Rosaceae_WesternEurope_GCF_015911755.1.genome	22	22		Unknown	FIX-like polymorphic toxin with unknown C-Terminal	MP	loc1_tssK	aux22_loc1_tssK	RSp0740 (T6SS_main)	NotMGE
GO278_RS23200	I		I_Pe1_Pepper-Solanaceae_EasternAsia_GCF_011420365.1.genome	1	decay-aux1	IS5-like element IS1420 inserted into toxin	Lipids		MP	loc1	aux1_loc1	RSp0517	NotMGE
GO278_RS19590	I		I_Pe1_Pepper-Solanaceae_EasternAsia_GCF_011420365.1.genome	3	3		Unknown	No C-Terminal domain	MP	loc1	aux3_loc1	RSp1137	NotMGE
GO278_RS22275	I		I_Pe1_Pepper-Solanaceae_EasternAsia_GCF_011420365.1.genome	5	5		Lipids		MP	loc1	aux5_loc1	RSp0629	NotMGE
GO278_RS24770	I		I_Pe1_Pepper-Solanaceae_EasternAsia_GCF_011420365.1.genome	6	6a		Lipids		MP	loc1_MGE_conjugalTransferProtein	aux6_loc1_MGE_conjugalTransferProtein	RSp0175	Inconclusive
GO278_RS13950	I		I_Pe1_Pepper-Solanaceae_EasternAsia_GCF_011420365.1.genome	13	13		Unknown		C	loc1	aux13_loc1	RSc0885	MGE	Phage
GO278_RS21620	I		I_Pe1_Pepper-Solanaceae_EasternAsia_GCF_011420365.1.genome	14	decay-aux14	MIX_III toxin in 2 fragments			MP	loc1_tssH-tssA	aux14_loc1_tssH-tssA	RSp0749 (T6SS_main)	NotMGE
GO278_RS21530	I		I_Pe1_Pepper-Solanaceae_EasternAsia_GCF_011420365.1.genome	15	15	IS5-like element IS1421 inserted into one immunity in the array	Lipids		MP	loc1_tssM	aux15_loc1_tssM	RSp0763 (T6SS_main)	NotMGE
GO278_RS22670	I		I_Pe1_Pepper-Solanaceae_EasternAsia_GCF_011420365.1.genome	16	16		DNA	GHH signature containing HNH/Endo VII superfamily nuclease toxin 2 on PAAR-like DUF4150 polymorphic toxin	MP	loc1	aux16_loc1	RSp0561	MGE	Phage
GO278_RS21595	I		I_Pe1_Pepper-Solanaceae_EasternAsia_GCF_011420365.1.genome	20	20		Unknown	MIX_III polymorphic toxin with unknown C-terminal toxin	MP	loc1_tssH-tssA	aux20_loc1_tssH-tssA	RSp0749 (T6SS_main)	NotMGE
GO278_RS21680	I		I_Pe1_Pepper-Solanaceae_EasternAsia_GCF_011420365.1.genome	22	22		Unknown	FIX-like polymorphic toxin with unknown C-Terminal	MP	loc1_tssK	aux22_loc1_tssK	RSp0740 (T6SS_main)	NotMGE
GO288_RS03560	I		I_Pe27_Pepper-Solanaceae_EasternAsia_GCF_012062505.1.genome	1	1		Lipids		MP	loc1	aux1_loc1	RSp0517	NotMGE
GO288_RS21290	I		I_Pe27_Pepper-Solanaceae_EasternAsia_GCF_012062505.1.genome	2	2		Lipids		C	loc1	aux2_loc1	RSc3218	MGE	Phage
GO288_RS00395	I		I_Pe27_Pepper-Solanaceae_EasternAsia_GCF_012062505.1.genome	3	3		DNA	PAAR/DUF6531/RHS polymorphic toxin with HNH/ENDO VII superfamily nuclease	MP	loc1	aux3_loc1	RSp1137	NotMGE
GO288_RS03060	I		I_Pe27_Pepper-Solanaceae_EasternAsia_GCF_012062505.1.genome	5	5		Lipids		MP	loc1	aux5_loc1	RSp0629	NotMGE
GO288_RS05150	I		I_Pe27_Pepper-Solanaceae_EasternAsia_GCF_012062505.1.genome	6	6a		Lipids		MP	loc1_MGE_conjugalTransferProtein	aux6_loc1_MGE_conjugalTransferProtein	RSp0175	Inconclusive
GO288_RS07710	I		I_Pe27_Pepper-Solanaceae_EasternAsia_GCF_012062505.1.genome	13	13		Unknown		C	loc1	aux13_loc1	RSc0885	MGE	Phage
GO288_RS02335	I		I_Pe27_Pepper-Solanaceae_EasternAsia_GCF_012062505.1.genome	14	14		Unknown	MIX_III polymorphic toxin with unknown C-terminal toxin	MP	loc1_tssH-tssA	aux14_loc1_tssH-tssA	RSp0749 (T6SS_main)	NotMGE
GO288_RS02225	I		I_Pe27_Pepper-Solanaceae_EasternAsia_GCF_012062505.1.genome	15	15		Lipids		MP	loc1_tssM	aux15_loc1_tssM	RSp0763 (T6SS_main)	NotMGE
GO288_RS02300	I		I_Pe27_Pepper-Solanaceae_EasternAsia_GCF_012062505.1.genome	20	decay-aux20	istAB inserted into MIX_III toxin			MP	loc1_tssH-tssA	aux20_loc1_tssH-tssA	RSp0749 (T6SS_main)	NotMGE
GO288_RS18975	I		I_Pe27_Pepper-Solanaceae_EasternAsia_GCF_012062505.1.genome	21	21		DNA	PoNE on FIX-like polymorphic toxin	C	loc1	aux21_loc1	RSc0422 (ssb)	MGE
GO288_RS02395	I		I_Pe27_Pepper-Solanaceae_EasternAsia_GCF_012062505.1.genome	22	22		Unknown	FIX-like polymorphic toxin with unknown C-Terminal	MP	loc1_tssK	aux22_loc1_tssK	RSp0740 (T6SS_main)	NotMGE
GO280_RS20000	I		I_Pe3_Pepper-Solanaceae_EasternAsia_GCF_012062465.1.genome	1	decay-aux1	IS110 inserted into toxin; toxin is 3 fragments	Lipids		MP	loc1	aux1_loc1	RSp0517	NotMGE
GO280_RS16415	I		I_Pe3_Pepper-Solanaceae_EasternAsia_GCF_012062465.1.genome	2	2		Lipids		C	loc2	aux2_loc2	RSc0283	NotMGE
GO280_RS13300	I		I_Pe3_Pepper-Solanaceae_EasternAsia_GCF_012062465.1.genome	2	2		Lipids		C	loc1	aux2_loc1	RSc3218	MGE	Phage
GO280_RS23735	I		I_Pe3_Pepper-Solanaceae_EasternAsia_GCF_012062465.1.genome	3	3		DNA	PAAR/DUF6531/RHS polymorphic toxin with HNH/ENDO VII superfamily nuclease	MP	loc1	aux3_loc1	RSp1137	NotMGE
GO280_RS00040	I		I_Pe3_Pepper-Solanaceae_EasternAsia_GCF_012062465.1.genome	4	4		ATP/ppApp	similar to Pseudomonas aeruginosa (p)ppApp synthetase toxin Tas1, a type VI secretion exported toxin that pyrophosphorylates adenosine nucleotides to produce (p)ppApp	C	loc1	aux4_loc1	RSc3430	Inocnclusive
GO280_RS20910	I		I_Pe3_Pepper-Solanaceae_EasternAsia_GCF_012062465.1.genome	5	5		Lipids		MP	loc1	aux5_loc1	RSp0629	NotMGE
GO280_RS18480	I		I_Pe3_Pepper-Solanaceae_EasternAsia_GCF_012062465.1.genome	6	6a		Lipids		MP	loc1_MGE_conjugalTransferProtein	aux6_loc1_MGE_conjugalTransferProtein	RSp0175	Inconclusive
GO280_RS25745	I		I_Pe3_Pepper-Solanaceae_EasternAsia_GCF_012062465.1.genome	7	7		Lipids		MP	loc1	aux7_loc1	RSp1594	NotMGE
GO280_RS12695	I		I_Pe3_Pepper-Solanaceae_EasternAsia_GCF_012062465.1.genome	13	13		Unknown		C	loc1	aux13_loc1	RSc0885	MGE	Phage
GO280_RS21540	I		I_Pe3_Pepper-Solanaceae_EasternAsia_GCF_012062465.1.genome	14	decay-aux14	IS5 in MIX_III toxin			MP	loc1_tssH-tssA	aux14_loc1_tssH-tssA	RSp0749 (T6SS_main)	NotMGE
GO280_RS21640	I		I_Pe3_Pepper-Solanaceae_EasternAsia_GCF_012062465.1.genome	15	15		Lipids		MP	loc1_tssM	aux15_loc1_tssM	RSp0763 (T6SS_main)	NotMGE
GO280_RS20515	I		I_Pe3_Pepper-Solanaceae_EasternAsia_GCF_012062465.1.genome	16	16		DNA	GHH signature containing HNH/Endo VII superfamily nuclease toxin 2 on PAAR-like DUF4150 polymorphic toxin	MP	loc1	aux16_loc1	RSp0561	MGE	Phage
GO280_RS05780	I		I_Pe3_Pepper-Solanaceae_EasternAsia_GCF_012062465.1.genome	19	19		DNA	PoNE domain on FIX-like polymorphic toxin	C	loc1	aux19_loc1	RSc2337 (serS)	MGE
GO280_RS21480	I		I_Pe3_Pepper-Solanaceae_EasternAsia_GCF_012062465.1.genome	23	23	IS4 transposase has inserted into an immunity gene in an array	Unknown	FIX-like polymorphic toxin with unknown C-Terminal	MP	loc1_tssK	aux23_loc1_tssK	RSp0740 (T6SS_main)	NotMGE
GO291_RS23700	I		I_Pe39_Pepper-Solanaceae_EasternAsia_GCF_012062495.1.genome	1	decay-aux1	IS5-like element IS1420 inserted into toxin	Lipids		MP	loc1	aux1_loc1	RSp0517	NotMGE
GO291_RS20090	I		I_Pe39_Pepper-Solanaceae_EasternAsia_GCF_012062495.1.genome	3	3		Unknown	no C-Terminal domain	MP	loc1	aux3_loc1	RSp1137	NotMGE
GO291_RS22785	I		I_Pe39_Pepper-Solanaceae_EasternAsia_GCF_012062495.1.genome	5	5		Lipids		MP	loc1	aux5_loc1	RSp0629	NotMGE
GO291_RS25270	I		I_Pe39_Pepper-Solanaceae_EasternAsia_GCF_012062495.1.genome	6	6a		Lipids		MP	loc1_MGE_conjugalTransferProtein	aux6_loc1_MGE_conjugalTransferProtein	RSp0175	Inconclusive
GO291_RS04295	I		I_Pe39_Pepper-Solanaceae_EasternAsia_GCF_012062495.1.genome	13	13		Unknown		C	loc1	aux13_loc1	RSc0885	MGE	Phage
GO291_RS22120	I		I_Pe39_Pepper-Solanaceae_EasternAsia_GCF_012062495.1.genome	14	decay-aux14	MIX_III toxin in 2 fragments			MP	loc1_tssH-tssA	aux14_loc1_tssH-tssA	RSp0749 (T6SS_main)	NotMGE
GO291_RS22030	I		I_Pe39_Pepper-Solanaceae_EasternAsia_GCF_012062495.1.genome	15	15	IS5-like element IS1421 inserted into one immunity in the array	Lipids		MP	loc1_tssM	aux15_loc1_tssM	RSp0763 (T6SS_main)	NotMGE
GO291_RS23175	I		I_Pe39_Pepper-Solanaceae_EasternAsia_GCF_012062495.1.genome	16	16		DNA	GHH signature containing HNH/Endo VII superfamily nuclease toxin 2 on PAAR-like DUF4150 polymorphic toxin	MP	loc1	aux16_loc1	RSp0561	MGE	Phage
GO291_RS22095	I		I_Pe39_Pepper-Solanaceae_EasternAsia_GCF_012062495.1.genome	20	20		Unknown	MIX_III polymorphic toxin with unknown C-terminal toxin	MP	loc1_tssH-tssA	aux20_loc1_tssH-tssA	RSp0749 (T6SS_main)	NotMGE
GO291_RS22180	I		I_Pe39_Pepper-Solanaceae_EasternAsia_GCF_012062495.1.genome	22	22		Unknown	FIX-like polymorphic toxin with unknown C-Terminal	MP	loc1_tssK	aux22_loc1_tssK	RSp0740 (T6SS_main)	NotMGE
GO298_RS18485	I		I_Pe57_Pepper-Solanaceae_EasternAsia_GCF_012062545.1.genome	1	decay-aux1	vgr missing; IS5 inserted into immunity	Lipids		MP	loc4_orphan	aux1_loc4_orphan	RSp0208	Inconclusive
GO298_RS19890	I		I_Pe57_Pepper-Solanaceae_EasternAsia_GCF_012062545.1.genome	1	1		Lipids		MP	loc1	aux1_loc1	RSp0517	NotMGE
GO298_RS22990	I		I_Pe57_Pepper-Solanaceae_EasternAsia_GCF_012062545.1.genome	3	3		DNA	PAAR/DUF6531/RHS polymorphic toxin with HNH/ENDO VII superfamily nuclease	MP	loc1	aux3_loc1	RSp1137	NotMGE
GO298_RS13055	I		I_Pe57_Pepper-Solanaceae_EasternAsia_GCF_012062545.1.genome	4	4		ATP/ppApp	similar to Pseudomonas aeruginosa (p)ppApp synthetase toxin Tas1, a type VI secretion exported toxin that pyrophosphorylates adenosine nucleotides to produce (p)ppApp	C	loc2	aux4_loc2	RSc2924	MGE
GO298_RS17050	I		I_Pe57_Pepper-Solanaceae_EasternAsia_GCF_012062545.1.genome	4	4	IS5 has inserted into the cluster, but no genes look disrupted	ATP/ppApp	similar to Pseudomonas aeruginosa (p)ppApp synthetase toxin Tas1, a type VI secretion exported toxin that pyrophosphorylates adenosine nucleotides to produce (p)ppApp	C	loc1	aux4_loc1	RSc3430	Inocnclusive
GO298_RS10550	I		I_Pe57_Pepper-Solanaceae_EasternAsia_GCF_012062545.1.genome	5	5		Lipids		C	loc4	aux5_loc4	RSc2429	MGE	Phage
GO298_RS20380	I		I_Pe57_Pepper-Solanaceae_EasternAsia_GCF_012062545.1.genome	5	5		Lipids		MP	loc1	aux5_loc1	RSp0629	NotMGE
GO298_RS18320	I		I_Pe57_Pepper-Solanaceae_EasternAsia_GCF_012062545.1.genome	6	6a		Lipids		MP	loc1_MGE_conjugalTransferProtein	aux6_loc1_MGE_conjugalTransferProtein	RSp0175	Inconclusive
GO298_RS21075	I		I_Pe57_Pepper-Solanaceae_EasternAsia_GCF_012062545.1.genome	14	14		Unknown	MIX_III polymorphic toxin with unknown C-terminal toxin	MP	loc1_tssH-tssA	aux14_loc1_tssH-tssA	RSp0749 (T6SS_main)	NotMGE
GO298_RS21180	I		I_Pe57_Pepper-Solanaceae_EasternAsia_GCF_012062545.1.genome	15	15		Lipids		MP	loc1_tssM	aux15_loc1_tssM	RSp0763 (T6SS_main)	NotMGE
GO298_RS02405	I		I_Pe57_Pepper-Solanaceae_EasternAsia_GCF_012062545.1.genome	17	17		Unknown	No domains	C	loc4	aux17_loc4	RSc0703 (trmB)	MGE
GO298_RS21110	I		I_Pe57_Pepper-Solanaceae_EasternAsia_GCF_012062545.1.genome	20	20		Unknown	MIX_III polymorphic toxin with unknown C-terminal toxin	MP	loc1_tssH-tssA	aux20_loc1_tssH-tssA	RSp0749 (T6SS_main)	NotMGE
GO298_RS21015	I		I_Pe57_Pepper-Solanaceae_EasternAsia_GCF_012062545.1.genome	22	22		Unknown	FIX-like polymorphic toxin with unknown C-Terminal	MP	loc1_tssK	aux22_loc1_tssK	RSp0740 (T6SS_main)	NotMGE
JNO62_RS24185	I		I_PeaFJ1_Peanut-Fabaceae_EasternAsia_GCF_023518395.1.genome	1	1		Lipids		MP	loc1	aux1_loc1	RSp0517	NotMGE
JNO62_RS16110	I		I_PeaFJ1_Peanut-Fabaceae_EasternAsia_GCF_023518395.1.genome	2	decay-aux2	IS5 inserted into toxin	Lipids		C	loc2	aux2_loc2	RSc0283	NotMGE
JNO62_RS12890	I		I_PeaFJ1_Peanut-Fabaceae_EasternAsia_GCF_023518395.1.genome	2	decay-aux2	pseudogenized vgr	Lipids		C	loc6	aux2_loc6	RSc0885	MGE	Phage
JNO62_RS19350	I		I_PeaFJ1_Peanut-Fabaceae_EasternAsia_GCF_023518395.1.genome	3	3		Unknown	~125 AA C-terminal domain	MP	loc1	aux3_loc1	RSp1137	NotMGE
JNO62_RS11005	I		I_PeaFJ1_Peanut-Fabaceae_EasternAsia_GCF_023518395.1.genome	5	5		Lipids		C	loc3	aux5_loc3	RSc1151 (mutS)	MGE	Phage
JNO62_RS24680	I		I_PeaFJ1_Peanut-Fabaceae_EasternAsia_GCF_023518395.1.genome	5	decay-aux5	toxin pseudogenized	Lipids		MP	loc1	aux5_loc1	RSp0629	NotMGE
JNO62_RS22535	I		I_PeaFJ1_Peanut-Fabaceae_EasternAsia_GCF_023518395.1.genome	6	6a		Lipids		MP	loc1_MGE_conjugalTransferProtein	aux6_loc1_MGE_conjugalTransferProtein	RSp0175	Inconclusive
JNO62_RS22870	I		I_PeaFJ1_Peanut-Fabaceae_EasternAsia_GCF_023518395.1.genome	7	7		Lipids		MP	loc7	aux7_loc7	RSp0233	NotMGE
JNO62_RS21545	I		I_PeaFJ1_Peanut-Fabaceae_EasternAsia_GCF_023518395.1.genome	7	7		Lipids		MP	loc1	aux7_loc1	RSp1594	NotMGE
JNO62_RS25270	I		I_PeaFJ1_Peanut-Fabaceae_EasternAsia_GCF_023518395.1.genome	14	14		Unknown	MIX_III polymorphic toxin with unknown C-terminal toxin	MP	loc1_tssH-tssA	aux14_loc1_tssH-tssA	RSp0749 (T6SS_main)	NotMGE
JNO62_RS25360	I		I_PeaFJ1_Peanut-Fabaceae_EasternAsia_GCF_023518395.1.genome	15	15		Lipids		MP	loc1_tssM	aux15_loc1_tssM	RSp0763 (T6SS_main)	NotMGE
JNO62_RS13065	I		I_PeaFJ1_Peanut-Fabaceae_EasternAsia_GCF_023518395.1.genome	16	decay-aux16	istAB inserted into HEAT domain protein	DNA	GHH signature containing HNH/Endo VII superfamily nuclease toxin 2 on PAAR-like DUF4150 polymorphic toxin	C	loc2	aux16_loc2	RSc0885	MGE	Phage
JNO62_RS25210	I		I_PeaFJ1_Peanut-Fabaceae_EasternAsia_GCF_023518395.1.genome	22	22		Unknown	FIX-like polymorphic toxin with unknown C-Terminal	MP	loc1_tssK	aux22_loc1_tssK	RSp0740 (T6SS_main)	NotMGE
KM864_RS26190	I		I_RS24_Pepino-Solanaceae_EasternAsia_GCF_018733955.1.genome	1	1		Lipids		MP	loc1	aux1_loc1	RSp0517	NotMGE
KM864_RS27355	I		I_RS24_Pepino-Solanaceae_EasternAsia_GCF_018733955.1.genome	2	decay-aux2	Vgr in 2 fragments; IS5-like element IS1405 inserted into toxin	Lipids		C	loc1	aux2_loc1	RSc3218	MGE	Phage
KM864_RS21370	I		I_RS24_Pepino-Solanaceae_EasternAsia_GCF_018733955.1.genome	3	3		DNA	PAAR/DUF6531/RHS polymorphic toxin with HNH/ENDO VII superfamily nuclease	MP	loc1	aux3_loc1	RSp1137	NotMGE
KM864_RS02840	I		I_RS24_Pepino-Solanaceae_EasternAsia_GCF_018733955.1.genome	4	4		ATP/ppApp	similar to Pseudomonas aeruginosa (p)ppApp synthetase toxin Tas1, a type VI secretion exported toxin that pyrophosphorylates adenosine nucleotides to produce (p)ppApp	C	loc2	aux4_loc2	RSc2924	MGE
KM864_RS00055	I		I_RS24_Pepino-Solanaceae_EasternAsia_GCF_018733955.1.genome	4	4		Actin	VIP2; A family of actin-ADP-ribosylating toxin (150 AA C-terminal domain on PAAR-RHS protein)	C	loc1	aux4_loc1	RSc3430	Inocnclusive
KM864_RS05320	I		I_RS24_Pepino-Solanaceae_EasternAsia_GCF_018733955.1.genome	5	5		Lipids		C	loc4	aux5_loc4	RSc2429	MGE	Phage
KM864_RS27080	I		I_RS24_Pepino-Solanaceae_EasternAsia_GCF_018733955.1.genome	5	5		Lipids		MP	loc1	aux5_loc1	RSp0629	NotMGE
KM864_RS24620	I		I_RS24_Pepino-Solanaceae_EasternAsia_GCF_018733955.1.genome	6	6a		Lipids		MP	loc1_MGE_conjugalTransferProtein	aux6_loc1_MGE_conjugalTransferProtein	RSp0175	Inconclusive
KM864_RS12985	I		I_RS24_Pepino-Solanaceae_EasternAsia_GCF_018733955.1.genome	13	13		Unknown		C	loc1	aux13_loc1	RSc0885	MGE	Phage
KM864_RS19455	I		I_RS24_Pepino-Solanaceae_EasternAsia_GCF_018733955.1.genome	14	14		Unknown	MIX_III polymorphic toxin with unknown C-terminal toxin	MP	loc1_tssH-tssA	aux14_loc1_tssH-tssA	RSp0749 (T6SS_main)	NotMGE
KM864_RS19555	I		I_RS24_Pepino-Solanaceae_EasternAsia_GCF_018733955.1.genome	15	15		Lipids		MP	loc1_tssM	aux15_loc1_tssM	RSp0763 (T6SS_main)	NotMGE
KM864_RS26695	I		I_RS24_Pepino-Solanaceae_EasternAsia_GCF_018733955.1.genome	16	16		DNA	GHH signature containing HNH/Endo VII superfamily nuclease toxin 2 on PAAR-like DUF4150 polymorphic toxin	MP	loc1	aux16_loc1	RSp0561	MGE	Phage
KM864_RS14480	I		I_RS24_Pepino-Solanaceae_EasternAsia_GCF_018733955.1.genome	17	17		Unknown	No domains	C	loc4	aux17_loc4	RSc0703 (trmB)	MGE
KM864_RS05975	I		I_RS24_Pepino-Solanaceae_EasternAsia_GCF_018733955.1.genome	17	17		Unknown	No domains	C	loc3	aux17_loc3	RSc2337 (serS)	MGE	Phage
KM864_RS19490	I		I_RS24_Pepino-Solanaceae_EasternAsia_GCF_018733955.1.genome	20	20		Unknown	MIX_III polymorphic toxin with unknown C-terminal toxin	MP	loc1_tssH-tssA	aux20_loc1_tssH-tssA	RSp0749 (T6SS_main)	NotMGE
KM864_RS19395	I		I_RS24_Pepino-Solanaceae_EasternAsia_GCF_018733955.1.genome	22	22		Unknown	FIX-like polymorphic toxin with unknown C-Terminal	MP	loc1_tssK	aux22_loc1_tssK	RSp0740 (T6SS_main)	NotMGE
CDC45_RS20275	I		I_RS476_Tomato-Solanaceae_SouthAmerica_GCF_003595305.1.genome	1	1		Lipids		MP	loc1	aux1_loc1	RSp0517	NotMGE
CDC45_RS16540	I		I_RS476_Tomato-Solanaceae_SouthAmerica_GCF_003595305.1.genome	2	decay-aux2	IS5 inserted into Vgr	Lipids		C	loc1	aux2_loc1	RSc3218	MGE	Phage
CDC45_RS23375	I		I_RS476_Tomato-Solanaceae_SouthAmerica_GCF_003595305.1.genome	3	3		Unknown	no C-Terminal domain	MP	loc1	aux3_loc1	RSp1137	NotMGE
CDC45_RS17625	I		I_RS476_Tomato-Solanaceae_SouthAmerica_GCF_003595305.1.genome	4	4	IS5-like element ISRso9 has inserted into the cluster, but no genes look disrupted	ATP/ppApp	similar to Pseudomonas aeruginosa (p)ppApp synthetase toxin Tas1, a type VI secretion exported toxin that pyrophosphorylates adenosine nucleotides to produce (p)ppApp	C	loc1	aux4_loc1	RSc3430	Inocnclusive
CDC45_RS20825	I		I_RS476_Tomato-Solanaceae_SouthAmerica_GCF_003595305.1.genome	5	5		Lipids		MP	loc1	aux5_loc1	RSp0629	NotMGE
CDC45_RS18510	I		I_RS476_Tomato-Solanaceae_SouthAmerica_GCF_003595305.1.genome	6	6a		Lipids		MP	loc1_MGE_conjugalTransferProtein	aux6_loc1_MGE_conjugalTransferProtein	RSp0175	Inconclusive
CDC45_RS04930	I		I_RS476_Tomato-Solanaceae_SouthAmerica_GCF_003595305.1.genome	7	7		Lipids		C	loc2	aux7_loc2	RSc0952	MGE	toprim
CDC45_RS10015	I		I_RS476_Tomato-Solanaceae_SouthAmerica_GCF_003595305.1.genome	7	7		Lipids		C	loc5	aux7_loc5	RSc1943	MGE	Phage
CDC45_RS18155	I		I_RS476_Tomato-Solanaceae_SouthAmerica_GCF_003595305.1.genome	7	7		Lipids		MP	loc6	aux7_loc6	RSp0103	NotMGE
CDC45_RS21410	I		I_RS476_Tomato-Solanaceae_SouthAmerica_GCF_003595305.1.genome	14	14		Unknown	MIX_III polymorphic toxin with unknown C-terminal toxin	MP	loc1_tssH-tssA	aux14_loc1_tssH-tssA	RSp0749 (T6SS_main)	NotMGE
CDC45_RS21500	I		I_RS476_Tomato-Solanaceae_SouthAmerica_GCF_003595305.1.genome	15	15		Lipids		MP	loc1_tssM	aux15_loc1_tssM	RSp0763 (T6SS_main)	NotMGE
CDC45_RS21435	I		I_RS476_Tomato-Solanaceae_SouthAmerica_GCF_003595305.1.genome	20	20		Unknown	MIX_III polymorphic toxin with unknown C-terminal toxin	MP	loc1_tssH-tssA	aux20_loc1_tssH-tssA	RSp0749 (T6SS_main)	NotMGE
CDC45_RS21350	I		I_RS476_Tomato-Solanaceae_SouthAmerica_GCF_003595305.1.genome	22	decay-aux22	toxin in 2 fragments			MP	loc1_tssK	aux22_loc1_tssK	RSp0740 (T6SS_main)	NotMGE
KME70_RS24965	I		I_Rs-SY1_Pepper-Solanaceae_EasternAsia_GCF_018731965.1.genome	1	1		Lipids		MP	loc1	aux1_loc1	RSp0517	NotMGE
KME70_RS16105	I		I_Rs-SY1_Pepper-Solanaceae_EasternAsia_GCF_018731965.1.genome	2	decay-aux2	pseudogenized toxin	Lipids		C	loc1	aux2_loc1	RSc3218	MGE	Phage
KME70_RS18640	I		I_Rs-SY1_Pepper-Solanaceae_EasternAsia_GCF_018731965.1.genome	3	3		DNA	PAAR/DUF6531/RHS polymorphic toxin with HNH/ENDO VII superfamily nuclease	MP	loc1	aux3_loc1	RSp1137	NotMGE
KME70_RS17380	I		I_Rs-SY1_Pepper-Solanaceae_EasternAsia_GCF_018731965.1.genome	5	5		Lipids		MP	loc1	aux5_loc1	RSp0629	NotMGE
KME70_RS23375	I		I_Rs-SY1_Pepper-Solanaceae_EasternAsia_GCF_018731965.1.genome	6	6a		Lipids		MP	loc1_MGE_conjugalTransferProtein	aux6_loc1_MGE_conjugalTransferProtein	RSp0175	Inconclusive
KME70_RS10870	I		I_Rs-SY1_Pepper-Solanaceae_EasternAsia_GCF_018731965.1.genome	13	decay-aux13	IS5-like element IS1405 inserted into a gene with MAEBL/PTZ00121 domain			C	loc1	aux13_loc1	RSc0885	MGE	Phage
KME70_RS18475	I		I_Rs-SY1_Pepper-Solanaceae_EasternAsia_GCF_018731965.1.genome	14	14		Unknown	MIX_III polymorphic toxin with unknown C-terminal toxin	MP	loc1_tssH-tssA	aux14_loc1_tssH-tssA	RSp0749 (T6SS_main)	NotMGE
KME70_RS20490	I		I_Rs-SY1_Pepper-Solanaceae_EasternAsia_GCF_018731965.1.genome	15	decay-aux15	toxin is pseudogenized	Lipids		MP	loc1_tssM	aux15_loc1_tssM	RSp0763 (T6SS_main)	NotMGE
KME70_RS17755	I		I_Rs-SY1_Pepper-Solanaceae_EasternAsia_GCF_018731965.1.genome	16	16		DNA	GHH signature containing HNH/Endo VII superfamily nuclease toxin 2 on PAAR-like DUF4150 polymorphic toxin	MP	loc1	aux16_loc1	RSp0561	MGE	Phage
KME70_RS18510	I		I_Rs-SY1_Pepper-Solanaceae_EasternAsia_GCF_018731965.1.genome	20	decay-aux20	istAB inserted into MIX_III toxin			MP	loc1_tssH-tssA	aux20_loc1_tssH-tssA	RSp0749 (T6SS_main)	NotMGE
KME70_RS13380	I		I_Rs-SY1_Pepper-Solanaceae_EasternAsia_GCF_018731965.1.genome	21	decay-aux21	pseudogenized vgr	DNA	PoNE on FIX-like polymorphic toxin	C	loc1	aux21_loc1	RSc0422 (ssb)	MGE
KME70_RS18415	I		I_Rs-SY1_Pepper-Solanaceae_EasternAsia_GCF_018731965.1.genome	22	decay-aux22	IS5 inserted into toxin			MP	loc1_tssK	aux22_loc1_tssK	RSp0740 (T6SS_main)	NotMGE
RSSE_RS21165	I		I_SEPPX05_Sesame-Pedaliaceae_EasternAsia_GCF_002162015.1.genome	1	1		Lipids		MP	loc1	aux1_loc1	RSp0517	NotMGE
RSSE_RS07545	I		I_SEPPX05_Sesame-Pedaliaceae_EasternAsia_GCF_002162015.1.genome	2	2		Lipids		C	loc2	aux2_loc2	RSc0283	NotMGE
RSSE_RS22225	I		I_SEPPX05_Sesame-Pedaliaceae_EasternAsia_GCF_002162015.1.genome	2	decay-aux2	the vgr and toxin are lost; IS3 inserted into immunity	Lipids		MP	loc9_orphan	aux2_loc9_orphan	RSp1124	MGE
RSSE_RS24335	I		I_SEPPX05_Sesame-Pedaliaceae_EasternAsia_GCF_002162015.1.genome	3	3		DNA	PAAR/DUF6531/RHS polymorphic toxin with HNH/ENDO VII superfamily nuclease	MP	loc1	aux3_loc1	RSp1137	NotMGE
RSSE_RS21610	I		I_SEPPX05_Sesame-Pedaliaceae_EasternAsia_GCF_002162015.1.genome	5	5		Lipids		MP	loc1	aux5_loc1	RSp0629	NotMGE
RSSE_RS19345	I		I_SEPPX05_Sesame-Pedaliaceae_EasternAsia_GCF_002162015.1.genome	6	decay-aux6a	IS3 inserted into immunity	Lipids		MP	loc1_MGE_conjugalTransferProtein	aux6_loc1_MGE_conjugalTransferProtein	RSp0175	Inconclusive
RSSE_RS26750	I		I_SEPPX05_Sesame-Pedaliaceae_EasternAsia_GCF_002162015.1.genome	7	decay-aux7	toxin in 2 fragments; immunity in 2 fragments; vgr in 2 fragments	Lipids		MP	loc1	aux7_loc1	RSp1594	NotMGE
RSSE_RS05910	I		I_SEPPX05_Sesame-Pedaliaceae_EasternAsia_GCF_002162015.1.genome	13	decay-aux13	istAB			C	loc1	aux13_loc1	RSc0885	MGE	Phage
RSSE_RS24500	I		I_SEPPX05_Sesame-Pedaliaceae_EasternAsia_GCF_002162015.1.genome	15	15		Lipids		MP	loc1_tssM	aux15_loc1_tssM	RSp0763 (T6SS_main)	NotMGE
RSSE_RS24575	I		I_SEPPX05_Sesame-Pedaliaceae_EasternAsia_GCF_002162015.1.genome	20	20		Unknown	MIX_III polymorphic toxin with unknown C-terminal toxin	MP	loc1_tssH-tssA	aux20_loc1_tssH-tssA	RSp0749 (T6SS_main)	NotMGE
RSSE_RS24635	I		I_SEPPX05_Sesame-Pedaliaceae_EasternAsia_GCF_002162015.1.genome	Orphan Vgr	Orphan Vgr	Orphan Vgr			MP	tssK	auxOrphan Vgr_tssK	RSp0740 (T6SS_main)
MNY32_RS23485	I		I_SL1931_Pepper-Solanaceae_EasternAsia_GCF_022625045.1.genome	1	decay-aux1	IS5-like element IS1420 inserted into toxin	Lipids		MP	loc1	aux1_loc1	RSp0517	NotMGE
MNY32_RS19875	I		I_SL1931_Pepper-Solanaceae_EasternAsia_GCF_022625045.1.genome	3	3		Unknown	no C-Terminal domain	MP	loc1	aux3_loc1	RSp1137	NotMGE
MNY32_RS22580	I		I_SL1931_Pepper-Solanaceae_EasternAsia_GCF_022625045.1.genome	5	5		Lipids		MP	loc1	aux5_loc1	RSp0629	NotMGE
MNY32_RS25055	I		I_SL1931_Pepper-Solanaceae_EasternAsia_GCF_022625045.1.genome	6	6a		Lipids		MP	loc1_MGE_conjugalTransferProtein	aux6_loc1_MGE_conjugalTransferProtein	RSp0175	Inconclusive
MNY32_RS12785	I		I_SL1931_Pepper-Solanaceae_EasternAsia_GCF_022625045.1.genome	13	13		Unknown		C	loc1	aux13_loc1	RSc0885	MGE	Phage
MNY32_RS21915	I		I_SL1931_Pepper-Solanaceae_EasternAsia_GCF_022625045.1.genome	14	decay-aux14	MIX_III toxin is 2 fragments			MP	loc1_tssH-tssA	aux14_loc1_tssH-tssA	RSp0749 (T6SS_main)	NotMGE
MNY32_RS21820	I		I_SL1931_Pepper-Solanaceae_EasternAsia_GCF_022625045.1.genome	15	15		Lipids		MP	loc1_tssM	aux15_loc1_tssM	RSp0763 (T6SS_main)	NotMGE
MNY32_RS22960	I		I_SL1931_Pepper-Solanaceae_EasternAsia_GCF_022625045.1.genome	16	16		DNA	GHH signature containing HNH/Endo VII superfamily nuclease toxin 2 on PAAR-like DUF4150 polymorphic toxin	MP	loc1	aux16_loc1	RSp0561	MGE	Phage
MNY32_RS21885	I		I_SL1931_Pepper-Solanaceae_EasternAsia_GCF_022625045.1.genome	20	20		Unknown	MIX_III polymorphic toxin with unknown C-terminal toxin	MP	loc1_tssH-tssA	aux20_loc1_tssH-tssA	RSp0749 (T6SS_main)	NotMGE
MNY32_RS21975	I		I_SL1931_Pepper-Solanaceae_EasternAsia_GCF_022625045.1.genome	22	22		Unknown	FIX-like polymorphic toxin with unknown C-Terminal	MP	loc1_tssK	aux22_loc1_tssK	RSp0740 (T6SS_main)	NotMGE
CJO96_RS19195	I		I_SL2330_Potato-Solanaceae_EasternAsia_GCF_003515225.1.genome	1	decay-aux1	IS110 inserted into toxin; toxin is 2 fragments	Lipids		MP	loc1	aux1_loc1	RSp0517	NotMGE
CJO96_RS15665	I		I_SL2330_Potato-Solanaceae_EasternAsia_GCF_003515225.1.genome	2	2		Lipids		C	loc2	aux2_loc2	RSc0283	NotMGE
CJO96_RS12625	I		I_SL2330_Potato-Solanaceae_EasternAsia_GCF_003515225.1.genome	2	2		Lipids		C	loc1	aux2_loc1	RSc3218	MGE	Phage
CJO96_RS22440	I		I_SL2330_Potato-Solanaceae_EasternAsia_GCF_003515225.1.genome	3	3		Unknown	no C-Terminal domain	MP	loc1	aux3_loc1	RSp1137	NotMGE
CJO96_RS00175	I		I_SL2330_Potato-Solanaceae_EasternAsia_GCF_003515225.1.genome	4	4		ATP/ppApp	similar to Pseudomonas aeruginosa (p)ppApp synthetase toxin Tas1, a type VI secretion exported toxin that pyrophosphorylates adenosine nucleotides to produce (p)ppApp	C	loc1	aux4_loc1	RSc3430	Inocnclusive
CJO96_RS19700	I		I_SL2330_Potato-Solanaceae_EasternAsia_GCF_003515225.1.genome	5	5		Lipids		MP	loc1	aux5_loc1	RSp0629	NotMGE
CJO96_RS17640	I		I_SL2330_Potato-Solanaceae_EasternAsia_GCF_003515225.1.genome	6	6a		Lipids		MP	loc1_MGE_conjugalTransferProtein	aux6_loc1_MGE_conjugalTransferProtein	RSp0175	Inconclusive
CJO96_RS23515	I		I_SL2330_Potato-Solanaceae_EasternAsia_GCF_003515225.1.genome	9	9a		Lipids		MP	loc6	aux9_loc6	RSp1378	Inconclusive
CJO96_RS20365	I		I_SL2330_Potato-Solanaceae_EasternAsia_GCF_003515225.1.genome	14	14		Unknown	MIX_III polymorphic toxin with unknown C-terminal toxin	MP	loc1_tssH-tssA	aux14_loc1_tssH-tssA	RSp0749 (T6SS_main)	NotMGE
CJO96_RS20455	I		I_SL2330_Potato-Solanaceae_EasternAsia_GCF_003515225.1.genome	15	15		Lipids		MP	loc1_tssM	aux15_loc1_tssM	RSp0763 (T6SS_main)	NotMGE
CJO96_RS20390	I		I_SL2330_Potato-Solanaceae_EasternAsia_GCF_003515225.1.genome	20	20		Unknown	MIX_III polymorphic toxin with unknown C-terminal toxin	MP	loc1_tssH-tssA	aux20_loc1_tssH-tssA	RSp0749 (T6SS_main)	NotMGE
CJO96_RS20305	I		I_SL2330_Potato-Solanaceae_EasternAsia_GCF_003515225.1.genome	22	decay-aux22	IS5-like element IS1405 inserted into toxin			MP	loc1_tssK	aux22_loc1_tssK	RSp0740 (T6SS_main)	NotMGE
CJO95_RS19555	I		I_SL2729_Potato-Solanaceae_EasternAsia_GCF_003515405.1.genome	1	decay-aux1	IS110 inserted into toxin; toxin is 3 fragments	Lipids		MP	loc1	aux1_loc1	RSp0517	NotMGE
CJO95_RS15810	I		I_SL2729_Potato-Solanaceae_EasternAsia_GCF_003515405.1.genome	2	2		Lipids		C	loc2	aux2_loc2	RSc0283	NotMGE
CJO95_RS22770	I		I_SL2729_Potato-Solanaceae_EasternAsia_GCF_003515405.1.genome	3	3		DNA	PAAR/DUF6531/RHS polymorphic toxin with HNH/ENDO VII superfamily nuclease	MP	loc1	aux3_loc1	RSp1137	NotMGE
CJO95_RS20060	I		I_SL2729_Potato-Solanaceae_EasternAsia_GCF_003515405.1.genome	5	5		Lipids		MP	loc1	aux5_loc1	RSp0629	NotMGE
CJO95_RS17955	I		I_SL2729_Potato-Solanaceae_EasternAsia_GCF_003515405.1.genome	6	6a		Lipids		MP	loc1_MGE_conjugalTransferProtein	aux6_loc1_MGE_conjugalTransferProtein	RSp0175	Inconclusive
CJO95_RS24825	I		I_SL2729_Potato-Solanaceae_EasternAsia_GCF_003515405.1.genome	7	7		Lipids		MP	loc1	aux7_loc1	RSp1594	NotMGE
CJO95_RS20680	I		I_SL2729_Potato-Solanaceae_EasternAsia_GCF_003515405.1.genome	14	decay-aux14	IS5 in MIX_III toxin			MP	loc1_tssH-tssA	aux14_loc1_tssH-tssA	RSp0749 (T6SS_main)	NotMGE
CJO95_RS20775	I		I_SL2729_Potato-Solanaceae_EasternAsia_GCF_003515405.1.genome	15	15		Lipids		MP	loc1_tssM	aux15_loc1_tssM	RSp0763 (T6SS_main)	NotMGE
CJO95_RS05810	I		I_SL2729_Potato-Solanaceae_EasternAsia_GCF_003515405.1.genome	17	17		Unknown	No domains	C	loc3	aux17_loc3	RSc2337 (serS)	MGE	Phage
CJO95_RS03345	I		I_SL2729_Potato-Solanaceae_EasternAsia_GCF_003515405.1.genome	19	19		DNA	PoNE domain on FIX-like polymorphic toxin	C	loc2	aux19_loc2	RSc2804 (nrdB)	MGE
CJO95_RS20620	I		I_SL2729_Potato-Solanaceae_EasternAsia_GCF_003515405.1.genome	23	23		Unknown	FIX-like polymorphic toxin with unknown C-Terminal	MP	loc1_tssK	aux23_loc1_tssK	RSp0740 (T6SS_main)	NotMGE
CJO93_RS16705	I		I_SL3103_Potato-Solanaceae_EasternAsia_GCF_003515205.1.genome	1	decay-aux1	vgr missing; IS5 inserted into immunity	Lipids		MP	loc4_orphan	aux1_loc4_orphan	RSp0208	Inconclusive
CJO93_RS18415	I		I_SL3103_Potato-Solanaceae_EasternAsia_GCF_003515205.1.genome	1	decay-aux1	14 kb region with 22 genes (many are Tns, but it is also cbhA) inserted between Vgr and the toxin/immunity/PAAR; toxin in 3 fragments	Lipids		MP	loc1	aux1_loc1	RSp0517	NotMGE
CJO93_RS15105	I		I_SL3103_Potato-Solanaceae_EasternAsia_GCF_003515205.1.genome	2	2		Lipids		C	loc2	aux2_loc2	RSc0283	NotMGE
CJO93_RS12150	I		I_SL3103_Potato-Solanaceae_EasternAsia_GCF_003515205.1.genome	2	decay-aux2	IS5-like element IS1405 inserted into toxin	Lipids		C	loc1	aux2_loc1	RSc3218	MGE	Phage
CJO93_RS22080	I		I_SL3103_Potato-Solanaceae_EasternAsia_GCF_003515205.1.genome	3	3		DNA	PAAR/DUF6531/RHS polymorphic toxin with HNH/ENDO VII superfamily nuclease	MP	loc1	aux3_loc1	RSp1137	NotMGE
CJO93_RS24650	I		I_SL3103_Potato-Solanaceae_EasternAsia_GCF_003515205.1.genome	7	7		Lipids		MP	loc1	aux7_loc1	RSp1594	NotMGE
CJO93_RS19500	I		I_SL3103_Potato-Solanaceae_EasternAsia_GCF_003515205.1.genome	14	decay-aux14	IS5 in MIX_III toxin			MP	loc1_tssH-tssA	aux14_loc1_tssH-tssA	RSp0749 (T6SS_main)	NotMGE
CJO93_RS19610	I		I_SL3103_Potato-Solanaceae_EasternAsia_GCF_003515205.1.genome	15	decay-aux15	pseudogenized vgr	Lipids		MP	loc1_tssM	aux15_loc1_tssM	RSp0763 (T6SS_main)	NotMGE
CJO93_RS19440	I		I_SL3103_Potato-Solanaceae_EasternAsia_GCF_003515205.1.genome	22	decay-aux22	toxin in 2 fragments			MP	loc1_tssK	aux22_loc1_tssK	RSp0740 (T6SS_main)	NotMGE
CJO91_RS20620	I		I_SL3300_Potato-Solanaceae_EasternAsia_GCF_003515625.1.genome	1	decay-aux1	IS110 inserted into toxin; toxin is 3 fragments	Lipids		MP	loc1	aux1_loc1	RSp0517	NotMGE
CJO91_RS16730	I		I_SL3300_Potato-Solanaceae_EasternAsia_GCF_003515625.1.genome	2	decay-aux2	IS5 inserted into toxin	Lipids		C	loc2	aux2_loc2	RSc0283	NotMGE
CJO91_RS23840	I		I_SL3300_Potato-Solanaceae_EasternAsia_GCF_003515625.1.genome	3	3		DNA	PAAR/DUF6531/RHS polymorphic toxin with HNH/ENDO VII superfamily nuclease	MP	loc1	aux3_loc1	RSp1137	NotMGE
CJO91_RS00310	I		I_SL3300_Potato-Solanaceae_EasternAsia_GCF_003515625.1.genome	4	4		ATP/ppApp	similar to Pseudomonas aeruginosa (p)ppApp synthetase toxin Tas1, a type VI secretion exported toxin that pyrophosphorylates adenosine nucleotides to produce (p)ppApp	C	loc1	aux4_loc1	RSc3430	Inocnclusive
CJO91_RS08155	I		I_SL3300_Potato-Solanaceae_EasternAsia_GCF_003515625.1.genome	5	5		Lipids		C	loc3	aux5_loc3	RSc1151 (mutS)	MGE	Phage
CJO91_RS21145	I		I_SL3300_Potato-Solanaceae_EasternAsia_GCF_003515625.1.genome	5	5		Lipids		MP	loc1	aux5_loc1	RSp0629	NotMGE
CJO91_RS18875	I		I_SL3300_Potato-Solanaceae_EasternAsia_GCF_003515625.1.genome	6	6a		Lipids		MP	loc1_MGE_conjugalTransferProtein	aux6_loc1_MGE_conjugalTransferProtein	RSp0175	Inconclusive
CJO91_RS25985	I		I_SL3300_Potato-Solanaceae_EasternAsia_GCF_003515625.1.genome	7	7		Lipids		MP	loc1	aux7_loc1	RSp1594	NotMGE
CJO91_RS21755	I		I_SL3300_Potato-Solanaceae_EasternAsia_GCF_003515625.1.genome	14	decay-aux14	MIX_III toxin is missing			MP	loc1_tssH-tssA	aux14_loc1_tssH-tssA	RSp0749 (T6SS_main)	NotMGE
CJO91_RS21820	I		I_SL3300_Potato-Solanaceae_EasternAsia_GCF_003515625.1.genome	15	15		Lipids		MP	loc1_tssM	aux15_loc1_tssM	RSp0763 (T6SS_main)	NotMGE
CJO91_RS03585	I		I_SL3300_Potato-Solanaceae_EasternAsia_GCF_003515625.1.genome	19	decay-aux19	IS5 inserted into Vgr	DNA	PoNE domain on FIX-like polymorphic toxin	C	loc2	aux19_loc2	RSc2804 (nrdB)	MGE
CJO91_RS21695	I		I_SL3300_Potato-Solanaceae_EasternAsia_GCF_003515625.1.genome	23	23		Unknown	FIX-like polymorphic toxin with unknown C-Terminal	MP	loc1_tssK	aux23_loc1_tssK	RSp0740 (T6SS_main)	NotMGE
CJO90_RS19575	I		I_SL3730_Potato-Solanaceae_EasternAsia_GCF_003515365.1.genome	1	decay-aux1	IS110 inserted into toxin; toxin is 3 fragments	Lipids		MP	loc1	aux1_loc1	RSp0517	NotMGE
CJO90_RS15830	I		I_SL3730_Potato-Solanaceae_EasternAsia_GCF_003515365.1.genome	2	2		Lipids		C	loc2	aux2_loc2	RSc0283	NotMGE
CJO90_RS22780	I		I_SL3730_Potato-Solanaceae_EasternAsia_GCF_003515365.1.genome	3	3		DNA	PAAR/DUF6531/RHS polymorphic toxin with HNH/ENDO VII superfamily nuclease	MP	loc1	aux3_loc1	RSp1137	NotMGE
CJO90_RS20080	I		I_SL3730_Potato-Solanaceae_EasternAsia_GCF_003515365.1.genome	5	5		Lipids		MP	loc1	aux5_loc1	RSp0629	NotMGE
CJO90_RS17975	I		I_SL3730_Potato-Solanaceae_EasternAsia_GCF_003515365.1.genome	6	6a		Lipids		MP	loc1_MGE_conjugalTransferProtein	aux6_loc1_MGE_conjugalTransferProtein	RSp0175	Inconclusive
CJO90_RS24835	I		I_SL3730_Potato-Solanaceae_EasternAsia_GCF_003515365.1.genome	7	7		Lipids		MP	loc1	aux7_loc1	RSp1594	NotMGE
CJO90_RS20695	I		I_SL3730_Potato-Solanaceae_EasternAsia_GCF_003515365.1.genome	14	decay-aux14	vgr pseudogene; IS5 inserted in toxin			MP	loc1_tssH-tssA	aux14_loc1_tssH-tssA	RSp0749 (T6SS_main)	NotMGE
CJO90_RS20790	I		I_SL3730_Potato-Solanaceae_EasternAsia_GCF_003515365.1.genome	15	15		Lipids		MP	loc1_tssM	aux15_loc1_tssM	RSp0763 (T6SS_main)	NotMGE
CJO90_RS05810	I		I_SL3730_Potato-Solanaceae_EasternAsia_GCF_003515365.1.genome	17	17		Unknown	No domains	C	loc3	aux17_loc3	RSc2337 (serS)	MGE	Phage
CJO90_RS03340	I		I_SL3730_Potato-Solanaceae_EasternAsia_GCF_003515365.1.genome	19	19		DNA	PoNE domain on FIX-like polymorphic toxin	C	loc2	aux19_loc2	RSc2804 (nrdB)	MGE
CJO90_RS20635	I		I_SL3730_Potato-Solanaceae_EasternAsia_GCF_003515365.1.genome	23	23		Unknown	FIX-like polymorphic toxin with unknown C-Terminal	MP	loc1_tssK	aux23_loc1_tssK	RSp0740 (T6SS_main)	NotMGE
CJO89_RS19845	I		I_SL3755_Potato-Solanaceae_EasternAsia_GCF_003515345.1.genome	1	decay-aux1	IS110 inserted into toxin; toxin is 2 fragments	Lipids		MP	loc1	aux1_loc1	RSp0517	NotMGE
CJO89_RS16305	I		I_SL3755_Potato-Solanaceae_EasternAsia_GCF_003515345.1.genome	2	2		Lipids		C	loc2	aux2_loc2	RSc0283	NotMGE
CJO89_RS13155	I		I_SL3755_Potato-Solanaceae_EasternAsia_GCF_003515345.1.genome	2	2		Lipids		C	loc1	aux2_loc1	RSc3218	MGE	Phage
CJO89_RS23130	I		I_SL3755_Potato-Solanaceae_EasternAsia_GCF_003515345.1.genome	3	3		Unknown	no C-Terminal domain	MP	loc1	aux3_loc1	RSp1137	NotMGE
CJO89_RS00070	I		I_SL3755_Potato-Solanaceae_EasternAsia_GCF_003515345.1.genome	4	4		ATP/ppApp	similar to Pseudomonas aeruginosa (p)ppApp synthetase toxin Tas1, a type VI secretion exported toxin that pyrophosphorylates adenosine nucleotides to produce (p)ppApp	C	loc1	aux4_loc1	RSc3430	Inocnclusive
CJO89_RS11140	I		I_SL3755_Potato-Solanaceae_EasternAsia_GCF_003515345.1.genome	5	5		Lipids		C	loc3	aux5_loc3	RSc1151 (mutS)	MGE	Phage
CJO89_RS20370	I		I_SL3755_Potato-Solanaceae_EasternAsia_GCF_003515345.1.genome	5	5		Lipids		MP	loc1	aux5_loc1	RSp0629	NotMGE
CJO89_RS18275	I		I_SL3755_Potato-Solanaceae_EasternAsia_GCF_003515345.1.genome	6	6a		Lipids		MP	loc1_MGE_conjugalTransferProtein	aux6_loc1_MGE_conjugalTransferProtein	RSp0175	Inconclusive
CJO89_RS24220	I		I_SL3755_Potato-Solanaceae_EasternAsia_GCF_003515345.1.genome	9	9a		Lipids		MP	loc6	aux9_loc6	RSp1378	Inconclusive
CJO89_RS21030	I		I_SL3755_Potato-Solanaceae_EasternAsia_GCF_003515345.1.genome	14	14		Unknown	MIX_III polymorphic toxin with unknown C-terminal toxin	MP	loc1_tssH-tssA	aux14_loc1_tssH-tssA	RSp0749 (T6SS_main)	NotMGE
CJO89_RS21120	I		I_SL3755_Potato-Solanaceae_EasternAsia_GCF_003515345.1.genome	15	15		Lipids		MP	loc1_tssM	aux15_loc1_tssM	RSp0763 (T6SS_main)	NotMGE
CJO89_RS21055	I		I_SL3755_Potato-Solanaceae_EasternAsia_GCF_003515345.1.genome	20	20		Unknown	MIX_III polymorphic toxin with unknown C-terminal toxin	MP	loc1_tssH-tssA	aux20_loc1_tssH-tssA	RSp0749 (T6SS_main)	NotMGE
CJO89_RS20970	I		I_SL3755_Potato-Solanaceae_EasternAsia_GCF_003515345.1.genome	22	decay-aux22	IS5-like element IS1405 inserted into toxin			MP	loc1_tssK	aux22_loc1_tssK	RSp0740 (T6SS_main)	NotMGE
CJO88_RS23940	I		I_SL3822_Potato-Solanaceae_EasternAsia_GCF_003515605.1.genome	1	decay-aux1	IS110 inserted into toxin; toxin is 3 fragments	Lipids		MP	loc1	aux1_loc1	RSp0517	NotMGE
CJO88_RS16165	I		I_SL3822_Potato-Solanaceae_EasternAsia_GCF_003515605.1.genome	2	decay-aux2	IS5 inserted into toxin	Lipids		C	loc2	aux2_loc2	RSc0283	NotMGE
CJO88_RS12855	I		I_SL3822_Potato-Solanaceae_EasternAsia_GCF_003515605.1.genome	2	2		Lipids		C	loc1	aux2_loc1	RSc3218	MGE	Phage
CJO88_RS20050	I		I_SL3822_Potato-Solanaceae_EasternAsia_GCF_003515605.1.genome	3	3		DNA	PAAR/DUF6531/RHS polymorphic toxin with HNH/ENDO VII superfamily nuclease	MP	loc1	aux3_loc1	RSp1137	NotMGE
CJO88_RS00045	I		I_SL3822_Potato-Solanaceae_EasternAsia_GCF_003515605.1.genome	4	4		ATP/ppApp	similar to Pseudomonas aeruginosa (p)ppApp synthetase toxin Tas1, a type VI secretion exported toxin that pyrophosphorylates adenosine nucleotides to produce (p)ppApp	C	loc1	aux4_loc1	RSc3430	Inocnclusive
CJO88_RS22770	I		I_SL3822_Potato-Solanaceae_EasternAsia_GCF_003515605.1.genome	5	5		Lipids		MP	loc1	aux5_loc1	RSp0629	NotMGE
CJO88_RS18395	I		I_SL3822_Potato-Solanaceae_EasternAsia_GCF_003515605.1.genome	6	6a		Lipids		MP	loc1_MGE_conjugalTransferProtein	aux6_loc1_MGE_conjugalTransferProtein	RSp0175	Inconclusive
CJO88_RS25915	I		I_SL3822_Potato-Solanaceae_EasternAsia_GCF_003515605.1.genome	7	7		Lipids		MP	loc1	aux7_loc1	RSp1594	NotMGE
CJO88_RS22160	I		I_SL3822_Potato-Solanaceae_EasternAsia_GCF_003515605.1.genome	14	decay-aux14	IS5 in MIX_III toxin			MP	loc1_tssH-tssA	aux14_loc1_tssH-tssA	RSp0749 (T6SS_main)	NotMGE
CJO88_RS22065	I		I_SL3822_Potato-Solanaceae_EasternAsia_GCF_003515605.1.genome	15	decay-aux15	toxin is pseudogenized	Lipids		MP	loc1_tssM	aux15_loc1_tssM	RSp0763 (T6SS_main)	NotMGE
CJO88_RS23445	I		I_SL3822_Potato-Solanaceae_EasternAsia_GCF_003515605.1.genome	16	16		DNA	GHH signature containing HNH/Endo VII superfamily nuclease toxin 2 on PAAR-like DUF4150 polymorphic toxin	MP	loc1	aux16_loc1	RSp0561	MGE	Phage
CJO88_RS05820	I		I_SL3822_Potato-Solanaceae_EasternAsia_GCF_003515605.1.genome	17	17		Unknown	No domains	C	loc3	aux17_loc3	RSc2337 (serS)	MGE	Phage
CJO88_RS22220	I		I_SL3822_Potato-Solanaceae_EasternAsia_GCF_003515605.1.genome	23	23		Unknown	FIX-like polymorphic toxin with unknown C-Terminal	MP	loc1_tssK	aux23_loc1_tssK	RSp0740 (T6SS_main)	NotMGE
CJO87_RS20760	I		I_SL3882_Potato-Solanaceae_EasternAsia_GCF_003515585.1.genome	1	decay-aux1	IS110 inserted into toxin; toxin is 3 fragments; IS5 inserted into immunity gene	Lipids		MP	loc1	aux1_loc1	RSp0517	NotMGE
CJO87_RS17085	I		I_SL3882_Potato-Solanaceae_EasternAsia_GCF_003515585.1.genome	2	2		Lipids		C	loc2	aux2_loc2	RSc0283	NotMGE
CJO87_RS13780	I		I_SL3882_Potato-Solanaceae_EasternAsia_GCF_003515585.1.genome	2	2		Lipids		C	loc1	aux2_loc1	RSc3218	MGE	Phage
CJO87_RS24440	I		I_SL3882_Potato-Solanaceae_EasternAsia_GCF_003515585.1.genome	3	3		DNA	PAAR/DUF6531/RHS polymorphic toxin with HNH/ENDO VII superfamily nuclease	MP	loc1	aux3_loc1	RSp1137	NotMGE
CJO87_RS00045	I		I_SL3882_Potato-Solanaceae_EasternAsia_GCF_003515585.1.genome	4	4		ATP/ppApp	similar to Pseudomonas aeruginosa (p)ppApp synthetase toxin Tas1, a type VI secretion exported toxin that pyrophosphorylates adenosine nucleotides to produce (p)ppApp	C	loc1	aux4_loc1	RSc3430	Inocnclusive
CJO87_RS11640	I		I_SL3882_Potato-Solanaceae_EasternAsia_GCF_003515585.1.genome	5	5		Lipids		C	loc3	aux5_loc3	RSc1151 (mutS)	MGE	Phage
CJO87_RS21660	I		I_SL3882_Potato-Solanaceae_EasternAsia_GCF_003515585.1.genome	5	5		Lipids		MP	loc1	aux5_loc1	RSp0629	NotMGE
CJO87_RS19195	I		I_SL3882_Potato-Solanaceae_EasternAsia_GCF_003515585.1.genome	6	6a		Lipids		MP	loc1_MGE_conjugalTransferProtein	aux6_loc1_MGE_conjugalTransferProtein	RSp0175	Inconclusive
CJO87_RS26485	I		I_SL3882_Potato-Solanaceae_EasternAsia_GCF_003515585.1.genome	7	7		Lipids		MP	loc1	aux7_loc1	RSp1594	NotMGE
CJO87_RS13205	I		I_SL3882_Potato-Solanaceae_EasternAsia_GCF_003515585.1.genome	13	13		Unknown		C	loc1	aux13_loc1	RSc0885	MGE	Phage
CJO87_RS22290	I		I_SL3882_Potato-Solanaceae_EasternAsia_GCF_003515585.1.genome	14	decay-aux14	IS5 in MIX_III toxin			MP	loc1_tssH-tssA	aux14_loc1_tssH-tssA	RSp0749 (T6SS_main)	NotMGE
CJO87_RS22385	I		I_SL3882_Potato-Solanaceae_EasternAsia_GCF_003515585.1.genome	15	15	IS4 transposase has inserted into one of several immunity genes in array	Lipids		MP	loc1_tssM	aux15_loc1_tssM	RSp0763 (T6SS_main)	NotMGE
CJO87_RS21270	I		I_SL3882_Potato-Solanaceae_EasternAsia_GCF_003515585.1.genome	16	16		DNA	GHH signature containing HNH/Endo VII superfamily nuclease toxin 2 on PAAR-like DUF4150 polymorphic toxin	MP	loc1	aux16_loc1	RSp0561	MGE	Phage
CJO87_RS22230	I		I_SL3882_Potato-Solanaceae_EasternAsia_GCF_003515585.1.genome	23	23	IS4 transposase has inserted into an immunity gene in an array	Unknown	FIX-like polymorphic toxin with unknown C-Terminal	MP	loc1_tssK	aux23_loc1_tssK	RSp0740 (T6SS_main)	NotMGE
J4H89_RS22730	I		I_SY1_Patchouli-Lamiaceae_EasternAsia_GCF_018540425.1.genome	1	decay-aux1	vgr absent;	Lipids		MP	loc4_orphan	aux1_loc4_orphan	RSp0208	Inconclusive
J4H89_RS24800	I		I_SY1_Patchouli-Lamiaceae_EasternAsia_GCF_018540425.1.genome	1	1		Lipids		MP	loc1	aux1_loc1	RSp0517	NotMGE
J4H89_RS09135	I		I_SY1_Patchouli-Lamiaceae_EasternAsia_GCF_018540425.1.genome	2	2		Lipids		C	loc2	aux2_loc2	RSc0283	NotMGE
J4H89_RS19285	I		I_SY1_Patchouli-Lamiaceae_EasternAsia_GCF_018540425.1.genome	3	3		Unknown	no C-Terminal domain	MP	loc1	aux3_loc1	RSp1137	NotMGE
J4H89_RS07655	I		I_SY1_Patchouli-Lamiaceae_EasternAsia_GCF_018540425.1.genome	4	4		Actin	VIP2; A family of actin-ADP-ribosylating toxin (150 AA C-terminal domain on PAAR-RHS protein)	C	loc1	aux4_loc1	RSc3430	Inocnclusive
J4H89_RS25290	I		I_SY1_Patchouli-Lamiaceae_EasternAsia_GCF_018540425.1.genome	5	5		Lipids		MP	loc1	aux5_loc1	RSp0629	NotMGE
J4H89_RS22575	I		I_SY1_Patchouli-Lamiaceae_EasternAsia_GCF_018540425.1.genome	6	6a		Lipids		MP	loc1_MGE_conjugalTransferProtein	aux6_loc1_MGE_conjugalTransferProtein	RSp0175	Inconclusive
J4H89_RS22300	I		I_SY1_Patchouli-Lamiaceae_EasternAsia_GCF_018540425.1.genome	7	7		Lipids		MP	loc6	aux7_loc6	RSp0103	NotMGE
J4H89_RS22895	I		I_SY1_Patchouli-Lamiaceae_EasternAsia_GCF_018540425.1.genome	7	7		Lipids		MP	loc7	aux7_loc7	RSp0233	NotMGE
J4H89_RS21605	I		I_SY1_Patchouli-Lamiaceae_EasternAsia_GCF_018540425.1.genome	7	7		Lipids		MP	loc1	aux7_loc1	RSp1594	NotMGE
J4H89_RS17240	I		I_SY1_Patchouli-Lamiaceae_EasternAsia_GCF_018540425.1.genome	14	14		Unknown	MIX_III polymorphic toxin with unknown C-terminal toxin	MP	loc1_tssH-tssA	aux14_loc1_tssH-tssA	RSp0749 (T6SS_main)	NotMGE
J4H89_RS17340	I		I_SY1_Patchouli-Lamiaceae_EasternAsia_GCF_018540425.1.genome	15	15		Lipids		MP	loc1_tssM	aux15_loc1_tssM	RSp0763 (T6SS_main)	NotMGE
J4H89_RS17180	I		I_SY1_Patchouli-Lamiaceae_EasternAsia_GCF_018540425.1.genome	22	22		Unknown	FIX-like polymorphic toxin with unknown C-Terminal	MP	loc1_tssK	aux22_loc1_tssK	RSp0740 (T6SS_main)	NotMGE
CJO74_RS19615	I		I_T117_Potato-Solanaceae_EasternAsia_GCF_003515245.1.genome	1	decay-aux1	IS110 inserted into toxin; toxin is 3 fragments	Lipids		MP	loc1	aux1_loc1	RSp0517	NotMGE
CJO74_RS15930	I		I_T117_Potato-Solanaceae_EasternAsia_GCF_003515245.1.genome	2	2		Lipids		C	loc2	aux2_loc2	RSc0283	NotMGE
CJO74_RS05895	I		I_T117_Potato-Solanaceae_EasternAsia_GCF_003515245.1.genome	2	2		Lipids		C	loc1	aux2_loc1	RSc3218	MGE	Phage
CJO74_RS23205	I		I_T117_Potato-Solanaceae_EasternAsia_GCF_003515245.1.genome	3	3		DNA	PAAR/DUF6531/RHS polymorphic toxin with HNH/ENDO VII superfamily nuclease	MP	loc1	aux3_loc1	RSp1137	NotMGE
CJO74_RS20485	I		I_T117_Potato-Solanaceae_EasternAsia_GCF_003515245.1.genome	5	5		Lipids		MP	loc1	aux5_loc1	RSp0629	NotMGE
CJO74_RS18050	I		I_T117_Potato-Solanaceae_EasternAsia_GCF_003515245.1.genome	6	6a		Lipids		MP	loc1_MGE_conjugalTransferProtein	aux6_loc1_MGE_conjugalTransferProtein	RSp0175	Inconclusive
CJO74_RS25255	I		I_T117_Potato-Solanaceae_EasternAsia_GCF_003515245.1.genome	7	7		Lipids		MP	loc1	aux7_loc1	RSp1594	NotMGE
CJO74_RS21115	I		I_T117_Potato-Solanaceae_EasternAsia_GCF_003515245.1.genome	14	decay-aux14	IS5 in MIX_III toxin			MP	loc1_tssH-tssA	aux14_loc1_tssH-tssA	RSp0749 (T6SS_main)	NotMGE
CJO74_RS21215	I		I_T117_Potato-Solanaceae_EasternAsia_GCF_003515245.1.genome	15	15		Lipids		MP	loc1_tssM	aux15_loc1_tssM	RSp0763 (T6SS_main)	NotMGE
CJO74_RS20100	I		I_T117_Potato-Solanaceae_EasternAsia_GCF_003515245.1.genome	16	16		DNA	GHH signature containing HNH/Endo VII superfamily nuclease toxin 2 on PAAR-like DUF4150 polymorphic toxin	MP	loc1	aux16_loc1	RSp0561	MGE	Phage
CJO74_RS14305	I		I_T117_Potato-Solanaceae_EasternAsia_GCF_003515245.1.genome	21	21		DNA	PoNE on FIX-like polymorphic toxin	C	loc3	aux21_loc3	RSc0546	MGE
CJO74_RS21055	I		I_T117_Potato-Solanaceae_EasternAsia_GCF_003515245.1.genome	23	23	IS4 transposase has inserted into an immunity gene in an array	Unknown	FIX-like polymorphic toxin with unknown C-Terminal	MP	loc1_tssK	aux23_loc1_tssK	RSp0740 (T6SS_main)	NotMGE
CJO83_RS19575	I		I_T42_Potato-Solanaceae_EasternAsia_GCF_003515565.1.genome	1	decay-aux1	IS110 inserted into toxin; toxin is 3 fragments	Lipids		MP	loc1	aux1_loc1	RSp0517	NotMGE
CJO83_RS15830	I		I_T42_Potato-Solanaceae_EasternAsia_GCF_003515565.1.genome	2	2		Lipids		C	loc2	aux2_loc2	RSc0283	NotMGE
CJO83_RS22010	I		I_T42_Potato-Solanaceae_EasternAsia_GCF_003515565.1.genome	3	3		DNA	PAAR/DUF6531/RHS polymorphic toxin with HNH/ENDO VII superfamily nuclease	MP	loc1	aux3_loc1	RSp1137	NotMGE
CJO83_RS00045	I		I_T42_Potato-Solanaceae_EasternAsia_GCF_003515565.1.genome	4	decay-aux4	IS5-like element IS1420 inserted into vgr			C	loc1	aux4_loc1	RSc3430	Inocnclusive
CJO83_RS17975	I		I_T42_Potato-Solanaceae_EasternAsia_GCF_003515565.1.genome	6	6a		Lipids		MP	loc1_MGE_conjugalTransferProtein	aux6_loc1_MGE_conjugalTransferProtein	RSp0175	Inconclusive
CJO83_RS24065	I		I_T42_Potato-Solanaceae_EasternAsia_GCF_003515565.1.genome	7	7		Lipids		MP	loc1	aux7_loc1	RSp1594	NotMGE
CJO83_RS19920	I		I_T42_Potato-Solanaceae_EasternAsia_GCF_003515565.1.genome	14	decay-aux14	IS5 in MIX_III toxin			MP	loc1_tssH-tssA	aux14_loc1_tssH-tssA	RSp0749 (T6SS_main)	NotMGE
CJO83_RS20015	I		I_T42_Potato-Solanaceae_EasternAsia_GCF_003515565.1.genome	15	15		Lipids		MP	loc1_tssM	aux15_loc1_tssM	RSp0763 (T6SS_main)	NotMGE
CJO83_RS05810	I		I_T42_Potato-Solanaceae_EasternAsia_GCF_003515565.1.genome	17	17		Unknown	No domains	C	loc3	aux17_loc3	RSc2337 (serS)	MGE	Phage
CJO83_RS03345	I		I_T42_Potato-Solanaceae_EasternAsia_GCF_003515565.1.genome	19	19		DNA	PoNE domain on FIX-like polymorphic toxin	C	loc2	aux19_loc2	RSc2804 (nrdB)	MGE
CJO83_RS19860	I		I_T42_Potato-Solanaceae_EasternAsia_GCF_003515565.1.genome	23	23		Unknown	FIX-like polymorphic toxin with unknown C-Terminal	MP	loc1_tssK	aux23_loc1_tssK	RSp0740 (T6SS_main)	NotMGE
CIG66_RS19130	I		I_T523_Tomato-Solanaceae_SoutheasternAsia_GCF_003595325.1.genome	1	1		Lipids		MP	loc1	aux1_loc1	RSp0517	NotMGE
CIG66_RS01010	I		I_T523_Tomato-Solanaceae_SoutheasternAsia_GCF_003595325.1.genome	2	2		Lipids		C	loc1	aux2_loc1	RSc3218	MGE	Phage
CIG66_RS18350	I		I_T523_Tomato-Solanaceae_SoutheasternAsia_GCF_003595325.1.genome	3	3		DNA	PAAR/DUF6531/RHS polymorphic toxin with HNH/ENDO VII superfamily nuclease	MP	loc1	aux3_loc1	RSp1137	NotMGE
CIG66_RS23805	I		I_T523_Tomato-Solanaceae_SoutheasternAsia_GCF_003595325.1.genome	5	5		Lipids		MP	loc1	aux5_loc1	RSp0629	NotMGE
CIG66_RS20745	I		I_T523_Tomato-Solanaceae_SoutheasternAsia_GCF_003595325.1.genome	6	6a		Lipids		MP	loc1_MGE_conjugalTransferProtein	aux6_loc1_MGE_conjugalTransferProtein	RSp0175	Inconclusive
CIG66_RS12235	I		I_T523_Tomato-Solanaceae_SoutheasternAsia_GCF_003595325.1.genome	13	13		Unknown		C	loc1	aux13_loc1	RSc0885	MGE	Phage
CIG66_RS24540	I		I_T523_Tomato-Solanaceae_SoutheasternAsia_GCF_003595325.1.genome	14	14		Unknown	MIX_III polymorphic toxin with unknown C-terminal toxin	MP	loc1_tssH-tssA	aux14_loc1_tssH-tssA	RSp0749 (T6SS_main)	NotMGE
CIG66_RS24655	I		I_T523_Tomato-Solanaceae_SoutheasternAsia_GCF_003595325.1.genome	15	15		Lipids		MP	loc1_tssM	aux15_loc1_tssM	RSp0763 (T6SS_main)	NotMGE
CIG66_RS18630	I		I_T523_Tomato-Solanaceae_SoutheasternAsia_GCF_003595325.1.genome	16	16		DNA	GHH signature containing HNH/Endo VII superfamily nuclease toxin 2 on PAAR-like DUF4150 polymorphic toxin	MP	loc1	aux16_loc1	RSp0561	MGE	Phage
CIG66_RS24580	I		I_T523_Tomato-Solanaceae_SoutheasternAsia_GCF_003595325.1.genome	20	decay-aux20	istAB inserted into MIX_III toxin			MP	loc1_tssH-tssA	aux20_loc1_tssH-tssA	RSp0749 (T6SS_main)	NotMGE
CIG66_RS14735	I		I_T523_Tomato-Solanaceae_SoutheasternAsia_GCF_003595325.1.genome	21	21		DNA	PoNE on FIX-like polymorphic toxin	C	loc1	aux21_loc1	RSc0422 (ssb)	MGE
CIG66_RS24480	I		I_T523_Tomato-Solanaceae_SoutheasternAsia_GCF_003595325.1.genome	22	22		Unknown	FIX-like polymorphic toxin with unknown C-Terminal	MP	loc1_tssK	aux22_loc1_tssK	RSp0740 (T6SS_main)	NotMGE
CJO81_RS20765	I		I_T60_Potato-Solanaceae_EasternAsia_GCF_003515545.1.genome	1	decay-aux1	IS110 inserted into toxin; toxin is 3 fragments; IS5 inserted into immunity gene	Lipids		MP	loc1	aux1_loc1	RSp0517	NotMGE
CJO81_RS17090	I		I_T60_Potato-Solanaceae_EasternAsia_GCF_003515545.1.genome	2	2		Lipids		C	loc2	aux2_loc2	RSc0283	NotMGE
CJO81_RS13785	I		I_T60_Potato-Solanaceae_EasternAsia_GCF_003515545.1.genome	2	2		Lipids		C	loc1	aux2_loc1	RSc3218	MGE	Phage
CJO81_RS24420	I		I_T60_Potato-Solanaceae_EasternAsia_GCF_003515545.1.genome	3	3		DNA	PAAR/DUF6531/RHS polymorphic toxin with HNH/ENDO VII superfamily nuclease	MP	loc1	aux3_loc1	RSp1137	NotMGE
CJO81_RS00050	I		I_T60_Potato-Solanaceae_EasternAsia_GCF_003515545.1.genome	4	decay-aux4	PAAR-domain (toxin?) in 2 fragments			C	loc1	aux4_loc1	RSc3430	Inocnclusive
CJO81_RS11640	I		I_T60_Potato-Solanaceae_EasternAsia_GCF_003515545.1.genome	5	5		Lipids		C	loc3	aux5_loc3	RSc1151 (mutS)	MGE	Phage
CJO81_RS21665	I		I_T60_Potato-Solanaceae_EasternAsia_GCF_003515545.1.genome	5	5		Lipids		MP	loc1	aux5_loc1	RSp0629	NotMGE
CJO81_RS19200	I		I_T60_Potato-Solanaceae_EasternAsia_GCF_003515545.1.genome	6	6a		Lipids		MP	loc1_MGE_conjugalTransferProtein	aux6_loc1_MGE_conjugalTransferProtein	RSp0175	Inconclusive
CJO81_RS26465	I		I_T60_Potato-Solanaceae_EasternAsia_GCF_003515545.1.genome	7	7		Lipids		MP	loc1	aux7_loc1	RSp1594	NotMGE
CJO81_RS13205	I		I_T60_Potato-Solanaceae_EasternAsia_GCF_003515545.1.genome	13	13		Unknown		C	loc1	aux13_loc1	RSc0885	MGE	Phage
CJO81_RS22295	I		I_T60_Potato-Solanaceae_EasternAsia_GCF_003515545.1.genome	14	decay-aux14	IS5 in MIX_III toxin			MP	loc1_tssH-tssA	aux14_loc1_tssH-tssA	RSp0749 (T6SS_main)	NotMGE
CJO81_RS22390	I		I_T60_Potato-Solanaceae_EasternAsia_GCF_003515545.1.genome	15	15	IS4 transposase has inserted into cluster, but it is not clear that any genes are lost	Lipids		MP	loc1_tssM	aux15_loc1_tssM	RSp0763 (T6SS_main)	NotMGE
CJO81_RS21275	I		I_T60_Potato-Solanaceae_EasternAsia_GCF_003515545.1.genome	16	16		DNA	GHH signature containing HNH/Endo VII superfamily nuclease toxin 2 on PAAR-like DUF4150 polymorphic toxin	MP	loc1	aux16_loc1	RSp0561	MGE	Phage
CJO81_RS22235	I		I_T60_Potato-Solanaceae_EasternAsia_GCF_003515545.1.genome	23	23	IS4 transposase has inserted into an immunity gene in an array	Unknown	FIX-like polymorphic toxin with unknown C-Terminal	MP	loc1_tssK	aux23_loc1_tssK	RSp0740 (T6SS_main)	NotMGE
CJO80_RS20880	I		I_T78_Potato-Solanaceae_EasternAsia_GCF_003515285.1.genome	1	decay-aux1	IS110 inserted into toxin; toxin is 3 fragments	Lipids		MP	loc1	aux1_loc1	RSp0517	NotMGE
CJO80_RS17235	I		I_T78_Potato-Solanaceae_EasternAsia_GCF_003515285.1.genome	2	2		Lipids		C	loc2	aux2_loc2	RSc0283	NotMGE
CJO80_RS13680	I		I_T78_Potato-Solanaceae_EasternAsia_GCF_003515285.1.genome	2	2		Lipids		C	loc1	aux2_loc1	RSc3218	MGE	Phage
CJO80_RS24510	I		I_T78_Potato-Solanaceae_EasternAsia_GCF_003515285.1.genome	3	3		DNA	PAAR/DUF6531/RHS polymorphic toxin with HNH/ENDO VII superfamily nuclease	MP	loc1	aux3_loc1	RSp1137	NotMGE
CJO80_RS00045	I		I_T78_Potato-Solanaceae_EasternAsia_GCF_003515285.1.genome	4	4		ATP/ppApp	similar to Pseudomonas aeruginosa (p)ppApp synthetase toxin Tas1, a type VI secretion exported toxin that pyrophosphorylates adenosine nucleotides to produce (p)ppApp	C	loc1	aux4_loc1	RSc3430	Inocnclusive
CJO80_RS11540	I		I_T78_Potato-Solanaceae_EasternAsia_GCF_003515285.1.genome	5	5		Lipids		C	loc3	aux5_loc3	RSc1151 (mutS)	MGE	Phage
CJO80_RS21765	I		I_T78_Potato-Solanaceae_EasternAsia_GCF_003515285.1.genome	5	5		Lipids		MP	loc1	aux5_loc1	RSp0629	NotMGE
CJO80_RS03075	I		I_T78_Potato-Solanaceae_EasternAsia_GCF_003515285.1.genome	6	6a		Lipids		C	loc4	aux6_loc4	RSc2923	MGE	Phage
CJO80_RS19330	I		I_T78_Potato-Solanaceae_EasternAsia_GCF_003515285.1.genome	6	6a		Lipids		MP	loc1_MGE_conjugalTransferProtein	aux6_loc1_MGE_conjugalTransferProtein	RSp0175	Inconclusive
CJO80_RS27060	I		I_T78_Potato-Solanaceae_EasternAsia_GCF_003515285.1.genome	6	6a		Lipids		aP	loc3	aux6_loc3		MGE	conjugative Plasmid
CJO80_RS26555	I		I_T78_Potato-Solanaceae_EasternAsia_GCF_003515285.1.genome	7	7		Lipids		MP	loc1	aux7_loc1	RSp1594	NotMGE
CJO80_RS13100	I		I_T78_Potato-Solanaceae_EasternAsia_GCF_003515285.1.genome	13	13		Unknown		C	loc1	aux13_loc1	RSc0885	MGE	Phage
CJO80_RS22400	I		I_T78_Potato-Solanaceae_EasternAsia_GCF_003515285.1.genome	14	decay-aux14	IS5 in MIX_III toxin			MP	loc1_tssH-tssA	aux14_loc1_tssH-tssA	RSp0749 (T6SS_main)	NotMGE
CJO80_RS22495	I		I_T78_Potato-Solanaceae_EasternAsia_GCF_003515285.1.genome	15	15		Lipids		MP	loc1_tssM	aux15_loc1_tssM	RSp0763 (T6SS_main)	NotMGE
CJO80_RS21380	I		I_T78_Potato-Solanaceae_EasternAsia_GCF_003515285.1.genome	16	16		DNA	GHH signature containing HNH/Endo VII superfamily nuclease toxin 2 on PAAR-like DUF4150 polymorphic toxin	MP	loc1	aux16_loc1	RSp0561	MGE	Phage
CJO80_RS22340	I		I_T78_Potato-Solanaceae_EasternAsia_GCF_003515285.1.genome	23	23	IS4 transposase has inserted into an immunity gene in an array	Unknown	FIX-like polymorphic toxin with unknown C-Terminal	MP	loc1_tssK	aux23_loc1_tssK	RSp0740 (T6SS_main)	NotMGE
HF907_RS21245	I		I_UW763_Tomato-Solanaceae_WesternAfrica_GCF_014884725.1.genome	1	1		Lipids		MP	loc1	aux1_loc1	RSp0517	NotMGE
HF907_RS01100	I		I_UW763_Tomato-Solanaceae_WesternAfrica_GCF_014884725.1.genome	2	decay-aux2	IS5 inserted into vgr; ISL3-like element ISRso15 inserted into immunity	Lipids		C	loc6	aux2_loc6	RSc0885	MGE	Phage
HF907_RS18090	I		I_UW763_Tomato-Solanaceae_WesternAfrica_GCF_014884725.1.genome	3	3		Unknown	no C-Terminal domain	MP	loc1	aux3_loc1	RSp1137	NotMGE
HF907_RS14350	I		I_UW763_Tomato-Solanaceae_WesternAfrica_GCF_014884725.1.genome	5	5		Lipids		C	loc4	aux5_loc4	RSc2429	MGE	Phage
HF907_RS20685	I		I_UW763_Tomato-Solanaceae_WesternAfrica_GCF_014884725.1.genome	5	5		Lipids		MP	loc1	aux5_loc1	RSp0629	NotMGE
HF907_RS22900	I		I_UW763_Tomato-Solanaceae_WesternAfrica_GCF_014884725.1.genome	6	6a		Lipids		MP	loc1_MGE_conjugalTransferProtein	aux6_loc1_MGE_conjugalTransferProtein	RSp0175	Inconclusive
HF907_RS07450	I		I_UW763_Tomato-Solanaceae_WesternAfrica_GCF_014884725.1.genome	7	7		Lipids		C	loc2	aux7_loc2	RSc0952	MGE	toprim
HF907_RS20010	I		I_UW763_Tomato-Solanaceae_WesternAfrica_GCF_014884725.1.genome	15	15		Lipids		MP	loc1_tssM	aux15_loc1_tssM	RSp0763 (T6SS_main)	NotMGE
HF907_RS20085	I		I_UW763_Tomato-Solanaceae_WesternAfrica_GCF_014884725.1.genome	20	20		Unknown	MIX_III polymorphic toxin with unknown C-terminal toxin	MP	loc1_tssH-tssA	aux20_loc1_tssH-tssA	RSp0749 (T6SS_main)	NotMGE
HF907_RS20145	I		I_UW763_Tomato-Solanaceae_WesternAfrica_GCF_014884725.1.genome	22	22		Unknown	FIX-like polymorphic toxin with unknown C-Terminal	MP	loc1_tssK	aux22_loc1_tssK	RSp0740 (T6SS_main)	NotMGE
A3768_RS23745	I		I_YC40-M_Ginger-Zingiberaceae_EasternAsia_GCF_001663415.1.genome	1	decay-aux1	IS110 inserted into toxin; toxin is 2 fragments	Lipids		MP	loc1	aux1_loc1	RSp0517	NotMGE
A3768_RS13380	I		I_YC40-M_Ginger-Zingiberaceae_EasternAsia_GCF_001663415.1.genome	2	2		Lipids		C	loc1	aux2_loc1	RSc3218	MGE	Phage
A3768_RS23435	I		I_YC40-M_Ginger-Zingiberaceae_EasternAsia_GCF_001663415.1.genome	3	3		Unknown	~125 AA C-terminal domain	MP	loc1	aux3_loc1	RSp1137	NotMGE
A3768_RS02990	I		I_YC40-M_Ginger-Zingiberaceae_EasternAsia_GCF_001663415.1.genome	4	4		ATP/ppApp	similar to Pseudomonas aeruginosa (p)ppApp synthetase toxin Tas1, a type VI secretion exported toxin that pyrophosphorylates adenosine nucleotides to produce (p)ppApp	C	loc2	aux4_loc2	RSc2924	MGE
A3768_RS00070	I		I_YC40-M_Ginger-Zingiberaceae_EasternAsia_GCF_001663415.1.genome	4	decay-aux4	IS5-like element IS1421 inserted into PAAR-domain (toxin?)			C	loc1	aux4_loc1	RSc3430	Inocnclusive
A3768_RS21675	I		I_YC40-M_Ginger-Zingiberaceae_EasternAsia_GCF_001663415.1.genome	5	5		Lipids		MP	loc1	aux5_loc1	RSp0629	NotMGE
A3768_RS18395	I		I_YC40-M_Ginger-Zingiberaceae_EasternAsia_GCF_001663415.1.genome	6	6a		Lipids		MP	loc1_MGE_conjugalTransferProtein	aux6_loc1_MGE_conjugalTransferProtein	RSp0175	Inconclusive
A3768_RS18895	I		I_YC40-M_Ginger-Zingiberaceae_EasternAsia_GCF_001663415.1.genome	7	7		Lipids		MP	loc3	aux7_loc3	RSp0026	MGE	toprim
A3768_RS19425	I		I_YC40-M_Ginger-Zingiberaceae_EasternAsia_GCF_001663415.1.genome	7	7		Lipids		MP	loc1	aux7_loc1	RSp1594	NotMGE
A3768_RS20490	I		I_YC40-M_Ginger-Zingiberaceae_EasternAsia_GCF_001663415.1.genome	9	9a		Lipids		MP	loc6	aux9_loc6	RSp1378	Inconclusive
A3768_RS22255	I		I_YC40-M_Ginger-Zingiberaceae_EasternAsia_GCF_001663415.1.genome	14	decay-aux14	IS5 and IS4 in MIX_III toxin			MP	loc1_tssH-tssA	aux14_loc1_tssH-tssA	RSp0749 (T6SS_main)	NotMGE
A3768_RS22195	I		I_YC40-M_Ginger-Zingiberaceae_EasternAsia_GCF_001663415.1.genome	22	22		Unknown	FIX-like polymorphic toxin with unknown C-Terminal	MP	loc1	aux22_loc1	RSp0740 (T6SS_main)	NotMGE
H2F19_RS25135	I		I_YQ_IronwoodTree-Casuarinaceae_EasternAsia_GCF_014041975.1.genome	1	decay-aux1	IS110 inserted into toxin; toxin is 3 fragments	Lipids		MP	loc1	aux1_loc1	RSp0517	NotMGE
H2F19_RS16200	I		I_YQ_IronwoodTree-Casuarinaceae_EasternAsia_GCF_014041975.1.genome	2	decay-aux2	IS5 inserted into toxin; immunity is approximately 200 genes downstream	Lipids		C	loc2	aux2_loc2	RSc0283	NotMGE
H2F19_RS16410	I		I_YQ_IronwoodTree-Casuarinaceae_EasternAsia_GCF_014041975.1.genome	2	decay-aux2	vgr absent; toxin absent	Lipids		C	loc2	aux2_loc2	RSc0283	NotMGE
H2F19_RS12940	I		I_YQ_IronwoodTree-Casuarinaceae_EasternAsia_GCF_014041975.1.genome	2	2		Lipids		C	loc1	aux2_loc1	RSc3218	MGE	Phage
H2F19_RS21645	I		I_YQ_IronwoodTree-Casuarinaceae_EasternAsia_GCF_014041975.1.genome	3	3		DNA	PAAR/DUF6531/RHS polymorphic toxin with HNH/ENDO VII superfamily nuclease	MP	loc1	aux3_loc1	RSp1137	NotMGE
H2F19_RS24665	I		I_YQ_IronwoodTree-Casuarinaceae_EasternAsia_GCF_014041975.1.genome	5	5		Lipids		MP	loc1	aux5_loc1	RSp0629	NotMGE
H2F19_RS18550	I		I_YQ_IronwoodTree-Casuarinaceae_EasternAsia_GCF_014041975.1.genome	6	6a		Lipids		MP	loc1_MGE_conjugalTransferProtein	aux6_loc1_MGE_conjugalTransferProtein	RSp0175	Inconclusive
H2F19_RS19565	I		I_YQ_IronwoodTree-Casuarinaceae_EasternAsia_GCF_014041975.1.genome	7	decay-aux7	IS5 inserted into vgr	Lipids		MP	loc1	aux7_loc1	RSp1594	NotMGE
H2F19_RS00080	I		I_YQ_IronwoodTree-Casuarinaceae_EasternAsia_GCF_014041975.1.genome	9	9b		Lipids		C	loc4	aux9_loc4	RSc3420	MGE
H2F19_RS24035	I		I_YQ_IronwoodTree-Casuarinaceae_EasternAsia_GCF_014041975.1.genome	14	decay-aux14	IS5 in MIX_III toxin			MP	loc1_tssH-tssA	aux14_loc1_tssH-tssA	RSp0749 (T6SS_main)	NotMGE
H2F19_RS23925	I		I_YQ_IronwoodTree-Casuarinaceae_EasternAsia_GCF_014041975.1.genome	15	15	IS5-like element IS1405 has inserted into cluster, but it is not clear that any genes are lost	Lipids		MP	loc1_tssM	aux15_loc1_tssM	RSp0763 (T6SS_main)	NotMGE
H2F19_RS24095	I		I_YQ_IronwoodTree-Casuarinaceae_EasternAsia_GCF_014041975.1.genome	22	22		Unknown	FIX-like polymorphic toxin with unknown C-Terminal	MP	loc1_tssK	aux22_loc1_tssK	RSp0740 (T6SS_main)	NotMGE
LRP28_RS17665	II	IIA	IIA_UW251_Tobacco-Solanaceae_SouthAmerica_GCF_021117135.1.genome	1	1		Lipids		MP	loc2	aux1_loc2	RSp0078	NotMGE
LRP28_RS09695	II	IIA	IIA_UW251_Tobacco-Solanaceae_SouthAmerica_GCF_021117135.1.genome	2	2		Lipids		C	loc4	aux2_loc4	RSc3296 (sdaA2)	NotMGE
LRP28_RS20630	II	IIA	IIA_UW251_Tobacco-Solanaceae_SouthAmerica_GCF_021117135.1.genome	3	3		Unknown	~125 AA C-terminal domain	MP	loc1	aux3_loc1	RSp1137	NotMGE
LRP28_RS09025	II	IIA	IIA_UW251_Tobacco-Solanaceae_SouthAmerica_GCF_021117135.1.genome	4	4		ATP/ppApp	similar to Pseudomonas aeruginosa (p)ppApp synthetase toxin Tas1, a type VI secretion exported toxin that pyrophosphorylates adenosine nucleotides to produce (p)ppApp	C	loc1	aux4_loc1	RSc3430	Inocnclusive
LRP28_RS14145	II	IIA	IIA_UW251_Tobacco-Solanaceae_SouthAmerica_GCF_021117135.1.genome	5	5		Lipids		C	loc5	aux5_loc5	RSc2289	NotMGE
LRP28_RS19565	II	IIA	IIA_UW251_Tobacco-Solanaceae_SouthAmerica_GCF_021117135.1.genome	5	decay-aux5	vgr missing	Lipids		MP	loc6_orphan	aux5_loc6_orphan	RSp1443	NotMGE
LRP28_RS17215	II	IIA	IIA_UW251_Tobacco-Solanaceae_SouthAmerica_GCF_021117135.1.genome	6	6b		Lipids		MP	loc1_MGE_conjugalTransferProtein	aux6_loc1_MGE_conjugalTransferProtein	RSp0175	Inconclusive
LRP28_RS24140	II	IIA	IIA_UW251_Tobacco-Solanaceae_SouthAmerica_GCF_021117135.1.genome	9	9a		Lipids		MP	loc1	aux9_loc1	RSp0519	NotMGE
LRP28_RS23085	II	IIA	IIA_UW251_Tobacco-Solanaceae_SouthAmerica_GCF_021117135.1.genome	10	10		DNA	Polymorphic Nuclease effector (PoNe) domain on C-terminall of FIX-like polymorphic toxin	MP	loc2_tssK	aux10_loc2_tssK	RSp0740 (T6SS_main)	NotMGE
LRP28_RS19395	II	IIA	IIA_UW251_Tobacco-Solanaceae_SouthAmerica_GCF_021117135.1.genome	11	11		Lipids		MP	loc2	aux11_loc2	RSp1469	Inconclusive
LRP28_RS19185	II	IIA	IIA_UW251_Tobacco-Solanaceae_SouthAmerica_GCF_021117135.1.genome	12	12		Unknown	a ~100 C-terminal toxin on tip of large protein	MP	loc1	aux12_loc1	RSp1480	NotMGE
LRP28_RS23025	II	IIA	IIA_UW251_Tobacco-Solanaceae_SouthAmerica_GCF_021117135.1.genome	14	14		Unknown	MIX_III polymorphic toxin with unknown C-terminal toxin	MP	loc1_tssH-tssA	aux14_loc1_tssH-tssA	RSp0749 (T6SS_main)	NotMGE
LRP28_RS24605	II	IIA	IIA_UW251_Tobacco-Solanaceae_SouthAmerica_GCF_021117135.1.genome	18	decay-aux18b	vgr is pseudogenized	Lipids		MP	loc1_tssM	aux18_loc1_tssM	RSp0763 (T6SS_main)	NotMGE
LRP28_RS22995	II	IIA	IIA_UW251_Tobacco-Solanaceae_SouthAmerica_GCF_021117135.1.genome	20	decay-aux20	IS3 inserted into MIX_III toxin			MP	loc1_tssH-tssA	aux20_loc1_tssH-tssA	RSp0749 (T6SS_main)	NotMGE
LRP28_RS08985	II	IIA	IIA_UW251_Tobacco-Solanaceae_SouthAmerica_GCF_021117135.1.genome	21	21		DNA	PoNE on FIX-like polymorphic toxin	C	loc4	aux21_loc4	RSc3434	MGE
PG903_RS15400	II	IIA	IIA-36_CFBP2957_Tomato-Solanaceae_Caribbean_GCF_029220025.1.genome	2	2		Lipids		C	loc4	aux2_loc4	RSc3296 (sdaA2)	NotMGE
PG903_RS22385	II	IIA	IIA-36_CFBP2957_Tomato-Solanaceae_Caribbean_GCF_029220025.1.genome	3	3		Unknown	~125 AA C-terminal domain	MP	loc1	aux3_loc1	RSp1137	NotMGE
PG903_RS19500	II	IIA	IIA-36_CFBP2957_Tomato-Solanaceae_Caribbean_GCF_029220025.1.genome	5	5		Lipids		MP	loc2	aux5_loc2	RSc0885	MGE	Phage
PG903_RS16955	II	IIA	IIA-36_CFBP2957_Tomato-Solanaceae_Caribbean_GCF_029220025.1.genome	6	6b		Lipids		MP	loc1_MGE_conjugalTransferProtein	aux6_loc1_MGE_conjugalTransferProtein	RSp0175	Inconclusive
PG903_RS16530	II	IIA	IIA-36_CFBP2957_Tomato-Solanaceae_Caribbean_GCF_029220025.1.genome	7	decay-aux7	vgr is in 3 fragments	Lipids		MP	loc6	aux7_loc6	RSp0103	NotMGE
PG903_RS21805	II	IIA	IIA-36_CFBP2957_Tomato-Solanaceae_Caribbean_GCF_029220025.1.genome	7	7		Lipids		MP	loc8	aux7_loc8	RSp1032	NotMGE
PG903_RS18685	II	IIA	IIA-36_CFBP2957_Tomato-Solanaceae_Caribbean_GCF_029220025.1.genome	9	9a		Lipids		MP	loc1	aux9_loc1	RSp0519	NotMGE
PG903_RS20225	II	IIA	IIA-36_CFBP2957_Tomato-Solanaceae_Caribbean_GCF_029220025.1.genome	10	decay-aux10	truncated vgr due to insertion of aux24	DNA	Polymorphic Nuclease effector (PoNe) domain on C-terminall of FIX-like polymorphic toxin	MP	loc2_tssK	aux10_loc2_tssK	RSp0740 (T6SS_main)	NotMGE
PG903_RS23620	II	IIA	IIA-36_CFBP2957_Tomato-Solanaceae_Caribbean_GCF_029220025.1.genome	11	11		Lipids		MP	loc2	aux11_loc2	RSp1469	Inconclusive
PG903_RS23835	II	IIA	IIA-36_CFBP2957_Tomato-Solanaceae_Caribbean_GCF_029220025.1.genome	12	12		DNA	nuclease family of the HNH/ENDO VII superfamily with conserved AHH on PAAR/DUF6531/RHS polymorphic toxin	MP	loc1	aux12_loc1	RSp1480	NotMGE
PG903_RS20325	II	IIA	IIA-36_CFBP2957_Tomato-Solanaceae_Caribbean_GCF_029220025.1.genome	14	14		Unknown	MIX_III polymorphic toxin with unknown C-terminal toxin	MP	loc1_tssH-tssA	aux14_loc1_tssH-tssA	RSp0749 (T6SS_main)	NotMGE
PG903_RS20410	II	IIA	IIA-36_CFBP2957_Tomato-Solanaceae_Caribbean_GCF_029220025.1.genome	18	18b		Lipids		MP	loc1_tssM	aux18_loc1_tssM	RSp0763 (T6SS_main)	NotMGE
PG903_RS20300	II	IIA	IIA-36_CFBP2957_Tomato-Solanaceae_Caribbean_GCF_029220025.1.genome	20	20		Unknown	MIX_III polymorphic toxin with unknown C-terminal toxin	MP	loc1_tssH-tssA	aux20_loc1_tssH-tssA	RSp0749 (T6SS_main)	NotMGE
PG903_RS20240	II	IIA	IIA-36_CFBP2957_Tomato-Solanaceae_Caribbean_GCF_029220025.1.genome	24	24				MP	loc1_tssK	aux24_loc1_tssK	RSp0740 (T6SS_main)	NotMGE
CCY86_RS06875	II	IIB1	IIB-_RS488_Tomato-Solanaceae_SouthAmerica_GCF_002501565.1.genome	7	7		Lipids		C	loc2	aux7_loc2	RSc0952	MGE	toprim
CCY86_RS16735	II	IIB1	IIB-_RS488_Tomato-Solanaceae_SouthAmerica_GCF_002501565.1.genome	8	8		DNA	GHH signature containing HNH/Endo VII superfamily nuclease toxin	MP	loc1	aux8_loc1	RSp0282	MGE
CCY86_RS18885	II	IIB1	IIB-_RS488_Tomato-Solanaceae_SouthAmerica_GCF_002501565.1.genome	9	decay-aux9a	IS5-like element IS1021 inserted into toxin	Lipids		MP	loc1	aux9_loc1	RSp0519	NotMGE
CCY86_RS19715	II	IIB1	IIB-_RS488_Tomato-Solanaceae_SouthAmerica_GCF_002501565.1.genome	10	10		DNA	Polymorphic Nuclease effector (PoNe) domain on C-terminall of FIX-like polymorphic toxin	MP	loc2_tssK	aux10_loc2_tssK	RSp0740 (T6SS_main)	Inconclusive
CCY86_RS18655	II	IIB1	IIB-_RS488_Tomato-Solanaceae_SouthAmerica_GCF_002501565.1.genome	12	12		DNA	nuclease family of the HNH/ENDO VII superfamily with conserved AHH on PAAR/DUF6531/RHS polymorphic toxin	MP	loc3	aux12_loc3	RSp1480	MGE
CCY86_RS19775	II	IIB1	IIB-_RS488_Tomato-Solanaceae_SouthAmerica_GCF_002501565.1.genome	14	14		Unknown	MIX_III polymorphic toxin with unknown C-terminal toxin	MP	loc1_tssH-tssA	aux14_loc1_tssH-tssA	RSp0749 (T6SS_main)	Inconclusive
CCY86_RS19870	II	IIB1	IIB-_RS488_Tomato-Solanaceae_SouthAmerica_GCF_002501565.1.genome	18	decay-aux18b	toxin deleted	Lipids		MP	loc1_tssM	aux18_loc1_tssM	RSp0763 (T6SS_main)	NotMGE
LRP26_RS03735	II	IIB1	IIB-_UW72_Potato-Solanaceae_SouthernEurope_GCF_021117095.1.genome	7	7		Lipids		C	loc2	aux7_loc2	RSc0952	MGE	toprim
LRP26_RS16395	II	IIB1	IIB-_UW72_Potato-Solanaceae_SouthernEurope_GCF_021117095.1.genome	8	8		DNA	GHH signature containing HNH/Endo VII superfamily nuclease toxin	MP	loc1	aux8_loc1	RSp0282	MGE
LRP26_RS22825	II	IIB1	IIB-_UW72_Potato-Solanaceae_SouthernEurope_GCF_021117095.1.genome	9	decay-aux9a	Decayed to just an orphan immunity gene; The IS5 element and the C-terminal fragment of the toxin remain	Lipids		MP	loc1	aux9_loc1	RSp0519	NotMGE
LRP26_RS22100	II	IIB1	IIB-_UW72_Potato-Solanaceae_SouthernEurope_GCF_021117095.1.genome	10	10		DNA	Polymorphic Nuclease effector (PoNe) domain on C-terminall of FIX-like polymorphic toxin	MP	loc2_tssK	aux10_loc2_tssK	RSp0740 (T6SS_main)	Inconclusive
LRP26_RS23065	II	IIB1	IIB-_UW72_Potato-Solanaceae_SouthernEurope_GCF_021117095.1.genome	12	decay-aux12	RHS/DUF6531 Toxin in 3 fragments	DNA	nuclease family of the HNH/ENDO VII superfamily with conserved AHH on PAAR/DUF6531/RHS polymorphic toxin	MP	loc3	aux12_loc3	RSp1480	MGE
LRP26_RS22040	II	IIB1	IIB-_UW72_Potato-Solanaceae_SouthernEurope_GCF_021117095.1.genome	14	14		Unknown	MIX_III polymorphic toxin with unknown C-terminal toxin	MP	loc1_tssH-tssA	aux14_loc1_tssH-tssA	RSp0749 (T6SS_main)	Inconclusive
LRP26_RS21950	II	IIB1	IIB-_UW72_Potato-Solanaceae_SouthernEurope_GCF_021117095.1.genome	18	decay-aux18b	toxin deleted	Lipids		MP	loc1_tssM	aux18_loc1_tssM	RSp0763 (T6SS_main)	NotMGE
B7R79_RS09605	II	IIB1	IIB-1_UW551_Geranium-Geraniaceae_EasternAfrica_GCF_002251655.1.genome	7	7		Lipids		C	loc2	aux7_loc2	RSc0952	MGE	toprim
B7R79_RS17660	II	IIB1	IIB-1_UW551_Geranium-Geraniaceae_EasternAfrica_GCF_002251655.1.genome	8	8		DNA	GHH signature containing HNH/Endo VII superfamily nuclease toxin	MP	loc1	aux8_loc1	RSp0282	MGE
B7R79_RS19910	II	IIB1	IIB-1_UW551_Geranium-Geraniaceae_EasternAfrica_GCF_002251655.1.genome	9	decay-aux9a	IS5-like element IS1021 inserted into toxin	Lipids		MP	loc1	aux9_loc1	RSp0519	NotMGE
B7R79_RS20745	II	IIB1	IIB-1_UW551_Geranium-Geraniaceae_EasternAfrica_GCF_002251655.1.genome	10	10		DNA	Polymorphic Nuclease effector (PoNe) domain on C-terminall of FIX-like polymorphic toxin	MP	loc2_tssK	aux10_loc2_tssK	RSp0740 (T6SS_main)	Inconclusive
B7R79_RS19680	II	IIB1	IIB-1_UW551_Geranium-Geraniaceae_EasternAfrica_GCF_002251655.1.genome	12	12		DNA	nuclease family of the HNH/ENDO VII superfamily with conserved AHH on PAAR/DUF6531/RHS polymorphic toxin	MP	loc3	aux12_loc3	RSp1480	MGE
B7R79_RS20805	II	IIB1	IIB-1_UW551_Geranium-Geraniaceae_EasternAfrica_GCF_002251655.1.genome	14	14		Unknown	MIX_III polymorphic toxin with unknown C-terminal toxin	MP	loc1_tssH-tssA	aux14_loc1_tssH-tssA	RSp0749 (T6SS_main)	Inconclusive
B7R79_RS20900	II	IIB1	IIB-1_UW551_Geranium-Geraniaceae_EasternAfrica_GCF_002251655.1.genome	18	decay-aux18b	toxin deleted	Lipids		MP	loc1_tssM	aux18_loc1_tssM	RSp0763 (T6SS_main)	NotMGE
RSUY_RS06720	II	IIB1	IIB-1_UY031_Potato-Solanaceae_SouthAmerica_GCF_001299555.1.genome	7	7		Lipids		C	loc2	aux7_loc2	RSc0952	MGE	toprim
RSUY_RS16385	II	IIB1	IIB-1_UY031_Potato-Solanaceae_SouthAmerica_GCF_001299555.1.genome	8	8		DNA	GHH signature containing HNH/Endo VII superfamily nuclease toxin	MP	loc1	aux8_loc1	RSp0282	MGE
RSUY_RS18380	II	IIB1	IIB-1_UY031_Potato-Solanaceae_SouthAmerica_GCF_001299555.1.genome	9	decay-aux9a	IS5-like element IS1021 inserted into toxin	Lipids		MP	loc1	aux9_loc1	RSp0519	NotMGE
RSUY_RS19175	II	IIB1	IIB-1_UY031_Potato-Solanaceae_SouthAmerica_GCF_001299555.1.genome	10	10		DNA	Polymorphic Nuclease effector (PoNe) domain on C-terminall of FIX-like polymorphic toxin	MP	loc2_tssK	aux10_loc2_tssK	RSp0740 (T6SS_main)	Inconclusive
RSUY_RS18160	II	IIB1	IIB-1_UY031_Potato-Solanaceae_SouthAmerica_GCF_001299555.1.genome	12	12		DNA	nuclease family of the HNH/ENDO VII superfamily with conserved AHH on PAAR/DUF6531/RHS polymorphic toxin	MP	loc3	aux12_loc3	RSp1480	MGE
RSUY_RS19235	II	IIB1	IIB-1_UY031_Potato-Solanaceae_SouthAmerica_GCF_001299555.1.genome	14	14		Unknown	MIX_III polymorphic toxin with unknown C-terminal toxin	MP	loc1_tssH-tssA	aux14_loc1_tssH-tssA	RSp0749 (T6SS_main)	Inconclusive
RSUY_RS19320	II	IIB1	IIB-1_UY031_Potato-Solanaceae_SouthAmerica_GCF_001299555.1.genome	18	decay-aux18b	toxin deleted	Lipids		MP	loc1_tssM	aux18_loc1_tssM	RSp0763 (T6SS_main)	NotMGE
LRP27_RS24165	II	IIB4-IIB51	IIB-3_CIP417_Banana-Musaceae_South-EasternAsia_GCF_021117115.1.genome	1	1		Lipids		MP	loc2	aux1_loc2	RSp0078	NotMGE
LRP27_RS09630	II	IIB4-IIB51	IIB-3_CIP417_Banana-Musaceae_South-EasternAsia_GCF_021117115.1.genome	2	2		Lipids		C	loc4	aux2_loc4	RSc3296 (sdaA2)	NotMGE
LRP27_RS10295	II	IIB4-IIB51	IIB-3_CIP417_Banana-Musaceae_South-EasternAsia_GCF_021117115.1.genome	4	4		ATP/ppApp	similar to Pseudomonas aeruginosa (p)ppApp synthetase toxin Tas1, a type VI secretion exported toxin that pyrophosphorylates adenosine nucleotides to produce (p)ppApp	C	loc1	aux4_loc1	RSc3430	Inocnclusive
LRP27_RS14780	II	IIB4-IIB51	IIB-3_CIP417_Banana-Musaceae_South-EasternAsia_GCF_021117115.1.genome	5	5		Lipids		C	loc2	aux5_loc2	RSc0885	MGE	Phage
LRP27_RS17640	II	IIB4-IIB51	IIB-3_CIP417_Banana-Musaceae_South-EasternAsia_GCF_021117115.1.genome	9	decay-aux9a	IS5 inserted into toxin	Lipids		MP	loc1	aux9_loc1	RSp0519	NotMGE
LRP27_RS18615	II	IIB4-IIB51	IIB-3_CIP417_Banana-Musaceae_South-EasternAsia_GCF_021117115.1.genome	12	12		DNA	nuclease family of the HNH/ENDO VII superfamily with conserved AHH on PAAR/DUF6531/RHS polymorphic toxin	MP	loc1	aux12_loc1	RSp1480	NotMGE
LRP27_RS21065	II	IIB4-IIB51	IIB-3_CIP417_Banana-Musaceae_South-EasternAsia_GCF_021117115.1.genome	14	decay-aux14	pseudogenized vgr; toxin missing; putative immunity remains			MP	tssH		RSp0749 (T6SS_main)
LRP27_RS21130	II	IIB4-IIB51	IIB-3_CIP417_Banana-Musaceae_South-EasternAsia_GCF_021117115.1.genome	Orphan Vgr	Orphan Vgr	Orphan Vgr			MP	loc1_tssM	auxOrphan Vgr_loc1_tssM	RSp0763 (T6SS_main)
RALBFv3_RS22975	II	IIB4-IIB51	IIB-4C_IBSBF1503_Cucumber-Cucurbitaceae_SouthAmerica_GCF_001587155.1.genome	1	1		Lipids		MP	loc2	aux1_loc2	RSp0078	NotMGE
RALBFv3_RS08685	II	IIB4-IIB51	IIB-4C_IBSBF1503_Cucumber-Cucurbitaceae_SouthAmerica_GCF_001587155.1.genome	2	2		Lipids		C	loc4	aux2_loc4	RSc3296 (sdaA2)	NotMGE
RALBFv3_RS09315	II	IIB4-IIB51	IIB-4C_IBSBF1503_Cucumber-Cucurbitaceae_SouthAmerica_GCF_001587155.1.genome	4	4		ATP/ppApp	similar to Pseudomonas aeruginosa (p)ppApp synthetase toxin Tas1, a type VI secretion exported toxin that pyrophosphorylates adenosine nucleotides to produce (p)ppApp	C	loc1	aux4_loc1	RSc3430	Inocnclusive
RALBFv3_RS13660	II	IIB4-IIB51	IIB-4C_IBSBF1503_Cucumber-Cucurbitaceae_SouthAmerica_GCF_001587155.1.genome	5	5		Lipids		C	loc2	aux5_loc2	RSc0885	MGE	Phage
RALBFv3_RS15975	II	IIB4-IIB51	IIB-4C_IBSBF1503_Cucumber-Cucurbitaceae_SouthAmerica_GCF_001587155.1.genome	8	decay-aux8	vgr is 2 fragments	DNA	GHH signature containing HNH/Endo VII superfamily nuclease toxin	MP	loc3	aux8_loc3	RSp1630	NotMGE
RALBFv3_RS21165	II	IIB4-IIB51	IIB-4C_IBSBF1503_Cucumber-Cucurbitaceae_SouthAmerica_GCF_001587155.1.genome	9	9a		Lipids		MP	loc1	aux9_loc1	RSp0519	NotMGE
RALBFv3_RS16980	II	IIB4-IIB51	IIB-4C_IBSBF1503_Cucumber-Cucurbitaceae_SouthAmerica_GCF_001587155.1.genome	12	12		DNA	nuclease family of the HNH/ENDO VII superfamily with conserved AHH on PAAR/DUF6531/RHS polymorphic toxin	MP	loc1	aux12_loc1	RSp1480	NotMGE
RALBFv3_RS20020	II	IIB4-IIB51	IIB-4C_IBSBF1503_Cucumber-Cucurbitaceae_SouthAmerica_GCF_001587155.1.genome	14	decay-aux14	pseudogenized vgr; toxin missing; putative immunity remains			MP	tssH		RSp0749 (T6SS_main)
RALBFv3_RS19955	II	IIB4-IIB51	IIB-4C_IBSBF1503_Cucumber-Cucurbitaceae_SouthAmerica_GCF_001587155.1.genome	Orphan Vgr	Orphan Vgr	Orphan Vgr			MP	loc1_tssM	auxOrphan Vgr_loc1_tssM	RSp0763 (T6SS_main)
UW163_RS23595	II	IIB4-IIB51	IIB-4D_UW163_Plantain-Musaceae_SouthAmerica_GCF_001587135.1.genome	1	1		Lipids		MP	loc2	aux1_loc2	RSp0078	NotMGE
UW163_RS04925	II	IIB4-IIB51	IIB-4D_UW163_Plantain-Musaceae_SouthAmerica_GCF_001587135.1.genome	2	2		Lipids		C	loc4	aux2_loc4	RSc3296 (sdaA2)	NotMGE
UW163_RS04265	II	IIB4-IIB51	IIB-4D_UW163_Plantain-Musaceae_SouthAmerica_GCF_001587135.1.genome	4	decay-aux4	istAB inserted into PAAR-domain (toxin?)			C	loc1	aux4_loc1	RSc3430	Inocnclusive
UW163_RS16150	II	IIB4-IIB51	IIB-4D_UW163_Plantain-Musaceae_SouthAmerica_GCF_001587135.1.genome	5	5		Lipids		C	loc2	aux5_loc2	RSc0885	MGE	Phage
UW163_RS22305	II	IIB4-IIB51	IIB-4D_UW163_Plantain-Musaceae_SouthAmerica_GCF_001587135.1.genome	9	9a		Lipids		MP	loc1	aux9_loc1	RSp0519	NotMGE
UW163_RS23940	II	IIB4-IIB51	IIB-4D_UW163_Plantain-Musaceae_SouthAmerica_GCF_001587135.1.genome	11	decay-aux11	pseudogenized immunity	Lipids		aP	loc1	aux11_loc1		MGE	conjugative Plasmid
UW163_RS18355	II	IIB4-IIB51	IIB-4D_UW163_Plantain-Musaceae_SouthAmerica_GCF_001587135.1.genome	12	12		DNA	nuclease family of the HNH/ENDO VII superfamily with conserved AHH on PAAR/DUF6531/RHS polymorphic toxin	MP	loc1	aux12_loc1	RSp1480	NotMGE
UW163_RS19155	II	IIB4-IIB51	IIB-4D_UW163_Plantain-Musaceae_SouthAmerica_GCF_001587135.1.genome	14	decay-aux14	pseudogenized vgr; toxin missing; putative immunity remains			MP	tssH		RSp0749 (T6SS_main)
UW163_RS19220	II	IIB4-IIB51	IIB-4D_UW163_Plantain-Musaceae_SouthAmerica_GCF_001587135.1.genome	Orphan Vgr	Orphan Vgr	Orphan Vgr			MP	loc1_tssM	auxOrphan Vgr_loc1_tssM	RSp0763 (T6SS_main)
G8D25_RS24600	II	IIB4-IIB51	IIB-4E_CIAT-078_Plantain-Musaceae_SouthAmerica_GCF_012562465.1.genome	1	decay-aux1	vgr in 5 fragments	Lipids		MP	loc2	aux1_loc2	RSp0078	NotMGE
G8D25_RS12755	II	IIB4-IIB51	IIB-4E_CIAT-078_Plantain-Musaceae_SouthAmerica_GCF_012562465.1.genome	2	2		Lipids		C	loc4	aux2_loc4	RSc3296 (sdaA2)	NotMGE
G8D25_RS24715	II	IIB4-IIB51	IIB-4E_CIAT-078_Plantain-Musaceae_SouthAmerica_GCF_012562465.1.genome	4	decay-aux4	PAAR-domain (toxin?) is missing and there are many tiny genes in the spot			C	loc1	aux4_loc1	RSc3430	Inocnclusive
G8D25_RS24115	II	IIB4-IIB51	IIB-4E_CIAT-078_Plantain-Musaceae_SouthAmerica_GCF_012562465.1.genome	5	5		Lipids		C	loc2	aux5_loc2	RSc0885	MGE	Phage
G8D25_RS06360	II	IIB4-IIB51	IIB-4E_CIAT-078_Plantain-Musaceae_SouthAmerica_GCF_012562465.1.genome	9	9a		Lipids		MP	loc1	aux9_loc1	RSp0519	NotMGE
G8D25_RS02265	II	IIB4-IIB51	IIB-4E_CIAT-078_Plantain-Musaceae_SouthAmerica_GCF_012562465.1.genome	12	decay-aux12	vgr pseudogene	Unknown		MP	loc1	aux12_loc1	RSp1480	NotMGE
G8D25_RS03085	II	IIB4-IIB51	IIB-4E_CIAT-078_Plantain-Musaceae_SouthAmerica_GCF_012562465.1.genome	14	decay-aux14	pseudogenized vgr; toxin missing; putative immunity remains			MP	tssH		RSp0749 (T6SS_main)
G8D25_RS03155	II	IIB4-IIB51	IIB-4E_CIAT-078_Plantain-Musaceae_SouthAmerica_GCF_012562465.1.genome	Orphan Vgr	Orphan Vgr	Orphan Vgr			MP	loc1_tssM	auxOrphan Vgr_loc1_tssM	RSp0763 (T6SS_main)
RSPO_RS16405	II	IIB4-IIB51	IIB-4E_Po82_Potato-Solanaceae_CentralAmerica_GCF_000215325.1.genome	1	1		Lipids		MP	loc2	aux1_loc2	RSp0078	NotMGE
RSPO_RS00725	II	IIB4-IIB51	IIB-4E_Po82_Potato-Solanaceae_CentralAmerica_GCF_000215325.1.genome	2	2		Lipids		C	loc4	aux2_loc4	RSc3296 (sdaA2)	NotMGE
RSPO_RS00080	II	IIB4-IIB51	IIB-4E_Po82_Potato-Solanaceae_CentralAmerica_GCF_000215325.1.genome	4	4		ATP/ppApp	similar to Pseudomonas aeruginosa (p)ppApp synthetase toxin Tas1, a type VI secretion exported toxin that pyrophosphorylates adenosine nucleotides to produce (p)ppApp	C	loc1	aux4_loc1	RSc3430	Inocnclusive
RSPO_RS11855	II	IIB4-IIB51	IIB-4E_Po82_Potato-Solanaceae_CentralAmerica_GCF_000215325.1.genome	5	5		Lipids		C	loc2	aux5_loc2	RSc0885	MGE	Phage
RSPO_RS17675	II	IIB4-IIB51	IIB-4E_Po82_Potato-Solanaceae_CentralAmerica_GCF_000215325.1.genome	9	decay-aux9a	IS5 inserted into toxin	Lipids		MP	loc1	aux9_loc1	RSp0519	NotMGE
RSPO_RS18545	II	IIB4-IIB51	IIB-4E_Po82_Potato-Solanaceae_CentralAmerica_GCF_000215325.1.genome	12	12		DNA	nuclease family of the HNH/ENDO VII superfamily with conserved AHH on PAAR/DUF6531/RHS polymorphic toxin	MP	loc1	aux12_loc1	RSp1480	NotMGE
RSPO_RS20920	II	IIB4-IIB51	IIB-4E_Po82_Potato-Solanaceae_CentralAmerica_GCF_000215325.1.genome	14	decay-aux14	pseudogenized vgr; toxin missing; putative immunity remains			MP	tssH		RSp0749 (T6SS_main)
RSPO_RS20985	II	IIB4-IIB51	IIB-4E_Po82_Potato-Solanaceae_CentralAmerica_GCF_000215325.1.genome	Orphan Vgr	Orphan Vgr	Orphan Vgr			MP	loc1_tssM	auxOrphan Vgr_loc1_tssM	RSp0763 (T6SS_main)
B7R77_RS00420	II	IIC	IIC-7_K60_Tomato-Solanaceae_NorthernAmerica_GCF_002251695.1.genome	1	1		Lipids		C	loc3	aux1_loc3	RSc1737	MGE	toprim
B7R77_RS07275	II	IIC	IIC-7_K60_Tomato-Solanaceae_NorthernAmerica_GCF_002251695.1.genome	2	2		Lipids		C	loc2	aux2_loc2	RSc0283	NotMGE
B7R77_RS04310	II	IIC	IIC-7_K60_Tomato-Solanaceae_NorthernAmerica_GCF_002251695.1.genome	2	2		Lipids		C	loc5	aux2_loc5	RSc0818 (ExlX)	MGE
B7R77_RS09440	II	IIC	IIC-7_K60_Tomato-Solanaceae_NorthernAmerica_GCF_002251695.1.genome	2	2		Lipids		C	loc4	aux2_loc4	RSc3296 (sdaA2)	NotMGE
B7R77_RS20740	II	IIC	IIC-7_K60_Tomato-Solanaceae_NorthernAmerica_GCF_002251695.1.genome	5	5		Lipids		MP	loc1	aux5_loc1	RSp0629	NotMGE
B7R77_RS18510	II	IIC	IIC-7_K60_Tomato-Solanaceae_NorthernAmerica_GCF_002251695.1.genome	7	decay-aux7	toxin in 2 fragments; vgr in 2 fragments	Lipids		MP	loc6	aux7_loc6	RSp0103	NotMGE
B7R77_RS19445	II	IIC	IIC-7_K60_Tomato-Solanaceae_NorthernAmerica_GCF_002251695.1.genome	7	7		Lipids		MP	loc4	aux7_loc4	RSp0297	MGE	toprim
B7R77_RS17300	II	IIC	IIC-7_K60_Tomato-Solanaceae_NorthernAmerica_GCF_002251695.1.genome	9	9b		Lipids		C	loc2	aux9_loc2	RSc1594 (codA)	MGE	Phage
B7R77_RS20275	II	IIC	IIC-7_K60_Tomato-Solanaceae_NorthernAmerica_GCF_002251695.1.genome	9	9a		Lipids		MP	loc1	aux9_loc1	RSp0519	NotMGE
B7R77_RS24660	II	IIC	IIC-7_K60_Tomato-Solanaceae_NorthernAmerica_GCF_002251695.1.genome	12	12		DNA	nuclease family of the HNH/ENDO VII superfamily with conserved AHH on PAAR/DUF6531/RHS polymorphic toxin	MP	loc2	aux12_loc2	RSp1480	NotMGE
B7R77_RS25460	II	IIC	IIC-7_K60_Tomato-Solanaceae_NorthernAmerica_GCF_002251695.1.genome	16	16		DNA	GHH signature containing HNH/Endo VII superfamily nuclease toxin 2 on PAAR-like DUF4150 polymorphic toxin	MP	loc3	aux16_loc3	RSp1630	MGE
HF906_RS15350	II	IIC	IIC-7_Rs5_Tomato-Solanaceae_NorthAmerica_GCF_014884745.1.genome	2	2		Lipids		C	loc2	aux2_loc2	RSc0283	NotMGE
HF906_RS12370	II	IIC	IIC-7_Rs5_Tomato-Solanaceae_NorthAmerica_GCF_014884745.1.genome	2	2		Lipids		C	loc5	aux2_loc5	RSc0818 (ExlX)	MGE
HF906_RS00825	II	IIC	IIC-7_Rs5_Tomato-Solanaceae_NorthAmerica_GCF_014884745.1.genome	2	2		Lipids		C	loc4	aux2_loc4	RSc3296 (sdaA2)	NotMGE
HF906_RS18845	II	IIC	IIC-7_Rs5_Tomato-Solanaceae_NorthAmerica_GCF_014884745.1.genome	5	5		Lipids		MP	loc1	aux5_loc1	RSp0629	NotMGE
HF906_RS21280	II	IIC	IIC-7_Rs5_Tomato-Solanaceae_NorthAmerica_GCF_014884745.1.genome	7	7		Lipids		MP	loc3	aux7_loc3	RSp0026	MGE	toprim
HF906_RS21000	II	IIC	IIC-7_Rs5_Tomato-Solanaceae_NorthAmerica_GCF_014884745.1.genome	7	decay-aux7	toxin truncated; vgr in 2 fragments	Lipids		MP	loc6	aux7_loc6	RSp0103	NotMGE
HF906_RS20140	II	IIC	IIC-7_Rs5_Tomato-Solanaceae_NorthAmerica_GCF_014884745.1.genome	7	7		Lipids		MP	loc4	aux7_loc4	RSp0297	MGE	toprim
HF906_RS20580	II	IIC	IIC-7_Rs5_Tomato-Solanaceae_NorthAmerica_GCF_014884745.1.genome	9	9b		Lipids		MP	loc5	aux9_loc5	RSp0235	Inconclusive
HF906_RS19300	II	IIC	IIC-7_Rs5_Tomato-Solanaceae_NorthAmerica_GCF_014884745.1.genome	9	9a		Lipids		MP	loc1	aux9_loc1	RSp0519	NotMGE
HF906_RS22560	II	IIC	IIC-7_Rs5_Tomato-Solanaceae_NorthAmerica_GCF_014884745.1.genome	12	12		DNA	nuclease family of the HNH/ENDO VII superfamily with conserved AHH on PAAR/DUF6531/RHS polymorphic toxin	MP	loc2	aux12_loc2	RSp1480	NotMGE
HF906_RS21740	II	IIC	IIC-7_Rs5_Tomato-Solanaceae_NorthAmerica_GCF_014884745.1.genome	16	16		DNA	GHH signature containing HNH/Endo VII superfamily nuclease toxin 2 on PAAR-like DUF4150 polymorphic toxin	MP	loc3	aux16_loc3	RSp1630	MGE
HF906_RS00125	II	IIC	IIC-7_Rs5_Tomato-Solanaceae_NorthAmerica_GCF_014884745.1.genome	25	25				C	loc1	aux25_loc1	RSc3440 (gyrB)	MGE
B7R78_RS13860	II	IIC	IIC-7_UW700_Tomato-Solanaceae_NorthernAmerica_GCF_002251605.3.genome	1	1		Lipids		C	loc3	aux1_loc3	RSc1737	MGE	toprim
B7R78_RS07350	II	IIC	IIC-7_UW700_Tomato-Solanaceae_NorthernAmerica_GCF_002251605.3.genome	2	2		Lipids		C	loc2	aux2_loc2	RSc0283	NotMGE
B7R78_RS04175	II	IIC	IIC-7_UW700_Tomato-Solanaceae_NorthernAmerica_GCF_002251605.3.genome	2	2		Lipids		C	loc4	aux2_loc4	RSc3296 (sdaA2)	NotMGE
B7R78_RS03515	II	IIC	IIC-7_UW700_Tomato-Solanaceae_NorthernAmerica_GCF_002251605.3.genome	4	decay-aux4	IS630 Tn has inserted in Vgr			C	loc1	aux4_loc1	RSc3430	Inocnclusive
B7R78_RS21725	II	IIC	IIC-7_UW700_Tomato-Solanaceae_NorthernAmerica_GCF_002251605.3.genome	5	5		Lipids		MP	loc1	aux5_loc1	RSp0629	NotMGE
B7R78_RS25015	II	IIC	IIC-7_UW700_Tomato-Solanaceae_NorthernAmerica_GCF_002251605.3.genome	7	decay-aux7	vgr in 3 fragments	Lipids		MP	loc3	aux7_loc3	RSp0026	MGE	toprim
B7R78_RS19630	II	IIC	IIC-7_UW700_Tomato-Solanaceae_NorthernAmerica_GCF_002251605.3.genome	7	decay-aux7	IS4 inserted into toxin; toxin in 2 fragments	Lipids		MP	loc6	aux7_loc6	RSp0103	NotMGE
B7R78_RS21360	II	IIC	IIC-7_UW700_Tomato-Solanaceae_NorthernAmerica_GCF_002251605.3.genome	9	decay-aux9a	truncated vgr; truncated toxin	Lipids		MP	loc1	aux9_loc1	RSp0519	NotMGE
B7R78_RS18155	II	IIC	IIC-7_UW700_Tomato-Solanaceae_NorthernAmerica_GCF_002251605.3.genome	12	decay-aux12	both RHS/DUF6531 toxins are pseudogenized			MP	loc2	aux12_loc2	RSp1480	NotMGE
B7R78_RS18960	II	IIC	IIC-7_UW700_Tomato-Solanaceae_NorthernAmerica_GCF_002251605.3.genome	16	16		DNA	GHH signature containing HNH/Endo VII superfamily nuclease toxin 2 on PAAR-like DUF4150 polymorphic toxin	MP	loc3	aux16_loc3	RSp1630	MGE
JAX87_RS18865	III		III-_NCPPB216_Potato-Solanaceae_EasternAfrica_GCF_015910735.1.genome	21	21		DNA	PoNE on FIX-like polymorphic toxin	C	loc2	aux21_loc2	RSc0422 (ssb)	MGE
E7Z57_RS11600	III		III-_UW386_BlackNightshade-Solanaceae_WesternAfrica_GCF_006088755.1.genome	6	6a		Lipids		C	loc4	aux6_loc4	RSc2923	MGE	Phage
CMR15_RS19070	III		III-29_CMR15_Tomato-Solanaceae_MiddleAfrica_GCF_000427195.1.genome	1	1		Lipids		MP	loc1	aux1_loc1	RSp0517	NotMGE
CMR15_RS23350	III		III-29_CMR15_Tomato-Solanaceae_MiddleAfrica_GCF_000427195.1.genome	2	2		Lipids		MP	loc3	aux2_loc3	RSp1416	NotMGE
CMR15_RS22135	III		III-29_CMR15_Tomato-Solanaceae_MiddleAfrica_GCF_000427195.1.genome	3	3		Unknown	~125 AA C-terminal domain	MP	loc1	aux3_loc1	RSp1137	NotMGE
CMR15_RS17480	III		III-29_CMR15_Tomato-Solanaceae_MiddleAfrica_GCF_000427195.1.genome	6	6a		Lipids		MP	loc1_MGE_conjugalTransferProtein	aux6_loc1_MGE_conjugalTransferProtein	RSp0175	Inconclusive
CMR15_RS24015	III		III-29_CMR15_Tomato-Solanaceae_MiddleAfrica_GCF_000427195.1.genome	7	7		Lipids		MP	loc1	aux7_loc1	RSp1594	NotMGE
CMR15_RS20055	III		III-29_CMR15_Tomato-Solanaceae_MiddleAfrica_GCF_000427195.1.genome	14	14		Unknown	MIX_III polymorphic toxin with unknown C-terminal toxin	MP	loc1_tssH-tssA	aux14_loc1_tssH-tssA	RSp0749 (T6SS_main)	NotMGE
CMR15_RS20130	III		III-29_CMR15_Tomato-Solanaceae_MiddleAfrica_GCF_000427195.1.genome	15	decay-aux15	ISAs1 transposase inserted into toxin	Lipids		MP	loc1_tssM	aux15_loc1_tssM	RSp0763 (T6SS_main)	NotMGE
CMR15_RS19995	III		III-29_CMR15_Tomato-Solanaceae_MiddleAfrica_GCF_000427195.1.genome	24	24				MP	loc1_tssK	aux24_loc1_tssK	RSp0740 (T6SS_main)	NotMGE
B0B51_RS07070	IV	BDB	IV-cel_A2-HRMARDI_Banana-Musaceae_Asia_GCF_002012345.1.genome	2	decay-aux2	vgr absent; IS630 inserted into immunity	Lipids		C	loc10_orphan	aux2_loc10_orphan	RSc3116	MGE
B0B51_RS16545	IV	BDB	IV-cel_A2-HRMARDI_Banana-Musaceae_Asia_GCF_002012345.1.genome	2	decay-aux2	vgr pseudogenized; pseudogenized toxin; IS630 inserted into immunity	Lipids		C	loc3	aux2_loc3	RSp1416	NotMGE
B0B51_RS24405	IV	BDB	IV-cel_A2-HRMARDI_Banana-Musaceae_Asia_GCF_002012345.1.genome	6	decay-aux6	vgr missing; toxin missing; immunity is truncated	Lipids		C	loc5	aux6_loc5	RSc0151	NotMGE
B0B51_RS02920	IV	BDB	IV-cel_A2-HRMARDI_Banana-Musaceae_Asia_GCF_002012345.1.genome	8	decay-aux8	toxin truncated right in nuclease domain; IS256 pair inverted the immunity genes and truncated one			C	loc2	aux8_loc2	RSc1110	NotMGE
BDB_180208	IV	BDB	IV-cel_BDBR229_Banana-Musaceae_Asia_FR854059.genome	2	decay-aux2	toxin in 2 fragments	Lipids		C	loc3	aux2_loc3	RSp1416	NotMGE
BDB_160119	IV	BDB	IV-cel_BDBR229_Banana-Musaceae_Asia_FR854059.genome	3	decay-aux3	Vgr in 2 fragments	Unknown	no C-Terminal domain	MP	loc1	aux3_loc1	RSp1137	NotMGE
BDB_110061	IV	BDB	IV-cel_BDBR229_Banana-Musaceae_Asia_FR854059.genome	4	decay-aux4	Vgr in 2 fragments			C	loc1	aux4_loc1	RSc3430	Inocnclusive
BDB_120018	IV	BDB	IV-cel_BDBR229_Banana-Musaceae_Asia_FR854059.genome	6	decay-aux6	vgr missing; toxin missing; immunity is truncated	Lipids		C	loc5	aux6_loc5	RSc0151	NotMGE
BDB_50054	IV	BDB	IV-cel_BDBR229_Banana-Musaceae_Asia_FR854059.genome	8	decay-aux8	toxin truncated right in nuclease domain; IS256 pair inverted the immunity genes and truncated one			C	loc2	aux8_loc2	RSc1110	NotMGE
JAW79_RS14890	IV	BDB	IV-cel_NCPPB3727_Banana-Musaceae_Asia_GCF_015910595.1.genome	2	decay-aux2	pseudogenized toxin; IS630 inserted into immunity	Lipids		C	loc3	aux2_loc3	RSp1416	NotMGE
JAW79_RS07920	IV	BDB	IV-cel_NCPPB3727_Banana-Musaceae_Asia_GCF_015910595.1.genome	4	decay-aux4	pseudogenized-Vgr			C	loc1	aux4_loc1	RSc3430	Inocnclusive
JAW79_RS23825	IV	BDB	IV-cel_NCPPB3727_Banana-Musaceae_Asia_GCF_015910595.1.genome	6	decay-aux6	vgr missing; toxin missing; immunity is truncated	Lipids		C	loc5	aux6_loc5	RSc0151	NotMGE
JAW79_RS01630	IV	BDB	IV-cel_NCPPB3727_Banana-Musaceae_Asia_GCF_015910595.1.genome	8	decay-aux8	toxin truncated right in nuclease domain; IS256 pair inverted the immunity genes and truncated one			C	loc2	aux8_loc2	RSc1110	NotMGE
LBM2029_RS18210	IV	ind-A	IV-ind_KACC10722_Potato-Solanaceae_Asia_GCF_001586135.1.genome	1	1		Lipids		MP	loc1	aux1_loc1	RSp0517	NotMGE
LBM2029_RS22280	IV	ind-A	IV-ind_KACC10722_Potato-Solanaceae_Asia_GCF_001586135.1.genome	2	2		Lipids		MP	loc3	aux2_loc3	RSp1416	NotMGE
LBM2029_RS21295	IV	ind-A	IV-ind_KACC10722_Potato-Solanaceae_Asia_GCF_001586135.1.genome	3	3		DNA	PAAR/DUF6531/RHS polymorphic toxin with HNH/ENDO VII superfamily nuclease	MP	loc1	aux3_loc1	RSp1137	NotMGE
LBM2029_RS00055	IV	ind-A	IV-ind_KACC10722_Potato-Solanaceae_Asia_GCF_001586135.1.genome	4	4		Actin	VIP2; A family of actin-ADP-ribosylating toxin (150 AA C-terminal domain on PAAR-RHS protein)	C	loc1	aux4_loc1	RSc3430	Inocnclusive
LBM2029_RS17130	IV	ind-A	IV-ind_KACC10722_Potato-Solanaceae_Asia_GCF_001586135.1.genome	6	6b		Lipids		MP	loc2	aux6_loc2	RSp0220	NotMGE
LBM2029_RS11105	IV	ind-A	IV-ind_KACC10722_Potato-Solanaceae_Asia_GCF_001586135.1.genome	8	8		DNA	GHH signature containing HNH/Endo VII superfamily nuclease toxin	C	loc2	aux8_loc2	RSc1110	NotMGE
LBM2029_RS07900	IV	ind-A	IV-ind_KACC10722_Potato-Solanaceae_Asia_GCF_001586135.1.genome	9	9a		Lipids		C	loc2	aux9_loc2	RSc1594 (codA)	MGE	Phage
LBM2029_RS19185	IV	ind-A	IV-ind_KACC10722_Potato-Solanaceae_Asia_GCF_001586135.1.genome	14	14		Unknown	MIX_III polymorphic toxin with unknown C-terminal toxin	MP	loc1_tssH-tssA	aux14_loc1_tssH-tssA	RSp0749 (T6SS_main)	NotMGE
LBM2029_RS05255	IV	ind-A	IV-ind_KACC10722_Potato-Solanaceae_Asia_GCF_001586135.1.genome	17	17		Unknown	No domains	C	loc3	aux17_loc3	RSc2337 (serS)	MGE	Phage
LBM2029_RS17210	IV	ind-A	IV-ind_KACC10722_Potato-Solanaceae_Asia_GCF_001586135.1.genome	17	17		Unknown	No domains	MP	loc1	aux17_loc1	RSp0232	NotMGE
LBM2029_RS19325	IV	ind-A	IV-ind_KACC10722_Potato-Solanaceae_Asia_GCF_001586135.1.genome	18	18a		Lipids		MP	loc1_tssM	aux18_loc1_tssM	RSp0763 (T6SS_main)	NotMGE
LBM2029_RS19225	IV	ind-A	IV-ind_KACC10722_Potato-Solanaceae_Asia_GCF_001586135.1.genome	20	20		Unknown	MIX_III polymorphic toxin with unknown C-terminal toxin	MP	loc1_tssH-tssA	aux20_loc1_tssH-tssA	RSp0749 (T6SS_main)	NotMGE
LBM2029_RS19125	IV	ind-A	IV-ind_KACC10722_Potato-Solanaceae_Asia_GCF_001586135.1.genome	23	23		Unknown	FIX-like polymorphic toxin with unknown C-Terminal	MP	loc1_tssK	aux23_loc1_tssK	RSp0740 (T6SS_main)	NotMGE
CJO98_RS18840	IV	ind-A	IV-ind_SL2064_Potato-Solanaceae_Asia_GCF_003515445.1.genome	1	1		Lipids		MP	loc1	aux1_loc1	RSp0517	NotMGE
CJO98_RS23170	IV	ind-A	IV-ind_SL2064_Potato-Solanaceae_Asia_GCF_003515445.1.genome	2	2		Lipids		MP	loc3	aux2_loc3	RSp1416	NotMGE
CJO98_RS22130	IV	ind-A	IV-ind_SL2064_Potato-Solanaceae_Asia_GCF_003515445.1.genome	3	3		DNA	PAAR/DUF6531/RHS polymorphic toxin with HNH/ENDO VII superfamily nuclease	MP	loc1	aux3_loc1	RSp1137	NotMGE
CJO98_RS00055	IV	ind-A	IV-ind_SL2064_Potato-Solanaceae_Asia_GCF_003515445.1.genome	4	4		Actin	VIP2; A family of actin-ADP-ribosylating toxin (150 AA C-terminal domain on PAAR-RHS protein)	C	loc1	aux4_loc1	RSc3430	Inocnclusive
CJO98_RS17730	IV	ind-A	IV-ind_SL2064_Potato-Solanaceae_Asia_GCF_003515445.1.genome	6	6b		Lipids		MP	loc2	aux6_loc2	RSp0220	NotMGE
CJO98_RS11530	IV	ind-A	IV-ind_SL2064_Potato-Solanaceae_Asia_GCF_003515445.1.genome	8	8		DNA	GHH signature containing HNH/Endo VII superfamily nuclease toxin	C	loc2	aux8_loc2	RSc1110	NotMGE
CJO98_RS08240	IV	ind-A	IV-ind_SL2064_Potato-Solanaceae_Asia_GCF_003515445.1.genome	9	9a		Lipids		C	loc2	aux9_loc2	RSc1594 (codA)	MGE	Phage
CJO98_RS19895	IV	ind-A	IV-ind_SL2064_Potato-Solanaceae_Asia_GCF_003515445.1.genome	14	14		Unknown	MIX_III polymorphic toxin with unknown C-terminal toxin	MP	loc1_tssH-tssA	aux14_loc1_tssH-tssA	RSp0749 (T6SS_main)	NotMGE
CJO98_RS05520	IV	ind-A	IV-ind_SL2064_Potato-Solanaceae_Asia_GCF_003515445.1.genome	17	17		Unknown	No domains	C	loc3	aux17_loc3	RSc2337 (serS)	MGE	Phage
CJO98_RS17810	IV	ind-A	IV-ind_SL2064_Potato-Solanaceae_Asia_GCF_003515445.1.genome	17	17		Unknown	No domains	MP	loc1	aux17_loc1	RSp0232	NotMGE
CJO98_RS20025	IV	ind-A	IV-ind_SL2064_Potato-Solanaceae_Asia_GCF_003515445.1.genome	18	18a		Lipids		MP	loc1_tssM	aux18_loc1_tssM	RSp0763 (T6SS_main)	NotMGE
CJO98_RS19925	IV	ind-A	IV-ind_SL2064_Potato-Solanaceae_Asia_GCF_003515445.1.genome	20	20		Unknown	MIX_III polymorphic toxin with unknown C-terminal toxin	MP	loc1_tssH-tssA	aux20_loc1_tssH-tssA	RSp0749 (T6SS_main)	NotMGE
CJO98_RS19835	IV	ind-A	IV-ind_SL2064_Potato-Solanaceae_Asia_GCF_003515445.1.genome	23	23		Unknown	FIX-like polymorphic toxin with unknown C-Terminal	MP	loc1_tssK	aux23_loc1_tssK	RSp0740 (T6SS_main)	NotMGE
CJO97_RS18560	IV	ind-B	IV-ind_SL2312_Potato-Solanaceae_Asia_GCF_003515425.1.genome	1	1		Lipids		MP	loc1	aux1_loc1	RSp0517	NotMGE
CJO97_RS22795	IV	ind-B	IV-ind_SL2312_Potato-Solanaceae_Asia_GCF_003515425.1.genome	2	2		Lipids		MP	loc3	aux2_loc3	RSp1416	NotMGE
CJO97_RS21760	IV	ind-B	IV-ind_SL2312_Potato-Solanaceae_Asia_GCF_003515425.1.genome	3	3		Unknown	no C-Terminal domain	MP	loc1	aux3_loc1	RSp1137	NotMGE
CJO97_RS00060	IV	ind-B	IV-ind_SL2312_Potato-Solanaceae_Asia_GCF_003515425.1.genome	4	4		ATP/ppApp	similar to Pseudomonas aeruginosa (p)ppApp synthetase toxin Tas1, a type VI secretion exported toxin that pyrophosphorylates adenosine nucleotides to produce (p)ppApp	C	loc1	aux4_loc1	RSc3430	Inocnclusive
CJO97_RS17190	IV	ind-B	IV-ind_SL2312_Potato-Solanaceae_Asia_GCF_003515425.1.genome	6	6b		Lipids		MP	loc2	aux6_loc2	RSp0220	NotMGE
CJO97_RS11050	IV	ind-B	IV-ind_SL2312_Potato-Solanaceae_Asia_GCF_003515425.1.genome	8	8		DNA	GHH signature containing HNH/Endo VII superfamily nuclease toxin	C	loc2	aux8_loc2	RSc1110	NotMGE
CJO97_RS06755	IV	ind-B	IV-ind_SL2312_Potato-Solanaceae_Asia_GCF_003515425.1.genome	9	9a		Lipids		C	loc3	aux9_loc3	RSc1951	Inconclusive
CJO97_RS16895	IV	ind-B	IV-ind_SL2312_Potato-Solanaceae_Asia_GCF_003515425.1.genome	10	10		DNA	Polymorphic Nuclease effector (PoNe) domain on C-terminall of FIX-like polymorphic toxin	MP	loc1	aux10_loc1	RSp0128	Inconclusive
CJO97_RS19595	IV	ind-B	IV-ind_SL2312_Potato-Solanaceae_Asia_GCF_003515425.1.genome	14	14		Unknown	MIX_III polymorphic toxin with unknown C-terminal toxin	MP	loc1_tssH-tssA	aux14_loc1_tssH-tssA	RSp0749 (T6SS_main)	NotMGE
CJO97_RS17270	IV	ind-B	IV-ind_SL2312_Potato-Solanaceae_Asia_GCF_003515425.1.genome	17	17		DNA	PoNE	MP	loc1	aux17_loc1	RSp0232	NotMGE
CJO97_RS19535	IV	ind-B	IV-ind_SL2312_Potato-Solanaceae_Asia_GCF_003515425.1.genome	17	17		Unknown	No domains	MP	loc2_tssK	aux17_loc2_tssK	RSp0740 (T6SS_main)	NotMGE
CJO97_RS19715	IV	ind-B	IV-ind_SL2312_Potato-Solanaceae_Asia_GCF_003515425.1.genome	18	18a		Lipids		MP	loc1_tssM	aux18_loc1_tssM	RSp0763 (T6SS_main)	NotMGE
CJO76_RS18565	IV	ind-B	IV-ind_T101_Potato-Solanaceae_Asia_GCF_003515485.1.genome	1	1		Lipids		MP	loc1	aux1_loc1	RSp0517	NotMGE
CJO76_RS22805	IV	ind-B	IV-ind_T101_Potato-Solanaceae_Asia_GCF_003515485.1.genome	2	2		Lipids		MP	loc3	aux2_loc3	RSp1416	NotMGE
CJO76_RS21770	IV	ind-B	IV-ind_T101_Potato-Solanaceae_Asia_GCF_003515485.1.genome	3	3		Unknown	no C-Terminal domain	MP	loc1	aux3_loc1	RSp1137	NotMGE
CJO76_RS00060	IV	ind-B	IV-ind_T101_Potato-Solanaceae_Asia_GCF_003515485.1.genome	4	4		ATP/ppApp	similar to Pseudomonas aeruginosa (p)ppApp synthetase toxin Tas1, a type VI secretion exported toxin that pyrophosphorylates adenosine nucleotides to produce (p)ppApp	C	loc1	aux4_loc1	RSc3430	Inocnclusive
CJO76_RS17195	IV	ind-B	IV-ind_T101_Potato-Solanaceae_Asia_GCF_003515485.1.genome	6	6b		Lipids		MP	loc2	aux6_loc2	RSp0220	NotMGE
CJO76_RS11075	IV	ind-B	IV-ind_T101_Potato-Solanaceae_Asia_GCF_003515485.1.genome	8	8		DNA	GHH signature containing HNH/Endo VII superfamily nuclease toxin	C	loc2	aux8_loc2	RSc1110	NotMGE
CJO76_RS06775	IV	ind-B	IV-ind_T101_Potato-Solanaceae_Asia_GCF_003515485.1.genome	9	9a		Lipids		C	loc3	aux9_loc3	RSc1951	Inconclusive
CJO76_RS16900	IV	ind-B	IV-ind_T101_Potato-Solanaceae_Asia_GCF_003515485.1.genome	10	10		DNA	Polymorphic Nuclease effector (PoNe) domain on C-terminall of FIX-like polymorphic toxin	MP	loc1	aux10_loc1	RSp0128	Inconclusive
CJO76_RS19600	IV	ind-B	IV-ind_T101_Potato-Solanaceae_Asia_GCF_003515485.1.genome	14	14		Unknown	MIX_III polymorphic toxin with unknown C-terminal toxin	MP	loc1_tssH-tssA	aux14_loc1_tssH-tssA	RSp0749 (T6SS_main)	NotMGE
CJO76_RS17275	IV	ind-B	IV-ind_T101_Potato-Solanaceae_Asia_GCF_003515485.1.genome	17	17		DNA	PoNE	MP	loc1	aux17_loc1	RSp0232	NotMGE
CJO76_RS19540	IV	ind-B	IV-ind_T101_Potato-Solanaceae_Asia_GCF_003515485.1.genome	17	decay-aux17	pseudogenized vgr	Unknown	No domains	MP	loc2_tssK	aux17_loc2_tssK	RSp0740 (T6SS_main)	NotMGE
CJO76_RS19720	IV	ind-B	IV-ind_T101_Potato-Solanaceae_Asia_GCF_003515485.1.genome	18	18a		Lipids		MP	loc1_tssM	aux18_loc1_tssM	RSp0763 (T6SS_main)	NotMGE
CJO85_RS18655	IV	ind-B	IV-ind_T12_Tomato-Solanaceae_Asia_GCF_003515325.1.genome	1	1		Lipids		MP	loc1	aux1_loc1	RSp0517	NotMGE
CJO85_RS22950	IV	ind-B	IV-ind_T12_Tomato-Solanaceae_Asia_GCF_003515325.1.genome	2	decay-aux2	pseudogenized toxin	Lipids		MP	loc3	aux2_loc3	RSp1416	NotMGE
CJO85_RS21890	IV	ind-B	IV-ind_T12_Tomato-Solanaceae_Asia_GCF_003515325.1.genome	3	3		Unknown	no C-Terminal domain	MP	loc1	aux3_loc1	RSp1137	NotMGE
CJO85_RS00070	IV	ind-B	IV-ind_T12_Tomato-Solanaceae_Asia_GCF_003515325.1.genome	4	decay-aux4	PAAR-domain (toxin?) in 2 fragments			C	loc1	aux4_loc1	RSc3430	Inocnclusive
CJO85_RS17250	IV	ind-B	IV-ind_T12_Tomato-Solanaceae_Asia_GCF_003515325.1.genome	6	6b		Lipids		MP	loc2	aux6_loc2	RSp0220	NotMGE
CJO85_RS11140	IV	ind-B	IV-ind_T12_Tomato-Solanaceae_Asia_GCF_003515325.1.genome	8	8		DNA	GHH signature containing HNH/Endo VII superfamily nuclease toxin	C	loc2	aux8_loc2	RSc1110	NotMGE
CJO85_RS06815	IV	ind-B	IV-ind_T12_Tomato-Solanaceae_Asia_GCF_003515325.1.genome	9	decay-aux9a	toxin pseudogenized	Lipids		C	loc3	aux9_loc3	RSc1951	Inconclusive
CJO85_RS16955	IV	ind-B	IV-ind_T12_Tomato-Solanaceae_Asia_GCF_003515325.1.genome	10	10		DNA	Polymorphic Nuclease effector (PoNe) domain on C-terminall of FIX-like polymorphic toxin	MP	loc1	aux10_loc1	RSp0128	Inconclusive
CJO85_RS19690	IV	ind-B	IV-ind_T12_Tomato-Solanaceae_Asia_GCF_003515325.1.genome	14	14		Unknown	MIX_III polymorphic toxin with unknown C-terminal toxin	MP	loc1_tssH-tssA	aux14_loc1_tssH-tssA	RSp0749 (T6SS_main)	NotMGE
CJO85_RS17335	IV	ind-B	IV-ind_T12_Tomato-Solanaceae_Asia_GCF_003515325.1.genome	17	decay-aux17	pseudogenized vgr	DNA	PoNE domain	MP	loc1	aux17_loc1	RSp0232	NotMGE
CJO85_RS19630	IV	ind-B	IV-ind_T12_Tomato-Solanaceae_Asia_GCF_003515325.1.genome	17	decay-aux17	pseudogenized vgr	Unknown	No domains	MP	loc2_tssK	aux17_loc2_tssK	RSp0740 (T6SS_main)	NotMGE
CJO85_RS19815	IV	ind-B	IV-ind_T12_Tomato-Solanaceae_Asia_GCF_003515325.1.genome	18	decay-aux18a	toxin in 2 fragments	Lipids		MP	loc1_tssM	aux18_loc1_tssM	RSp0763 (T6SS_main)	NotMGE
CJO82_RS18480	IV	ind-A	IV-ind_T51_Potato-Solanaceae_Asia_GCF_003515145.1.genome	1	1		Lipids		MP	loc1	aux1_loc1	RSp0517	NotMGE
CJO82_RS22810	IV	ind-A	IV-ind_T51_Potato-Solanaceae_Asia_GCF_003515145.1.genome	2	2		Lipids		MP	loc3	aux2_loc3	RSp1416	NotMGE
CJO82_RS21770	IV	ind-A	IV-ind_T51_Potato-Solanaceae_Asia_GCF_003515145.1.genome	3	3		DNA	PAAR/DUF6531/RHS polymorphic toxin with HNH/ENDO VII superfamily nuclease	MP	loc1	aux3_loc1	RSp1137	NotMGE
CJO82_RS00055	IV	ind-A	IV-ind_T51_Potato-Solanaceae_Asia_GCF_003515145.1.genome	4	4		Actin	VIP2; A family of actin-ADP-ribosylating toxin (150 AA C-terminal domain on PAAR-RHS protein)	C	loc1	aux4_loc1	RSc3430	Inocnclusive
CJO82_RS17370	IV	ind-A	IV-ind_T51_Potato-Solanaceae_Asia_GCF_003515145.1.genome	6	6b		Lipids		MP	loc2	aux6_loc2	RSp0220	NotMGE
CJO82_RS11295	IV	ind-A	IV-ind_T51_Potato-Solanaceae_Asia_GCF_003515145.1.genome	8	8		DNA	GHH signature containing HNH/Endo VII superfamily nuclease toxin	C	loc2	aux8_loc2	RSc1110	NotMGE
CJO82_RS08005	IV	ind-A	IV-ind_T51_Potato-Solanaceae_Asia_GCF_003515145.1.genome	9	9a		Lipids		C	loc2	aux9_loc2	RSc1594 (codA)	MGE	Phage
CJO82_RS19535	IV	ind-A	IV-ind_T51_Potato-Solanaceae_Asia_GCF_003515145.1.genome	14	14		Unknown	MIX_III polymorphic toxin with unknown C-terminal toxin	MP	loc1_tssH-tssA	aux14_loc1_tssH-tssA	RSp0749 (T6SS_main)	NotMGE
CJO82_RS05280	IV	ind-A	IV-ind_T51_Potato-Solanaceae_Asia_GCF_003515145.1.genome	17	17		Unknown	No domains	C	loc3	aux17_loc3	RSc2337 (serS)	MGE	Phage
CJO82_RS17450	IV	ind-A	IV-ind_T51_Potato-Solanaceae_Asia_GCF_003515145.1.genome	17	17		Unknown	No domains	MP	loc1	aux17_loc1	RSp0232	NotMGE
CJO82_RS19665	IV	ind-A	IV-ind_T51_Potato-Solanaceae_Asia_GCF_003515145.1.genome	18	18a		Lipids		MP	loc1_tssM	aux18_loc1_tssM	RSp0763 (T6SS_main)	NotMGE
CJO82_RS19565	IV	ind-A	IV-ind_T51_Potato-Solanaceae_Asia_GCF_003515145.1.genome	20	20		Unknown	MIX_III polymorphic toxin with unknown C-terminal toxin	MP	loc1_tssH-tssA	aux20_loc1_tssH-tssA	RSp0749 (T6SS_main)	NotMGE
CJO82_RS19475	IV	ind-A	IV-ind_T51_Potato-Solanaceae_Asia_GCF_003515145.1.genome	23	23		Unknown	FIX-like polymorphic toxin with unknown C-Terminal	MP	loc1_tssK	aux23_loc1_tssK	RSp0740 (T6SS_main)	NotMGE
CJO79_RS18560	IV	ind-B	IV-ind_T82_Potato-Solanaceae_Asia_GCF_003515525.1.genome	1	1		Lipids		MP	loc1	aux1_loc1	RSp0517	NotMGE
CJO79_RS22795	IV	ind-B	IV-ind_T82_Potato-Solanaceae_Asia_GCF_003515525.1.genome	2	decay-aux2	pseudogenized vgr; pseudogenized toxin; pseudogenized immunity	Lipids		MP	loc3	aux2_loc3	RSp1416	NotMGE
CJO79_RS21760	IV	ind-B	IV-ind_T82_Potato-Solanaceae_Asia_GCF_003515525.1.genome	3	3		Unknown	no C-Terminal domain	MP	loc1	aux3_loc1	RSp1137	NotMGE
CJO79_RS00060	IV	ind-B	IV-ind_T82_Potato-Solanaceae_Asia_GCF_003515525.1.genome	4	4		ATP/ppApp	similar to Pseudomonas aeruginosa (p)ppApp synthetase toxin Tas1, a type VI secretion exported toxin that pyrophosphorylates adenosine nucleotides to produce (p)ppApp	C	loc1	aux4_loc1	RSc3430	Inocnclusive
CJO79_RS17190	IV	ind-B	IV-ind_T82_Potato-Solanaceae_Asia_GCF_003515525.1.genome	6	6b		Lipids		MP	loc2	aux6_loc2	RSp0220	NotMGE
CJO79_RS11060	IV	ind-B	IV-ind_T82_Potato-Solanaceae_Asia_GCF_003515525.1.genome	8	8		DNA	GHH signature containing HNH/Endo VII superfamily nuclease toxin	C	loc2	aux8_loc2	RSc1110	NotMGE
CJO79_RS06765	IV	ind-B	IV-ind_T82_Potato-Solanaceae_Asia_GCF_003515525.1.genome	9	9a		Lipids		C	loc3	aux9_loc3	RSc1951	Inconclusive
CJO79_RS16895	IV	ind-B	IV-ind_T82_Potato-Solanaceae_Asia_GCF_003515525.1.genome	10	10		DNA	Polymorphic Nuclease effector (PoNe) domain on C-terminall of FIX-like polymorphic toxin	MP	loc1	aux10_loc1	RSp0128	Inconclusive
CJO79_RS19595	IV	ind-B	IV-ind_T82_Potato-Solanaceae_Asia_GCF_003515525.1.genome	14	14		Unknown	MIX_III polymorphic toxin with unknown C-terminal toxin	MP	loc1_tssH-tssA	aux14_loc1_tssH-tssA	RSp0749 (T6SS_main)	NotMGE
CJO79_RS17270	IV	ind-B	IV-ind_T82_Potato-Solanaceae_Asia_GCF_003515525.1.genome	17	17		DNA	PoNE	MP	loc1	aux17_loc1	RSp0232	NotMGE
CJO79_RS19535	IV	ind-B	IV-ind_T82_Potato-Solanaceae_Asia_GCF_003515525.1.genome	17	17		Unknown	No domains	MP	loc2_tssK	aux17_loc2_tssK	RSp0740 (T6SS_main)	NotMGE
CJO79_RS19715	IV	ind-B	IV-ind_T82_Potato-Solanaceae_Asia_GCF_003515525.1.genome	18	18a		Lipids		MP	loc1_tssM	aux18_loc1_tssM	RSp0763 (T6SS_main)	NotMGE
CJO78_RS18825	IV	ind-A	IV-ind_T95_Potato-Solanaceae_Asia_GCF_003515505.1.genome	1	1		Lipids		MP	loc1	aux1_loc1	RSp0517	NotMGE
CJO78_RS23140	IV	ind-A	IV-ind_T95_Potato-Solanaceae_Asia_GCF_003515505.1.genome	2	2		Lipids		MP	loc3	aux2_loc3	RSp1416	NotMGE
CJO78_RS22105	IV	ind-A	IV-ind_T95_Potato-Solanaceae_Asia_GCF_003515505.1.genome	3	3		DNA	PAAR/DUF6531/RHS polymorphic toxin with HNH/ENDO VII superfamily nuclease	MP	loc1	aux3_loc1	RSp1137	NotMGE
CJO78_RS00055	IV	ind-A	IV-ind_T95_Potato-Solanaceae_Asia_GCF_003515505.1.genome	4	4		Actin	VIP2; A family of actin-ADP-ribosylating toxin (150 AA C-terminal domain on PAAR-RHS protein)	C	loc1	aux4_loc1	RSc3430	Inocnclusive
CJO78_RS17715	IV	ind-A	IV-ind_T95_Potato-Solanaceae_Asia_GCF_003515505.1.genome	6	6b		Lipids		MP	loc2	aux6_loc2	RSp0220	NotMGE
CJO78_RS11520	IV	ind-A	IV-ind_T95_Potato-Solanaceae_Asia_GCF_003515505.1.genome	8	8		DNA	GHH signature containing HNH/Endo VII superfamily nuclease toxin	C	loc2	aux8_loc2	RSc1110	NotMGE
CJO78_RS08230	IV	ind-A	IV-ind_T95_Potato-Solanaceae_Asia_GCF_003515505.1.genome	9	9a		Lipids		C	loc2	aux9_loc2	RSc1594 (codA)	MGE	Phage
CJO78_RS19875	IV	ind-A	IV-ind_T95_Potato-Solanaceae_Asia_GCF_003515505.1.genome	14	14		Unknown	MIX_III polymorphic toxin with unknown C-terminal toxin	MP	loc1_tssH-tssA	aux14_loc1_tssH-tssA	RSp0749 (T6SS_main)	NotMGE
CJO78_RS05505	IV	ind-A	IV-ind_T95_Potato-Solanaceae_Asia_GCF_003515505.1.genome	17	17		Unknown	No domains	C	loc3	aux17_loc3	RSc2337 (serS)	MGE	Phage
CJO78_RS17795	IV	ind-A	IV-ind_T95_Potato-Solanaceae_Asia_GCF_003515505.1.genome	17	17		Unknown	No domains	MP	loc1	aux17_loc1	RSp0232	NotMGE
CJO78_RS20005	IV	ind-A	IV-ind_T95_Potato-Solanaceae_Asia_GCF_003515505.1.genome	18	18a		Lipids		MP	loc1_tssM	aux18_loc1_tssM	RSp0763 (T6SS_main)	NotMGE
CJO78_RS19905	IV	ind-A	IV-ind_T95_Potato-Solanaceae_Asia_GCF_003515505.1.genome	20	20		Unknown	MIX_III polymorphic toxin with unknown C-terminal toxin	MP	loc1_tssH-tssA	aux20_loc1_tssH-tssA	RSp0749 (T6SS_main)	NotMGE
CJO78_RS19815	IV	ind-A	IV-ind_T95_Potato-Solanaceae_Asia_GCF_003515505.1.genome	23	23		Unknown	FIX-like polymorphic toxin with unknown C-Terminal	MP	loc1_tssK	aux23_loc1_tssK	RSp0740 (T6SS_main)	NotMGE
RPSI07_RS01980	IV	ind-Seq10	IV-ind-Seq10_PSI07_Tomato-Solanaceae_South-EasternAsia_GCF_000283475.1.genome	1	1		Lipids		MP	loc1	aux1_loc1	RSp0517	NotMGE
RPSI07_RS06310	IV	ind-Seq10	IV-ind-Seq10_PSI07_Tomato-Solanaceae_South-EasternAsia_GCF_000283475.1.genome	2	2		Lipids		MP	loc3	aux2_loc3	RSp1416	NotMGE
RPSI07_RS05245	IV	ind-Seq10	IV-ind-Seq10_PSI07_Tomato-Solanaceae_South-EasternAsia_GCF_000283475.1.genome	3	decay-aux3	RHS Toxin in 3 fragments	Unknown	~125 AA C-terminal domain	MP	loc1	aux3_loc1	RSp1137	NotMGE
RPSI07_RS07945	IV	ind-Seq10	IV-ind-Seq10_PSI07_Tomato-Solanaceae_South-EasternAsia_GCF_000283475.1.genome	4	4		ATP/ppApp	similar to Pseudomonas aeruginosa (p)ppApp synthetase toxin Tas1, a type VI secretion exported toxin that pyrophosphorylates adenosine nucleotides to produce (p)ppApp	C	loc1	aux4_loc1	RSc3430	Inocnclusive
RPSI07_RS00745	IV	ind-Seq10	IV-ind-Seq10_PSI07_Tomato-Solanaceae_South-EasternAsia_GCF_000283475.1.genome	6	6b		Lipids		MP	loc2	aux6_loc2	RSp0220	NotMGE
RPSI07_RS18680	IV	ind-Seq10	IV-ind-Seq10_PSI07_Tomato-Solanaceae_South-EasternAsia_GCF_000283475.1.genome	8	8		DNA	GHH signature containing HNH/Endo VII superfamily nuclease toxin	C	loc2	aux8_loc2	RSc1110	NotMGE
RPSI07_RS00420	IV	ind-Seq10	IV-ind-Seq10_PSI07_Tomato-Solanaceae_South-EasternAsia_GCF_000283475.1.genome	10	10		DNA	Polymorphic Nuclease effector (PoNe) domain on C-terminall of FIX-like polymorphic toxin	MP	loc1	aux10_loc1	RSp0128	Inconclusive
RPSI07_RS00540	IV	ind-Seq10	IV-ind-Seq10_PSI07_Tomato-Solanaceae_South-EasternAsia_GCF_000283475.1.genome	11	decay-aux11	pseudogenized vgr	Lipids		MP	loc3	aux11_loc3	RSp0171	NotMGE
RPSI07_RS00825	IV	ind-Seq10	IV-ind-Seq10_PSI07_Tomato-Solanaceae_South-EasternAsia_GCF_000283475.1.genome	17	decay-aux17	vgr in 2 fragments; truncated toxin	Unknown	No domains	MP	loc1	aux17_loc1	RSp0232	NotMGE
RPSI07_RS03100	IV	ind-Seq10	IV-ind-Seq10_PSI07_Tomato-Solanaceae_South-EasternAsia_GCF_000283475.1.genome	18	decay-aux18a	vgr is pseudogenized	Lipids		MP	loc1_tssM	aux18_loc1_tssM	RSp0763 (T6SS_main)	NotMGE
RPSI07_RS02955	IV	ind-Seq10	IV-ind-Seq10_PSI07_Tomato-Solanaceae_South-EasternAsia_GCF_000283475.1.genome	20	20		Unknown	MIX_III polymorphic toxin with unknown C-terminal toxin	MP	loc1_tssH-tssA	aux20_loc1_tssH-tssA	RSp0749 (T6SS_main)	NotMGE
RPSI07_RS02895	IV	ind-Seq10	IV-ind-Seq10_PSI07_Tomato-Solanaceae_South-EasternAsia_GCF_000283475.1.genome	22	decay-aux22	vgr is pseudogenized; toxin missing			MP	loc1_tssK	aux22_loc1_tssK	RSp0740 (T6SS_main)	NotMGE
CJO92_RS05900	IV	ind-Seq10	IV-ind-Seq10_SL3175_Potato-Solanaceae_EasternAsia_GCF_003515185.1.genome	2	2		Lipids		C	loc7	aux2_loc7	RSc2126 (fbp)	MGE
CJO92_RS18635	IV	ind-Seq10	IV-ind-Seq10_SL3175_Potato-Solanaceae_EasternAsia_GCF_003515185.1.genome	2	decay-aux2	vgr absent;	Lipids		MP	loc8_orphan	aux2_loc8_orphan	RSp0519	MGE
CJO92_RS23200	IV	ind-Seq10	IV-ind-Seq10_SL3175_Potato-Solanaceae_EasternAsia_GCF_003515185.1.genome	2	2		Lipids		MP	loc3	aux2_loc3	RSp1416	NotMGE
CJO92_RS22090	IV	ind-Seq10	IV-ind-Seq10_SL3175_Potato-Solanaceae_EasternAsia_GCF_003515185.1.genome	3	3		Unknown	~ 200 AA C-terminal domain	MP	loc1	aux3_loc1	RSp1137	NotMGE
CJO92_RS00070	IV	ind-Seq10	IV-ind-Seq10_SL3175_Potato-Solanaceae_EasternAsia_GCF_003515185.1.genome	4	4		ATP/ppApp	similar to Pseudomonas aeruginosa (p)ppApp synthetase toxin Tas1, a type VI secretion exported toxin that pyrophosphorylates adenosine nucleotides to produce (p)ppApp	C	loc1	aux4_loc1	RSc3430	Inocnclusive
CJO92_RS17250	IV	ind-Seq10	IV-ind-Seq10_SL3175_Potato-Solanaceae_EasternAsia_GCF_003515185.1.genome	6	6a		Lipids		MP	loc1_MGE_conjugalTransferProtein	aux6_loc1_MGE_conjugalTransferProtein	RSp0175	Inconclusive
CJO92_RS17455	IV	ind-Seq10	IV-ind-Seq10_SL3175_Potato-Solanaceae_EasternAsia_GCF_003515185.1.genome	6	decay-aux6b	toxin in 2 fragments	Lipids		MP	loc2	aux6_loc2	RSp0220	NotMGE
CJO92_RS10900	IV	ind-Seq10	IV-ind-Seq10_SL3175_Potato-Solanaceae_EasternAsia_GCF_003515185.1.genome	8	8		DNA	GHH signature containing HNH/Endo VII superfamily nuclease toxin	C	loc2	aux8_loc2	RSc1110	NotMGE
CJO92_RS17535	IV	ind-Seq10	IV-ind-Seq10_SL3175_Potato-Solanaceae_EasternAsia_GCF_003515185.1.genome	17	decay-aux17	truncated toxin	DNA	Truncated toxin has PoNE domain	MP	loc1	aux17_loc1	RSp0232	NotMGE
CJO92_RS19590	IV	ind-Seq10	IV-ind-Seq10_SL3175_Potato-Solanaceae_EasternAsia_GCF_003515185.1.genome	17	17		Unknown	No domains	MP	loc2_tssK	aux17_loc2_tssK	RSp0740 (T6SS_main)	NotMGE
CJO92_RS19780	IV	ind-Seq10	IV-ind-Seq10_SL3175_Potato-Solanaceae_EasternAsia_GCF_003515185.1.genome	18	18a		Lipids		MP	loc1_tssM	aux18_loc1_tssM	RSp0763 (T6SS_main)	NotMGE
CJO92_RS19650	IV	ind-Seq10	IV-ind-Seq10_SL3175_Potato-Solanaceae_EasternAsia_GCF_003515185.1.genome	20	20		Unknown	MIX_III polymorphic toxin with unknown C-terminal toxin	MP	loc1_tssH-tssA	aux20_loc1_tssH-tssA	RSp0749 (T6SS_main)	NotMGE
CJO77_RS05900	IV	ind-Seq10	IV-ind-Seq10_T98_Potato-Solanaceae_EasternAsia_GCF_003515265.1.genome	2	2		Lipids		C	loc7	aux2_loc7	RSc2126 (fbp)	MGE
CJO77_RS18630	IV	ind-Seq10	IV-ind-Seq10_T98_Potato-Solanaceae_EasternAsia_GCF_003515265.1.genome	2	decay-aux2	vgr absent;	Lipids		MP	loc8_orphan	aux2_loc8_orphan	RSp0519	MGE
CJO77_RS23175	IV	ind-Seq10	IV-ind-Seq10_T98_Potato-Solanaceae_EasternAsia_GCF_003515265.1.genome	2	2		Lipids		MP	loc3	aux2_loc3	RSp1416	NotMGE
CJO77_RS22070	IV	ind-Seq10	IV-ind-Seq10_T98_Potato-Solanaceae_EasternAsia_GCF_003515265.1.genome	3	3		Unknown	~ 200 AA C-terminal domain	MP	loc1	aux3_loc1	RSp1137	NotMGE
CJO77_RS00070	IV	ind-Seq10	IV-ind-Seq10_T98_Potato-Solanaceae_EasternAsia_GCF_003515265.1.genome	4	4		ATP/ppApp	similar to Pseudomonas aeruginosa (p)ppApp synthetase toxin Tas1, a type VI secretion exported toxin that pyrophosphorylates adenosine nucleotides to produce (p)ppApp	C	loc1	aux4_loc1	RSc3430	Inocnclusive
CJO77_RS17240	IV	ind-Seq10	IV-ind-Seq10_T98_Potato-Solanaceae_EasternAsia_GCF_003515265.1.genome	6	6a		Lipids		MP	loc1_MGE_conjugalTransferProtein	aux6_loc1_MGE_conjugalTransferProtein	RSp0175	Inconclusive
CJO77_RS17450	IV	ind-Seq10	IV-ind-Seq10_T98_Potato-Solanaceae_EasternAsia_GCF_003515265.1.genome	6	6b		Lipids		MP	loc2	aux6_loc2	RSp0220	NotMGE
CJO77_RS10905	IV	ind-Seq10	IV-ind-Seq10_T98_Potato-Solanaceae_EasternAsia_GCF_003515265.1.genome	8	8		DNA	GHH signature containing HNH/Endo VII superfamily nuclease toxin	C	loc2	aux8_loc2	RSc1110	NotMGE
CJO77_RS17530	IV	ind-Seq10	IV-ind-Seq10_T98_Potato-Solanaceae_EasternAsia_GCF_003515265.1.genome	17	decay-aux17	truncated toxin	DNA	Truncated toxin has PoNE domain	MP	loc1	aux17_loc1	RSp0232	NotMGE
CJO77_RS19580	IV	ind-Seq10	IV-ind-Seq10_T98_Potato-Solanaceae_EasternAsia_GCF_003515265.1.genome	17	17		Unknown	No domains	MP	loc2_tssK	aux17_loc2_tssK	RSp0740 (T6SS_main)	NotMGE
CJO77_RS19770	IV	ind-Seq10	IV-ind-Seq10_T98_Potato-Solanaceae_EasternAsia_GCF_003515265.1.genome	18	18a		Lipids		MP	loc1_tssM	aux18_loc1_tssM	RSp0763 (T6SS_main)	NotMGE
CJO77_RS19640	IV	ind-Seq10	IV-ind-Seq10_T98_Potato-Solanaceae_EasternAsia_GCF_003515265.1.genome	20	20		Unknown	MIX_III polymorphic toxin with unknown C-terminal toxin	MP	loc1_tssH-tssA	aux20_loc1_tssH-tssA	RSp0749 (T6SS_main)	NotMGE

## Sheet: Properties of aux clusters
Cluster	Target	Toxin_type	Evidence_toxin	Immunity_type	Evidence_immunity_Bioinformatic	Evidence_immunity_Exp	Multiple immunity alleles?	Adaptors or other elements
aux1	lipids	Phospholipase (Tle4 family)	https://papers.genomics.lbl.gov/cgi-bin/litSearch.cgi?query=WP_055337179.1&Search=Search	Tli4	NCBI annotation; https://papers.genomics.lbl.gov/cgi-bin/litSearch.cgi?query=WP_055337177.1&Search=Search	RB-TnSeq	No	1 PAAR domain gene
aux2	lipids	Phospholipase with DUF3274 (Tle3 family)	https://papers.genomics.lbl.gov/cgi-bin/litSearch.cgi?query=WP_118869326.1&Search=Search	Tli3	https://papers.genomics.lbl.gov/cgi-bin/litSearch.cgi?query=WP_071507293.1&Search=Search	RB-TnSeq	No	1 PAAR domain gene
aux3	DNA and others	Polymorphic toxin: RHS, PAAR, DUF6531 domains; A few have a C-terminal GH-E nuclease (pfam14410) domain	https://papers.genomics.lbl.gov/cgi-bin/litSearch.cgi?query=WP_118888221.1&Search=Search and NCBI CDD	Variable: DUF4303 OR suppressor of fused domain OR hypothetical	NCBI annotation	--	Yes, variable; Might be consistent with different toxin domains on the RHS protein	1 DcrB-related protein / EagR chaperone;
aux4	Actin (?) and others	Polymorphic toxin: PAAR_RHS domain; a few have a "VIP2; A family of actin-ADP-ribosylating toxin"	NCBI CDD	Variable: Multiple hypotheticals and one "Immune protein Tis1"	https://papers.genomics.lbl.gov/cgi-bin/litSearch.cgi?query=WP_071507293.1&Search=Search	--	Probably; Consistent with different toxin domains on the PAAR proteins	1 DcrB-related protein / EagR chaperone;
aux5	lipids	Phospholipase D (Tle5 family)	NCBI annotation and https://papers.genomics.lbl.gov/cgi-bin/litSearch.cgi?query=WP_071895527.1&Search=Search	Tli5 with Sel1 repeats	NCBI annotation and https://papers.genomics.lbl.gov/cgi-bin/litSearch.cgi?query=WP_016723932.1&Search=Search	RB-TnSeq	sometimes; clusters have 1, 2, or 4	1 PAAR domain-containing protein; usually a hypothetical (WP_038962474.1)
aux6a	lipids	Phospholipase with DUF2235 (Tle1 family)	NCBI annotation and https://papers.genomics.lbl.gov/cgi-bin/litSearch.cgi?query=WP_118891264.1&Search=Search	Tli1 with a DUF3304 domain	NCBI annotation and https://papers.genomics.lbl.gov/cgi-bin/litSearch.cgi?query=WP_240442331.1&Search=Search	--	No	DUF4123 domain-containing adaptor
aux6b	lipids	Phospholipase with DUF2235 (Tle1 family)	NCBI annotation and https://papers.genomics.lbl.gov/cgi-bin/litSearch.cgi?query=WP_231890048.1&Search=Search	Tli1 with a DUF3304 domain	NCBI annotation and https://papers.genomics.lbl.gov/cgi-bin/litSearch.cgi?query=WP_048817165.1&Search=Search	--	Yes; 3-to-4 copies	DUF4123 domain-containing adaptor
aux7	lipids	Phospholipase with DUF3274 (Tle3 family)	NCBI annotation and https://papers.genomics.lbl.gov/cgi-bin/litSearch.cgi?query=WP_011000912.1&Search=Search			RB-TnSeq	No	Sometimes a PAAR domain-containing protein
aux8	DNA	DNAse toxin (Tse7 family)	https://papers.genomics.lbl.gov/cgi-bin/litSearch.cgi?query=WP_003264320.1&Search=Search	Tsi7 family	https://papers.genomics.lbl.gov/cgi-bin/litSearch.cgi?query=WP_231663310.1&Search=Search	--	Yes; 2-to-3 copies	1 DUF4124 containing-protein; 2 Ankyrrin repeat proteins (protein-protein interactions); Vgr; a DUF6484 domain-containing protein, DUF2169 domain-containing protein; DUF4150 domain-containing protein; HEAT repeat domain-containing protein; thioredoxin family protein;
aux9	lipids	Phospholipase with DUF3274 (Tle3 family)	NCBI annotation and https://papers.genomics.lbl.gov/cgi-bin/litSearch.cgi?query=WP_193010852.1&Search=Search	DUF2875 family protein	NCBI annotation	RB-TnSeq	No	PAAR domain-containing protein;
aux10	DNA	DNAse: FIX domain (cd20746), PoNe DNase (cl41756), and sometimes rad23 (cl36702)	https://papers.genomics.lbl.gov/cgi-bin/litSearch.cgi?query=WP_118884179.1&Search=Search	DUF1911	NCBI annotation and https://papers.genomics.lbl.gov/cgi-bin/litSearch.cgi?query=WP_118884180.1&Search=Search	--	No	--
aux11	lipids	Phospholipase with DUF2235 (Tle1 family)	NCBI annotation and https://papers.genomics.lbl.gov/cgi-bin/litSearch.cgi?query=WP_042567457.1&Search=Search	Tli1 with a DUF3304 domain	NCBI annotation and https://papers.genomics.lbl.gov/cgi-bin/litSearch.cgi?query=WP_013209223.1&Search=Search	--	No	DUF4123 domain-containing protein
aux12	DNA and others	Polymorphic toxin: RHS, PAAR, DUF6531 domains; Sometimes have AHH DNAse (pfam14412)					Yes	DUF1795 domain-containing protein
aux13	unknown	DUF4150 (PAAR-like superfamily) and toxin is likely a separate ORF	NCBI CDD				Unclear	DUF2169 domain-containing protein; PTZ00121 protein; HU family DNA-binding protein
aux14	unknown	Polymorphic toxin: MIX_III (cd20707)
aux15	lipids	Phospholipase (Tle4 family)	https://papers.genomics.lbl.gov/cgi-bin/litSearch.cgi?query=WP_071508464.1&Search=Search	Tli4	NCBI annotation		Yes; 2-to-3 copies
aux16	DNA	DNAse toxin (Tse7 family); DUF4150 (PAAR-like superfamily) and GHH nuclease (cl21427)	NCBI CDD	Tsi7 family			No	1 DUF4124 containing-protein; 2 Ankyrrin repeat proteins (protein-protein interactions); Vgr; a DUF6484 domain-containing protein, DUF2169 domain-containing protein; HEAT repeat domain-containing protein; thioredoxin family protein;
aux17	unknown	No annotations	NCBI CDD	DUF1911	NCBI annotation		No
aux18	lipids	Phospholipase (Tle5 family)	NCBI annotation and https://papers.genomics.lbl.gov/cgi-bin/litSearch.cgi?query=WP_075466733.1&Search=Search	Tli5	NCBI annotation		Yes; 2 copies	MEKHLA domain-containing protein
aux19	DNA	DNAse: FIX domain (cd20746), PoNe DNase (cl41756)	NCBI CDD	DUF1911	NCBI annotation		No
aux20	unknown	Polymorphic toxin: MIX_III (cd20707)	NCBI CDD				Yes; 2-3 of varying lengths	DUF4123 domain-containing protein
aux21	DNA	DNAse: FIX domain (cd20746), PoNe DNase (cl41756), and sometimes PHA03378 super family (cl33729)	NCBI CDD	DUF1911	NCBI annotation		No
aux22	unknown	Polymorphic toxin: FIX (cd20746)	NCBI CDD				Yes; 2-to-3 copies
aux23	unknown	Polymorphic toxin: FIX (cd20746)	NCBI CDD	Tdi/Tsi2	https://papers.genomics.lbl.gov/cgi-bin/litSearch.cgi?query=WP_075466658.1&Search=Search		Yes; 4 copies
aux24	unknown	Polymorphic toxin: FIX (cd20746)	NCBI CDD	Imm71 family	NCBI annotation		Yes; 3 immunity genes total 2 types
aux25	unknown	No annotations	NCBI CDD

## Sheet: Referencegene_auxclusters 
For more info go to FigShare repository: doi.org/10.6084/m9.figshare.23065583.v1
aux cluster	Reference genome	WP number as location reference
aux 1	GMI1000	WP_011003820.1
aux 2	IBSBF1503	WP_014615627.1
aux 3	GMI1000	WP_011004427.1
aux 4	IBSBF1503	WP_039545999.1
aux 5	GMI1000	WP_011003928.1
aux 6a	GMI1000	WP_011003491.1
aux 6b	PSI07	WP_013209262.1
aux 7	GMI1000	WP_011000911.1
aux 8	PSI07	WP_013212933.1
aux 9a	IBSBF1503	WP_042549131.1
aux 9b	K60	WP_003267653.1
aux 10	PSI07	WP_197539747.1
aux 11	CFBP2957	WP_013208796.1
aux 12	IBSBF1503	WP_014618838.1
aux 13	HA4-1	WP_127591904.1
aux 14	CQPS	WP_089191096.1
aux 15	T42	WP_071508464.1
aux 16	K60	WP_094395692.1
aux 17	T95	WP_075466070.1
aux 18	T101	WP_118884497.1
aux 19	Pe3	WP_167797801.1
aux 20	SL3175	WP_082320143.1
aux 21	T523	WP_071623422.1
aux 22	HA4-1	WP_071012003.1
aux 23	SL3822	WP_016724840.1
aux 24	CMR15	WP_014631285.1
aux 25	Rs5	WP_193010318.1

## Sheet: misc RHS toxins
The phylotype IIC strains had RHS toxins downstream of tssM but lacked any associated vgrG or immunity gene, so we did not assign them to an aux type.
Feature Id	phyl.	clade	Genome	aux	aux subtype	type of decay	Toxin Target	Toxin Annotation (NCBI CDD)	Chrom_MP_accP	specific location	aux_loc	nearby location markers	MGE or not	MGE type
B7R77_RS21450	II	IIC	IIC-7_K60_Tomato-Solanaceae_NorthernAmerica_GCF_002251695.1.genome	RHS toxin downstream of TssM without a VgrG					MP	loc1_tssM		RSp0763 (T6SS_main)
B7R78_RS22435	II	IIC	IIC-7_UW700_Tomato-Solanaceae_NorthernAmerica_GCF_002251605.3.genome	RHS toxin downstream of TssM without a VgrG					MP	loc1_tssM		RSp0763 (T6SS_main)
HF906_RS18135	II	IIC	IIC-7_Rs5_Tomato-Solanaceae_NorthAmerica_GCF_014884745.1.genome	RHS toxin downstream of TssM without a VgrG					MP	loc1_tssM		RSp0763 (T6SS_main)
